# Supplementary material for: Fluctuating Minds: Spontaneous Psychophysical Variability during Mind-Wandering
Source: PLoS One. 2016 Feb 10;11(2):e0147174. doi: 10.1371/journal.pone.0147174 (PMC4749381; doi:10.1371/journal.pone.0147174)
Supplement: S1 Dataset — (ZIP) [file pone.0147174.s001.zip]

Archive with 3 entries (2 files):
- S1Dataset.xls
- __MACOSX/
- __MACOSX/._S1Dataset.xls
