# Supplementary material for: Fluctuating Minds: Spontaneous Psychophysical Variability during Mind-Wandering
Source: PLoS One. 2016 Feb 10;11(2):e0147174. doi: 10.1371/journal.pone.0147174 (PMC4749381; doi:10.1371/journal.pone.0147174)
Supplement: S1 Dataset — (ZIP) [file pone.0147174.s001.zip › S1Dataset.xls]

## Sheet: S1Dataset
Subject	BlockList.Sample	Trial	CorrectAnswer	DUR	fix.ACC	fix.CRESP	fix.DurationError	fix.OnsetDelay	fix.OnsetTime	fix.OnsetToOnsetTime	fix.RESP	fix.RT	fix.RTTime	isi.ACC	isi.CRESP	isi.DurationError	isi.OnsetDelay	isi.OnsetTime	isi.OnsetToOnsetTime	isi.RESP	isi.RT	isi.RTTime	mean	mean2	meanNT	meanNT2	QuestionCount	Questiones1.OnsetDelay	Questiones1.OnsetTime	Questiones1.RESP	Questiones1.RT	Questiones1.RTTime	QuestionID	std	std2	stdNT	stdNT2	StimL	StimulusType	stimulus.ACC	stimulus.ACC-corr	StimHit	stimulus.CRESP	stimulus.DurationError	stimulus.OnsetDelay	stimulus.OnsetTime	stimulus.OnsetToOnsetTime	stimulus.RESP	stimulus.RT
1	1	1	7	608	0	7	-1	1	139931	0	8	582	140513	0	7	-1	8	139210	620	8	1303	140513	0	0	0	0	0	0	0		0	0	0	0	0	0	0	R	NoTarget	0	1	2	7	-1	12	139830	101	8	683
1	1	2	7	547	0	7	-1	1	143093	0	8	667	143760	0	7	-1	9	142440	552	8	1320	143760	0	0	0	0	1	0	0		0	0	0	0	0	0	0	N	NoTarget	0	1	2	7	-1	5	142992	101	8	768
1	1	3	7	1977	0	7	-1	0	147694	0	8	562	148256	0	7	-1	9	145602	1992	8	2654	148256	0	0	0	0	2	0	0		0	0	0	0	0	0	0	Z	NoTarget	0	1	2	7	-1	15	147594	100	8	662
1	1	4	7	751	0	7	-1	1	151058	0	8	510	151568	0	7	-1	10	150204	753	8	1364	151568	0	0	0	0	3	0	0		0	0	0	0	0	0	0	R	NoTarget	0	1	2	7	-1	2	150957	101	8	611
1	1	5	7	829	0	7	-1	1	154505	0	8	311	154816	0	7	-1	9	153567	837	8	1249	154816	0	0	0	0	4	0	0		0	0	0	0	0	0	0	S	NoTarget	0	1	2	7	-1	8	154404	101	8	412
1	1	6	7	1659	0	7	-1	1	158788	2526	8	396	159184	0	7	-1	9	157014	1673	8	2170	159184	0	0	396	396	5	26	161314	1	3246	164560	0	0	0	0	0	N	NoTarget	0	1	2	7	-1	14	158687	101	8	497
1	1	7	7	884	0	7	-1	1	165565	0	8	675	166240	0	7	-1	16	164577	887	8	1663	166240	0	0	535.5	535.5	6	26	161314	1	3246	164560	0	0	0	197.283	197.283	D	NoTarget	0	1	2	7	-1	3	165464	101	8	776
1	1	8	7	1286	0	7	-1	1	169464	0	8	360	169824	0	7	-1	9	168074	1289	8	1750	169824	0	0	477	477	7	26	161314	1	3246	164560	0	0	0	172.415	172.415	Q	NoTarget	0	1	2	7	-1	3	169363	101	8	461
1	1	9	7	922	0	7	-1	1	173011	0	8	557	173568	0	7	-1	9	171973	937	8	1595	173568	0	0	497	497	8	26	161314	1	3246	164560	0	0	0	146.349	146.349	S	NoTarget	0	1	2	7	-1	15	172910	101	8	658
1	1	10	8	1819	0	8	-1	1	177445	2511	7	635	178080	0	8	-1	10	175521	1823	7	2559	178080	635	635	497	497	9	11	179956	1	2780	182736	0	0	0	146.349	146.349	F	Target	0	1	1	8	-1	4	177344	101	7	736
1	1	11	7	1504	0	7	-1	1	184356	2526	8	764	185120	0	7	-1	12	182749	1506	8	2371	185120	635	635	550.4	550.4	10	26	186882	1	1566	188448	6	0	0	174.13	174.13	Q	NoTarget	0	1	2	7	-1	2	184255	101	8	865
1	1	12	7	1166	0	7	-1	1	189727	0	8	464	190191	0	7	-1	7	188455	1171	8	1736	190191	635	635	536	536	11	26	186882	1	1566	188448	0	0	0	159.691	159.691	D	NoTarget	0	1	2	7	-1	5	189626	101	8	565
1	1	13	7	1575	0	7	-1	1	193927	2526	8	328	194255	0	7	-1	10	192237	1589	8	2018	194255	635	635	506.286	506.286	12	26	196453	1	2186	198639	5	0	0	165.625	165.625	D	NoTarget	0	1	2	7	-1	14	193826	101	8	429
1	1	14	7	1535	0	7	-1	1	200286	0	8	385	200671	0	7	-1	6	198646	1539	8	2025	200671	635	635	491.125	491.125	13	26	196453	1	2186	198639	0	0	0	159.222	159.222	D	NoTarget	0	1	2	7	-1	4	200185	101	8	486
1	1	15	7	1684	0	7	-1	1	204586	0	8	453	205039	0	7	-1	9	202795	1690	8	2244	205039	635	635	486.889	486.889	14	26	196453	1	2186	198639	0	0	0	149.479	149.479	R	NoTarget	0	1	2	7	-1	6	204485	101	8	554
1	1	16	8	1242	0	8	-1	1	208451	0	7	796	209247	0	8	-1	9	207095	1255	7	2152	209247	715.5	715.5	486.889	486.889	15	26	196453	1	2186	198639	0	113.844	113.844	149.479	149.479	F	Target	0	1	1	8	-1	13	208350	101	7	897
1	1	17	7	1559	0	7	-1	1	212634	0	8	437	213071	0	7	-1	9	210960	1573	8	2111	213071	715.5	715.5	481.9	481.9	16	26	196453	1	2186	198639	0	113.844	113.844	141.811	141.811	N	NoTarget	0	1	2	7	-1	14	212533	101	8	538
1	1	18	7	1494	0	7	-1	0	216750	0	8	401	217151	0	7	-1	10	215144	1506	8	2007	217151	715.5	715.5	474.545	474.545	17	26	196453	1	2186	198639	0	113.844	113.844	136.727	136.727	V	NoTarget	0	1	2	7	-1	12	216650	100	8	501
1	1	19	7	1318	0	7	-1	0	220682	0	8	453	221135	0	7	-1	10	219260	1322	8	1875	221135	715.5	715.5	472.75	472.75	18	26	196453	1	2186	198639	0	113.844	113.844	130.512	130.512	R	NoTarget	0	1	2	7	-1	4	220582	100	8	553
1	1	20	7	881	0	7	-1	1	224180	2526	8	459	224639	0	7	-1	10	223192	887	8	1447	224639	715.5	715.5	471.692	471.692	19	26	226706	3	9308	236014	6	113.844	113.844	125.014	125.014	N	NoTarget	0	1	2	7	-1	6	224079	101	8	560
1	1	21	8	1343	0	8	-1	1	237482	0	7	740	238222	0	8	-1	11	236026	1355	7	2196	238222	723.667	723.667	471.692	471.692	20	26	226706	3	9308	236014	0	81.7333	81.7333	125.014	125.014	F	Target	0	1	1	8	-1	12	237381	101	7	841
1	1	22	7	1098	0	7	-1	0	241196	0	8	370	241566	0	7	-1	10	239992	1104	8	1574	241566	723.667	723.667	464.429	464.429	21	26	226706	3	9308	236014	0	81.7333	81.7333	123.146	123.146	D	NoTarget	0	1	2	7	-1	6	241096	100	8	470
1	1	23	7	1122	0	7	-1	1	244945	0	8	397	245342	0	7	-1	10	243706	1138	8	1636	245342	723.667	723.667	459.933	459.933	22	26	226706	3	9308	236014	0	81.7333	81.7333	119.937	119.937	Z	NoTarget	0	1	2	7	-1	16	244844	101	8	498
1	1	24	7	747	0	7	-1	1	248308	0	8	362	248670	0	7	-1	9	247454	753	8	1216	248670	723.667	723.667	453.812	453.812	23	26	226706	3	9308	236014	0	81.7333	81.7333	118.429	118.429	V	NoTarget	0	1	2	7	-1	6	248207	101	8	463
1	1	25	7	1175	0	7	-1	0	252106	2511	8	228	252334	0	7	-1	10	250818	1188	8	1516	252334	723.667	723.667	440.529	440.529	24	11	254617	1	1237	255854	5	81.7333	81.7333	127.076	127.076	S	NoTarget	0	1	2	7	-1	13	252006	100	8	328
1	1	26	7	928	0	7	-1	1	256909	0	8	593	257502	0	7	-1	16	255871	0	8	1631	257502	723.667	723.667	449	449	25	11	254617	1	1237	255854	0	81.7333	81.7333	128.413	128.413	V	NoTarget	0	1	2	7	-1	9	256808	101	8	694
1	1	27	7	1386	0	7	-1	1	260908	0	8	290	261198	0	7	-1	9	259418	0	8	1780	261198	723.667	723.667	440.632	440.632	26	11	254617	1	1237	255854	0	81.7333	81.7333	130.017	130.017	R	NoTarget	0	1	2	7	-1	3	260807	101	8	391
1	1	28	7	927	0	7	-1	1	264456	0	8	310	264766	0	7	-1	10	263418	0	8	1348	264766	723.667	723.667	434.1	434.1	27	11	254617	1	1237	255854	0	81.7333	81.7333	129.876	129.876	D	NoTarget	0	1	2	7	-1	10	264355	101	8	411
1	1	29	7	1431	0	7	-1	1	268505	2526	8	309	268814	0	7	-1	9	266965	0	8	1849	268814	723.667	723.667	428.143	428.143	28	26	271031	3	3639	274670	6	81.7333	81.7333	129.498	129.498	D	NoTarget	0	1	2	7	-1	8	268404	101	8	410
1	1	30	7	1062	0	7	-1	1	275851	0	8	306	276157	0	7	-1	9	274679	0	8	1478	276157	723.667	723.667	422.591	422.591	29	26	271031	3	3639	274670	0	81.7333	81.7333	129.032	129.032	G	NoTarget	0	1	2	7	-1	9	275750	101	8	407
1	1	31	7	1639	0	7	-1	0	280100	0	8	249	280349	0	7	-1	9	278360	0	8	1989	280349	723.667	723.667	415.043	415.043	30	26	271031	3	3639	274670	0	81.7333	81.7333	131.159	131.159	Z	NoTarget	0	1	2	7	-1	1	280000	100	8	349
1	1	32	7	1596	0	7	-1	1	284317	0	8	448	284765	0	7	-1	10	282610	0	8	2155	284765	723.667	723.667	416.417	416.417	31	26	271031	3	3639	274670	0	81.7333	81.7333	128.452	128.452	N	NoTarget	0	1	2	7	-1	10	284216	101	8	549
1	1	33	7	574	0	7	-1	1	287513	0	8	228	287741	0	7	-1	10	286827	0	8	914	287741	723.667	723.667	408.88	408.88	32	26	271031	3	3639	274670	0	81.7333	81.7333	131.273	131.273	N	NoTarget	0	1	2	7	-1	11	287412	101	8	329
1	1	34	7	1374	0	7	-1	1	291512	0	8	341	291853	0	7	-1	10	290023	0	8	1830	291853	723.667	723.667	406.269	406.269	33	26	271031	3	3639	274670	0	81.7333	81.7333	129.308	129.308	R	NoTarget	0	1	2	7	-1	14	291411	101	8	442
1	1	35	7	644	0	7	-1	1	294775	0	8	262	295037	0	7	-1	10	294022	0	8	1015	295037	723.667	723.667	400.926	400.926	34	26	271031	3	3639	274670	0	81.7333	81.7333	129.801	129.801	V	NoTarget	0	1	2	7	-1	8	294674	101	8	363
1	1	36	8	1545	0	8	-1	0	298941	0	7	592	299533	0	8	-1	10	297285	0	7	2248	299533	690.75	690.75	400.926	400.926	35	26	271031	3	3639	274670	0	93.7421	93.7421	129.801	129.801	F	Target	0	1	1	8	-1	11	298841	100	7	692
1	1	37	7	512	0	7	-1	0	302070	2511	8	295	302365	0	7	-1	10	301451	0	8	914	302365	690.75	690.75	397.143	397.143	36	11	304581	1	1160	305741	6	93.7421	93.7421	128.938	128.938	B	NoTarget	0	1	2	7	-1	7	301970	100	8	395
1	1	38	7	1491	0	7	-1	1	307358	2511	8	479	307837	0	7	-1	9	305751	0	8	2086	307837	690.75	690.75	399.966	399.966	37	11	309869	1	1456	311325	6	93.7421	93.7421	127.524	127.524	V	NoTarget	0	1	2	7	-1	15	307257	101	8	580
1	1	39	7	1117	0	7	-1	1	312562	0	8	427	312989	0	7	-1	14	311340	0	8	1649	312989	690.75	690.75	400.867	400.867	38	11	309869	1	1456	311325	0	93.7421	93.7421	125.403	125.403	B	NoTarget	0	1	2	7	-1	4	312461	101	8	528
1	1	40	7	1858	0	7	-1	16	317046	0	8	247	317293	0	7	-1	9	315071	0	8	2222	317293	690.75	690.75	395.903	395.903	39	11	309869	1	1456	311325	0	93.7421	93.7421	126.354	126.354	S	NoTarget	0	1	2	7	-1	1	316930	116	8	363
1	1	41	7	994	0	7	-1	0	320660	0	8	168	320828	0	7	-1	10	319556	0	8	1272	320828	690.75	690.75	388.781	388.781	40	11	309869	1	1456	311325	0	93.7421	93.7421	130.665	130.665	V	NoTarget	0	1	2	7	-1	10	320560	100	8	268
1	1	42	7	1207	0	7	-1	1	324493	0	8	319	324812	0	7	-1	10	323170	0	8	1642	324812	690.75	690.75	386.667	386.667	41	11	309869	1	1456	311325	0	93.7421	93.7421	129.18	129.18	D	NoTarget	0	1	2	7	-1	15	324392	101	8	420
1	1	43	7	1116	0	7	-1	0	328223	0	8	333	328556	0	7	-1	9	327002	0	8	1554	328556	690.75	690.75	385.088	385.088	42	11	309869	1	1456	311325	0	93.7421	93.7421	127.54	127.54	G	NoTarget	0	1	2	7	-1	5	328123	100	8	433
1	1	44	7	1177	0	7	-1	1	332022	0	8	390	332412	0	7	-1	10	330733	0	8	1679	332412	690.75	690.75	385.229	385.229	43	11	309869	1	1456	311325	0	93.7421	93.7421	125.653	125.653	S	NoTarget	0	1	2	7	-1	11	331921	101	8	491
1	1	45	7	739	0	7	-1	0	335385	2511	8	739	336124	0	7	-1	10	334532	0	8	1592	336124	690.75	690.75	395.056	395.056	44	11	337896	3	2596	340492	4	93.7421	93.7421	137.165	137.165	G	NoTarget	0	1	2	7	-1	14	335285	100	8	839
1	1	46	7	993	0	7	-1	1	341610	0	8	482	342092	0	7	-1	12	340505	0	8	1587	342092	690.75	690.75	397.405	397.405	45	11	337896	3	2596	340492	0	93.7421	93.7421	135.999	135.999	Q	NoTarget	0	1	2	7	-1	11	341509	101	8	583
1	1	47	7	998	0	7	-1	1	345224	0	8	244	345468	0	7	-1	9	344119	0	8	1349	345468	690.75	690.75	393.368	393.368	46	11	337896	3	2596	340492	0	93.7421	93.7421	136.438	136.438	Q	NoTarget	0	1	2	7	-1	6	345123	101	8	345
1	1	48	7	1818	0	7	-1	0	349658	0	8	274	349932	0	7	-1	10	347734	0	8	2198	349932	690.75	690.75	390.308	390.308	47	11	337896	3	2596	340492	0	93.7421	93.7421	135.981	135.981	Z	NoTarget	0	1	2	7	-1	6	349558	100	8	374
1	1	49	7	1433	0	7	-1	1	353708	0	8	320	354028	0	7	-1	10	352168	0	8	1860	354028	690.75	690.75	388.55	388.55	48	11	337896	3	2596	340492	0	93.7421	93.7421	134.686	134.686	S	NoTarget	0	1	2	7	-1	6	353607	101	8	421
1	1	50	7	1506	0	7	-1	1	357825	0	8	187	358012	0	7	-1	9	356217	0	8	1795	358012	690.75	690.75	383.634	383.634	49	11	337896	3	2596	340492	0	93.7421	93.7421	136.666	136.666	N	NoTarget	0	1	2	7	-1	1	357724	101	8	288
1	1	51	8	602	1	8	-1	1	361037	2526	8	255	361292	1	8	-1	8	360333	0	8	959	361292	603.6	603.6	383.634	383.634	50	26	363563	3	3232	366795	3	211.107	211.107	136.666	136.666	F	Target	1	0	11	8	-1	1	360936	101	8	356
1	1	52	7	1797	0	7	-1	1	368717	0	8	430	369147	0	7	-1	13	366809	0	8	2338	369147	603.6	603.6	384.738	384.738	51	26	363563	3	3232	366795	0	211.107	211.107	135.178	135.178	Q	NoTarget	0	1	2	7	-1	10	368616	101	8	531
1	1	53	7	1062	0	7	-1	1	372398	0	8	333	372731	0	7	-1	9	371226	0	8	1505	372731	603.6	603.6	383.535	383.535	52	26	363563	3	3232	366795	0	211.107	211.107	133.792	133.792	B	NoTarget	0	1	2	7	-1	9	372297	101	8	434
1	1	54	7	1647	0	7	-1	1	376665	0	8	226	376891	0	7	-1	10	374908	0	8	1983	376891	603.6	603.6	379.955	379.955	53	26	363563	3	3232	366795	0	211.107	211.107	134.343	134.343	B	NoTarget	0	1	2	7	-1	9	376564	101	8	327
1	1	55	7	796	0	7	-1	0	380078	0	8	317	380395	0	7	-1	10	379175	0	8	1220	380395	603.6	603.6	378.556	378.556	54	26	363563	3	3232	366795	0	211.107	211.107	133.139	133.139	Q	NoTarget	0	1	2	7	-1	7	379978	100	8	417
1	1	56	8	1619	0	8	-1	0	384311	0	7	756	385067	0	8	-1	10	382588	0	7	2479	385067	629	629	378.556	378.556	55	26	363563	3	3232	366795	0	198.806	198.806	133.139	133.139	F	Target	0	1	1	8	-1	4	384211	100	7	856
1	1	57	7	1592	0	7	-1	0	388528	0	8	603	389131	0	7	-1	10	386821	0	8	2310	389131	629	629	383.435	383.435	56	26	363563	3	3232	366795	0	198.806	198.806	135.747	135.747	V	NoTarget	0	1	2	7	-1	15	388428	100	8	703
1	1	58	7	1208	0	7	-1	1	392361	2526	8	722	393083	0	7	-1	10	391038	0	8	2045	393083	629	629	390.638	390.638	57	26	394887	3	2276	397163	4	198.806	198.806	143.057	143.057	R	NoTarget	0	1	2	7	-1	14	392260	101	8	823
1	1	59	7	1166	0	7	-1	1	398451	0	8	488	398939	0	7	-1	15	397179	1171	8	1760	398939	629	629	392.667	392.667	58	26	394887	3	2276	397163	0	198.806	198.806	142.223	142.223	N	NoTarget	0	1	2	7	-1	5	398350	101	8	589
1	1	60	7	543	0	7	-1	0	401613	0	8	302	401915	0	7	-1	10	400961	0	8	954	401915	629	629	390.816	390.816	59	26	394887	3	2276	397163	0	198.806	198.806	141.329	141.329	Z	NoTarget	0	1	2	7	-1	9	401513	100	8	402
1	1	61	7	1874	0	7	-1	16	406114	0	8	185	406299	0	7	-1	10	404123	0	8	2176	406299	629	629	386.7	386.7	60	26	394887	3	2276	397163	0	198.806	198.806	142.875	142.875	Q	NoTarget	0	1	2	7	-1	1	405998	116	8	301
1	1	62	7	1129	0	7	-1	1	409863	2526	8	387	410250	0	7	-1	10	408624	0	8	1626	410250	629	629	386.706	386.706	61	26	412389	3	1557	413946	6	198.806	198.806	141.439	141.439	N	NoTarget	0	1	2	7	-1	9	409762	101	8	488
1	1	63	7	871	0	7	-1	1	414950	0	8	500	415450	0	7	-1	15	413962	0	8	1488	415450	629	629	388.885	388.885	62	26	412389	3	1557	413946	0	198.806	198.806	140.924	140.924	N	NoTarget	0	1	2	7	-1	16	414849	101	8	601
1	1	64	7	1911	0	7	-1	1	419484	2511	8	254	419738	0	7	-1	9	417459	0	8	2279	419738	629	629	386.34	386.34	63	11	421995	3	1631	423626	6	198.806	198.806	140.787	140.787	D	NoTarget	0	1	2	7	-1	13	419383	101	8	355
1	1	65	7	592	0	7	-1	0	424336	2511	8	746	425082	0	7	-1	6	423633	0	8	1449	425082	629	629	393	393	64	11	426847	1	1947	428794	4	198.806	198.806	147.792	147.792	B	NoTarget	0	1	2	7	-1	11	424236	100	8	846
1	1	66	7	1167	0	7	-1	1	430076	0	8	366	430442	0	7	-1	9	428804	0	8	1638	430442	629	629	392.509	392.509	65	11	426847	1	1947	428794	0	198.806	198.806	146.463	146.463	R	NoTarget	0	1	2	7	-1	4	429975	101	8	467
1	1	67	7	1971	0	7	-1	1	434661	0	8	485	435146	0	7	-1	9	432585	0	8	2561	435146	629	629	394.161	394.161	66	11	426847	1	1947	428794	0	198.806	198.806	145.65	145.65	Z	NoTarget	0	1	2	7	-1	4	434560	101	8	586
1	1	68	7	1968	0	7	-1	0	439245	0	8	445	439690	0	7	-1	9	437170	0	8	2520	439690	629	629	395.053	395.053	67	11	426847	1	1947	428794	0	198.806	198.806	144.501	144.501	V	NoTarget	0	1	2	7	-1	7	439145	100	8	545
1	1	69	7	1548	0	7	-1	1	443412	0	8	390	443802	0	7	-1	10	441755	0	8	2047	443802	629	629	394.966	394.966	68	11	426847	1	1947	428794	0	198.806	198.806	143.23	143.23	B	NoTarget	0	1	2	7	-1	8	443311	101	8	491
1	1	70	7	1732	0	7	-1	0	447762	0	8	488	448250	0	7	-1	9	445921	0	8	2329	448250	629	629	396.542	396.542	69	11	426847	1	1947	428794	0	198.806	198.806	142.505	142.505	R	NoTarget	0	1	2	7	-1	9	447662	100	8	588
1	1	71	8	520	0	8	-1	1	450908	2511	7	718	451626	0	8	-1	10	450272	0	7	1354	451626	641.714	641.714	396.542	396.542	70	11	453419	3	3326	456745	3	184.576	184.576	142.505	142.505	F	Target	0	1	1	8	-1	15	450807	101	7	819
1	1	72	7	563	0	7	-1	1	457434	0	8	367	457801	0	7	-1	18	456764	0	8	1037	457801	641.714	641.714	396.05	396.05	71	11	453419	3	3326	456745	0	184.576	184.576	141.344	141.344	R	NoTarget	0	1	2	7	-1	6	457333	101	8	468
1	1	73	7	1895	0	7	-1	1	461952	0	8	409	462361	0	7	-1	9	459943	0	8	2418	462361	641.714	641.714	396.262	396.262	72	11	453419	3	3326	456745	0	184.576	184.576	140.171	140.171	Q	NoTarget	0	1	2	7	-1	13	461851	101	8	510
1	1	74	7	1321	0	7	-1	1	465884	0	8	429	466313	0	7	-1	9	464461	0	8	1852	466313	641.714	641.714	396.79	396.79	73	11	453419	3	3326	456745	0	184.576	184.576	139.079	139.079	G	NoTarget	0	1	2	7	-1	1	465783	101	8	530
1	1	75	7	555	0	7	-1	1	469063	2511	8	274	469337	0	7	-1	9	468393	0	8	944	469337	641.714	641.714	394.841	394.841	74	11	471574	1	1683	473257	6	184.576	184.576	138.818	138.818	S	NoTarget	0	1	2	7	-1	14	468962	101	8	375
1	1	76	7	858	0	7	-1	0	474233	0	8	544	474777	0	7	-1	6	473264	0	8	1513	474777	641.714	641.714	397.172	397.172	75	11	471574	1	1683	473257	0	184.576	184.576	138.968	138.968	B	NoTarget	0	1	2	7	-1	11	474133	100	8	644
1	1	77	7	854	0	7	-1	1	477714	0	8	231	477945	0	7	-1	10	476743	0	8	1202	477945	641.714	641.714	394.615	394.615	76	11	471574	1	1683	473257	0	184.576	184.576	139.41	139.41	N	NoTarget	0	1	2	7	-1	16	477613	101	8	332
1	1	78	7	1151	0	7	-1	1	481479	0	8	210	481689	0	7	-1	10	480224	0	8	1465	481689	641.714	641.714	391.818	391.818	77	11	471574	1	1683	473257	0	184.576	184.576	140.188	140.188	B	NoTarget	0	1	2	7	-1	3	481378	101	8	311
1	1	79	8	1820	1	8	-1	1	485913	0	8	368	486281	1	8	-1	9	483988	0	8	2293	486281	607.5	607.5	391.818	391.818	78	11	471574	1	1683	473257	0	196.383	196.383	140.188	140.188	F	Target	1	0	11	8	-1	4	485812	101	8	469
1	1	80	7	1759	0	7	-1	1	490297	0	8	480	490777	0	7	-1	10	488423	0	8	2354	490777	607.5	607.5	393.134	393.134	79	11	471574	1	1683	473257	0	196.383	196.383	139.538	139.538	S	NoTarget	0	1	2	7	-1	14	490196	101	8	581
1	1	81	7	1625	0	7	-1	1	494547	0	8	358	494905	0	7	-1	10	492807	0	8	2098	494905	607.5	607.5	392.618	392.618	80	11	471574	1	1683	473257	0	196.383	196.383	138.558	138.558	R	NoTarget	0	1	2	7	-1	14	494446	101	8	459
1	1	82	7	1402	0	7	-1	1	498563	0	8	341	498904	0	7	-1	10	497057	0	8	1847	498904	607.5	607.5	391.87	391.87	81	11	471574	1	1683	473257	0	196.383	196.383	137.676	137.676	V	NoTarget	0	1	2	7	-1	3	498462	101	8	442
1	1	83	7	1656	0	7	-1	1	502830	0	8	410	503240	0	7	-1	9	501072	0	8	2168	503240	607.5	607.5	392.129	392.129	82	11	471574	1	1683	473257	0	196.383	196.383	136.692	136.692	S	NoTarget	0	1	2	7	-1	1	502729	101	8	511
1	1	84	7	1349	0	7	-1	0	506795	0	8	397	507192	0	7	-1	9	505339	0	8	1853	507192	607.5	607.5	392.197	392.197	83	11	471574	1	1683	473257	0	196.383	196.383	135.713	135.713	R	NoTarget	0	1	2	7	-1	7	506695	100	8	497
1	1	85	8	1544	0	8	-1	1	510962	0	7	758	511720	0	8	-1	10	509305	0	7	2415	511720	624.222	624.222	392.197	392.197	84	11	471574	1	1683	473257	0	190.426	190.426	135.713	135.713	F	Target	0	1	1	8	-1	12	510861	101	7	859
1	1	86	7	1165	0	7	-1	0	514743	2511	8	481	515224	0	7	-1	9	513471	0	8	1753	515224	624.222	624.222	393.431	393.431	85	11	517254	2	5570	522824	6	190.426	190.426	135.16	135.16	S	NoTarget	0	1	2	7	-1	7	514643	100	8	581
1	1	87	7	1308	0	7	-1	1	524265	0	8	479	524744	0	7	-1	17	522842	0	8	1902	524744	624.222	624.222	394.603	394.603	86	11	517254	2	5570	522824	0	190.426	190.426	134.591	134.591	N	NoTarget	0	1	2	7	-1	14	524164	101	8	580
1	1	88	7	1724	0	7	-1	1	528615	0	8	257	528872	0	7	-1	9	526774	0	8	2098	528872	624.222	624.222	392.743	392.743	87	11	517254	2	5570	522824	0	190.426	190.426	134.62	134.62	V	NoTarget	0	1	2	7	-1	16	528514	101	8	358
1	1	89	7	1318	0	7	-1	1	532547	0	8	389	532936	0	7	-1	9	531124	1322	8	1812	532936	624.222	624.222	392.693	392.693	88	11	517254	2	5570	522824	0	190.426	190.426	133.708	133.708	N	NoTarget	0	1	2	7	-1	4	532446	101	8	490
1	1	90	7	1599	0	7	-1	0	536763	2511	8	445	537208	0	7	-1	10	535057	0	8	2151	537208	624.222	624.222	393.382	393.382	89	11	539274	3	1950	541224	6	190.426	190.426	132.949	132.949	G	NoTarget	0	1	2	7	-1	7	536663	100	8	545
1	1	91	7	1816	0	7	-1	1	543156	0	8	515	543671	0	7	-1	7	541231	0	8	2440	543671	624.222	624.222	394.961	394.961	90	11	539274	3	1950	541224	0	190.426	190.426	132.797	132.797	V	NoTarget	0	1	2	7	-1	8	543055	101	8	616
1	1	92	7	1297	0	7	-1	1	547071	0	8	216	547287	0	7	-1	9	545665	0	8	1622	547287	624.222	624.222	392.667	392.667	91	11	539274	3	1950	541224	0	190.426	190.426	133.479	133.479	V	NoTarget	0	1	2	7	-1	8	546970	101	8	317
1	1	93	7	1794	0	7	-1	1	551489	0	8	454	551943	0	7	-1	10	549581	0	8	2362	551943	624.222	624.222	393.443	393.443	92	11	539274	3	1950	541224	0	190.426	190.426	132.8	132.8	R	NoTarget	0	1	2	7	-1	13	551388	101	8	555
1	1	94	7	566	0	7	-1	0	554667	0	8	332	554999	0	7	-1	9	553998	0	8	1001	554999	624.222	624.222	392.675	392.675	93	11	539274	3	1950	541224	0	190.426	190.426	132.135	132.135	B	NoTarget	0	1	2	7	-1	3	554567	100	8	432
1	1	95	7	513	0	7	-1	0	557796	0	8	483	558279	0	7	-1	10	557177	0	8	1102	558279	624.222	624.222	393.79	393.79	94	11	539274	3	1950	541224	0	190.426	190.426	131.69	131.69	S	NoTarget	0	1	2	7	-1	6	557696	100	8	583
1	1	96	8	1264	0	8	-1	0	561678	0	7	825	562503	0	8	-1	10	560306	0	7	2197	562503	644.3	644.3	393.79	393.79	95	11	539274	3	1950	541224	0	190.432	190.432	131.69	131.69	F	Target	0	1	1	8	-1	8	561578	100	7	925
1	1	97	7	1708	0	7	-1	0	566012	0	8	411	566423	0	7	-1	10	564188	0	8	2235	566423	644.3	644.3	394	394	96	11	539274	3	1950	541224	0	190.432	190.432	130.888	130.888	N	NoTarget	0	1	2	7	-1	16	565912	100	8	511
1	1	98	7	1920	0	7	-1	1	570547	0	8	372	570919	0	7	-1	10	568522	0	8	2397	570919	644.3	644.3	393.735	393.735	97	11	539274	3	1950	541224	0	190.432	190.432	130.11	130.11	R	NoTarget	0	1	2	7	-1	4	570446	101	8	473
1	1	99	7	1026	0	7	-1	1	574195	0	8	420	574615	0	7	-1	10	573057	0	8	1558	574615	644.3	644.3	394.048	394.048	98	11	539274	3	1950	541224	0	190.432	190.432	129.355	129.355	D	NoTarget	0	1	2	7	-1	11	574094	101	8	521
1	1	100	7	1246	0	7	-1	1	578060	0	8	475	578535	0	7	-1	9	576704	0	8	1831	578535	644.3	644.3	395	395	99	11	539274	3	1950	541224	0	190.432	190.432	128.883	128.883	S	NoTarget	0	1	2	7	-1	9	577959	101	8	576
1	1	101	7	673	0	7	-1	0	581356	2511	8	1099	582455	0	7	-1	10	580570	0	8	1885	582455	644.3	644.3	403.186	403.186	100	11	583867	3	2092	585959	4	190.432	190.432	148.924	148.924	Z	NoTarget	0	1	2	7	-1	13	581256	100	8	1199
1	1	102	7	1226	0	7	-1	0	587313	0	8	453	587766	0	7	-1	15	585974	0	8	1792	587766	644.3	644.3	403.759	403.759	101	11	583867	3	2092	585959	0	190.432	190.432	148.152	148.152	Z	NoTarget	0	1	2	7	-1	13	587213	100	8	553
1	1	103	7	1407	0	7	-1	1	591346	0	8	372	591718	0	7	-1	10	589823	0	8	1895	591718	644.3	644.3	403.398	403.398	102	11	583867	3	2092	585959	0	190.432	190.432	147.337	147.337	R	NoTarget	0	1	2	7	-1	15	591245	101	8	473
1	1	104	7	1243	0	7	-1	1	595211	0	8	235	595446	0	7	-1	9	593855	0	8	1591	595446	644.3	644.3	401.506	401.506	103	11	583867	3	2092	585959	0	190.432	190.432	147.581	147.581	G	NoTarget	0	1	2	7	-1	12	595110	101	8	336
1	1	105	7	1990	0	7	-1	0	599812	0	8	578	600390	0	7	-1	10	597721	0	8	2669	600390	644.3	644.3	403.467	403.467	104	11	583867	3	2092	585959	0	190.432	190.432	147.924	147.924	R	NoTarget	0	1	2	7	-1	1	599712	100	8	678
1	1	106	7	518	0	7	-1	0	602941	2511	8	217	603158	0	7	-1	10	602322	0	8	836	603158	644.3	644.3	401.418	401.418	105	11	605452	3	1754	607206	6	190.432	190.432	148.393	148.393	S	NoTarget	0	1	2	7	-1	1	602841	100	8	317
1	1	107	7	1352	0	7	-1	1	608681	0	8	253	608934	0	7	-1	18	607225	0	8	1709	608934	644.3	644.3	399.804	399.804	106	11	605452	3	1754	607206	0	190.432	190.432	148.384	148.384	Q	NoTarget	0	1	2	7	-1	3	608580	101	8	354
1	1	108	7	1746	0	7	-1	0	613048	0	8	462	613510	0	7	-1	10	611191	0	8	2319	613510	644.3	644.3	400.473	400.473	107	11	605452	3	1754	607206	0	190.432	190.432	147.716	147.716	Q	NoTarget	0	1	2	7	-1	11	612948	100	8	562
1	1	109	8	1429	0	8	-1	0	617097	0	7	701	617798	0	8	-1	10	615558	0	7	2240	617798	649.455	649.455	400.473	400.473	108	11	605452	3	1754	607206	0	181.466	181.466	147.716	147.716	F	Target	0	1	1	8	-1	10	616997	100	7	801
1	1	110	7	1618	0	7	-1	1	621331	0	8	275	621606	0	7	-1	10	619607	0	8	1999	621606	649.455	649.455	399.138	399.138	109	11	605452	3	1754	607206	0	181.466	181.466	147.489	147.489	Z	NoTarget	0	1	2	7	-1	5	621230	101	8	376
1	1	111	7	1552	0	7	-1	1	625498	2526	8	444	625942	0	7	-1	10	623841	0	8	2101	625942	649.455	649.455	399.611	399.611	110	26	628024	1	1278	629302	6	181.466	181.466	146.774	146.774	V	NoTarget	0	1	2	7	-1	4	625397	101	8	545
1	1	112	7	639	0	7	-1	0	630065	0	8	501	630566	0	7	-1	10	629312	0	8	1254	630566	649.455	649.455	400.667	400.667	111	26	628024	1	1278	629302	0	181.466	181.466	146.366	146.366	S	NoTarget	0	1	2	7	-1	14	629965	100	8	601
1	1	113	7	1560	0	7	-1	0	634248	0	8	302	634550	0	7	-1	10	632575	0	8	1975	634550	649.455	649.455	399.649	399.649	112	26	628024	1	1278	629302	0	181.466	181.466	145.946	145.946	D	NoTarget	0	1	2	7	-1	13	634148	100	8	402
1	1	114	7	812	0	7	-1	1	637679	0	8	262	637941	0	7	-1	10	636758	0	8	1183	637941	649.455	649.455	398.245	398.245	113	26	628024	1	1278	629302	0	181.466	181.466	145.856	145.856	G	NoTarget	0	1	2	7	-1	8	637578	101	8	363
1	1	115	7	1120	0	7	-1	1	641410	0	8	371	641781	0	7	-1	9	640188	0	8	1593	641781	649.455	649.455	397.97	397.97	114	26	628024	1	1278	629302	0	181.466	181.466	145.136	145.136	G	NoTarget	0	1	2	7	-1	1	641309	101	8	472
1	1	116	7	1165	0	7	-1	0	645191	0	8	254	645445	0	7	-1	10	643920	0	8	1525	645445	649.455	649.455	396.53	396.53	115	26	628024	1	1278	629302	0	181.466	181.466	145.117	145.117	V	NoTarget	0	1	2	7	-1	6	645091	100	8	354
1	1	117	7	978	0	7	-1	0	648789	0	8	464	649253	0	7	-1	10	647701	0	8	1552	649253	649.455	649.455	397.198	397.198	116	26	628024	1	1278	629302	0	181.466	181.466	144.546	144.546	G	NoTarget	0	1	2	7	-1	10	648689	100	8	564
1	1	118	7	1102	0	7	-1	1	652504	0	8	445	652949	0	7	-1	10	651299	0	8	1650	652949	649.455	649.455	397.667	397.667	117	26	628024	1	1278	629302	0	181.466	181.466	143.906	143.906	S	NoTarget	0	1	2	7	-1	2	652403	101	8	546
1	1	119	7	844	0	7	-1	1	655968	2526	8	341	656309	0	7	-1	10	655014	0	8	1295	656309	649.455	649.455	397.117	397.117	118	26	658494	1	1191	659685	6	181.466	181.466	143.308	143.308	G	NoTarget	0	1	2	7	-1	9	655867	101	8	442
1	1	120	7	1174	0	7	-1	1	660988	0	8	521	661509	0	7	-1	13	659699	0	8	1810	661509	649.455	649.455	398.308	398.308	119	26	658494	1	1191	659685	0	181.466	181.466	143.127	143.127	G	NoTarget	0	1	2	7	-1	14	660887	101	8	622
1	1	121	8	1939	0	8	-1	1	665539	0	7	738	666277	0	8	-1	9	663497	0	7	2780	666277	656.833	656.833	398.308	398.308	120	26	658494	1	1191	659685	0	174.899	174.899	143.127	143.127	F	Target	0	1	1	8	-1	2	665438	101	7	839
1	1	122	7	1506	0	7	-1	0	669655	0	8	494	670149	0	7	-1	9	668048	0	8	2101	670149	656.833	656.833	399.219	399.219	121	26	658494	1	1191	659685	0	174.899	174.899	142.743	142.743	S	NoTarget	0	1	2	7	-1	1	669555	100	8	594
1	1	123	7	1335	0	7	-1	1	673604	0	8	337	673941	0	7	-1	10	672165	0	8	1776	673941	656.833	656.833	398.632	398.632	122	26	658494	1	1191	659685	0	174.899	174.899	142.19	142.19	V	NoTarget	0	1	2	7	-1	3	673503	101	8	438
1	1	124	7	631	0	7	-1	1	676850	0	8	594	677444	0	7	-1	10	676114	0	8	1330	677444	656.833	656.833	400.458	400.458	123	26	658494	1	1191	659685	0	174.899	174.899	142.772	142.772	S	NoTarget	0	1	2	7	-1	4	676749	101	8	695
1	1	125	7	1640	0	7	-1	1	681117	0	8	551	681668	0	7	-1	10	679360	0	8	2308	681668	656.833	656.833	401.852	401.852	124	26	658494	1	1191	659685	0	174.899	174.899	142.84	142.84	B	NoTarget	0	1	2	7	-1	16	681016	101	8	652
1	1	126	7	631	0	7	-1	1	684363	0	8	473	684836	0	7	-1	10	683627	0	8	1209	684836	656.833	656.833	402.505	402.505	125	26	658494	1	1191	659685	0	174.899	174.899	142.341	142.341	G	NoTarget	0	1	2	7	-1	4	684262	101	8	574
1	1	127	7	1343	0	7	-1	0	688328	0	8	572	688900	0	7	-1	10	686873	1355	8	2027	688900	656.833	656.833	404.045	404.045	126	26	658494	1	1191	659685	0	174.899	174.899	142.605	142.605	N	NoTarget	0	1	2	7	-1	12	688228	100	8	672
1	1	128	7	843	0	7	-1	0	691792	0	8	436	692228	0	7	-1	10	690838	0	8	1390	692228	656.833	656.833	404.333	404.333	127	26	658494	1	1191	659685	0	174.899	174.899	141.987	141.987	Z	NoTarget	0	1	2	7	-1	11	691692	100	8	536
1	1	129	7	1064	0	7	-1	1	695474	0	8	322	695796	0	7	-1	10	694302	0	8	1494	695796	656.833	656.833	403.598	403.598	128	26	658494	1	1191	659685	0	174.899	174.899	141.56	141.56	D	NoTarget	0	1	2	7	-1	7	695373	101	8	423
1	1	130	7	1819	0	7	-1	1	699908	0	8	400	700308	0	7	-1	9	697983	1824	8	2325	700308	656.833	656.833	403.566	403.566	129	26	658494	1	1191	659685	0	174.899	174.899	140.927	140.927	G	NoTarget	0	1	2	7	-1	5	699807	101	8	501
1	1	131	7	1488	0	7	-1	0	704007	0	8	445	704452	0	7	-1	9	702417	0	8	2035	704452	656.833	656.833	403.93	403.93	130	26	658494	1	1191	659685	0	174.899	174.899	140.356	140.356	B	NoTarget	0	1	2	7	-1	2	703907	100	8	545
1	1	132	7	1506	0	7	-1	16	708140	0	8	328	708468	0	7	-1	10	706517	0	8	1951	708468	656.833	656.833	403.27	403.27	131	26	658494	1	1191	659685	0	174.899	174.899	139.918	139.918	V	NoTarget	0	1	2	7	-1	1	708024	116	8	444
1	1	133	7	560	0	7	-1	0	711319	0	8	397	711716	0	7	-1	10	710650	0	8	1066	711716	656.833	656.833	403.216	403.216	132	26	658494	1	1191	659685	0	174.899	174.899	139.31	139.31	G	NoTarget	0	1	2	7	-1	9	711219	100	8	497
1	1	134	7	1962	0	7	-1	1	715905	0	8	435	716340	0	7	-1	10	713829	0	8	2511	716340	656.833	656.833	403.487	403.487	133	26	658494	1	1191	659685	0	174.899	174.899	138.739	138.739	R	NoTarget	0	1	2	7	-1	13	715804	101	8	536
1	1	135	7	1786	0	7	-1	1	720305	0	8	451	720756	0	7	-1	9	718414	0	8	2342	720756	656.833	656.833	403.89	403.89	134	26	658494	1	1191	659685	0	174.899	174.899	138.214	138.214	S	NoTarget	0	1	2	7	-1	4	720204	101	8	552
1	1	136	8	1874	0	8	-1	16	724806	2511	7	765	725571	0	8	-1	10	722815	0	7	2756	725571	665.154	665.154	403.89	403.89	135	11	727317	3	1006	728323	3	170.119	170.119	138.214	138.214	F	Target	0	1	1	8	-1	1	724690	116	7	881
1	1	137	7	1937	0	7	-1	1	730378	2511	8	1337	731715	0	7	-1	12	728336	0	8	3379	731715	665.154	665.154	411.731	411.731	136	11	732889	5	7706	740595	4	170.119	170.119	162.043	162.043	R	NoTarget	0	1	2	7	-1	4	730277	101	8	1438
1	1	138	7	1086	0	7	-1	1	741790	0	8	581	742371	0	7	-1	6	740602	0	8	1769	742371	665.154	665.154	413.142	413.142	137	11	732889	5	7706	740595	0	170.119	170.119	162.099	162.099	B	NoTarget	0	1	2	7	-1	1	741689	101	8	682
1	1	139	7	1303	0	7	-1	0	745705	0	8	490	746195	0	7	-1	9	744299	0	8	1896	746195	665.154	665.154	413.777	413.777	138	11	732889	5	7706	740595	0	170.119	170.119	161.574	161.574	R	NoTarget	0	1	2	7	-1	3	745605	100	8	590
1	1	140	7	1262	0	7	-1	0	749587	2511	8	752	750339	0	7	-1	10	748215	0	8	2124	750339	665.154	665.154	416.549	416.549	139	11	752098	3	2289	754387	4	170.119	170.119	163.792	163.792	S	NoTarget	0	1	2	7	-1	10	749487	100	8	852
1	1	141	7	815	0	7	-1	0	755326	0	8	565	755891	0	7	-1	18	754406	0	8	1485	755891	665.154	665.154	417.756	417.756	140	11	752098	3	2289	754387	0	170.119	170.119	163.668	163.668	G	NoTarget	0	1	2	7	-1	5	755226	100	8	665
1	1	142	7	978	0	7	-1	1	758924	0	8	519	759443	0	7	-1	10	757836	0	8	1607	759443	665.154	665.154	418.573	418.573	141	11	752098	3	2289	754387	0	170.119	170.119	163.255	163.255	S	NoTarget	0	1	2	7	-1	9	758823	101	8	620
1	1	143	7	1851	0	7	-1	1	763392	0	8	387	763779	0	7	-1	10	761434	0	8	2345	763779	665.154	665.154	418.32	418.32	142	11	752098	3	2289	754387	0	170.119	170.119	162.62	162.62	R	NoTarget	0	1	2	7	-1	6	763291	101	8	488
1	1	144	7	769	0	7	-1	1	766772	0	8	414	767186	0	7	-1	9	765901	0	8	1285	767186	665.154	665.154	418.286	418.286	143	11	752098	3	2289	754387	0	170.119	170.119	161.968	161.968	Q	NoTarget	0	1	2	7	-1	1	766671	101	8	515
1	1	145	7	942	0	7	-1	1	770336	0	8	418	770754	0	7	-1	9	769281	0	8	1473	770754	665.154	665.154	418.283	418.283	144	11	752098	3	2289	754387	0	170.119	170.119	161.324	161.324	Q	NoTarget	0	1	2	7	-1	12	770235	101	8	519
1	1	146	7	873	0	7	-1	1	773833	0	8	409	774242	0	7	-1	10	772846	0	8	1396	774242	665.154	665.154	418.211	418.211	145	11	752098	3	2289	754387	0	170.119	170.119	160.69	160.69	Z	NoTarget	0	1	2	7	-1	13	773732	101	8	510
1	1	147	7	1286	0	7	-1	0	777731	0	8	319	778050	0	7	-1	10	776343	1288	8	1707	778050	665.154	665.154	417.442	417.442	146	11	752098	3	2289	754387	0	170.119	170.119	160.299	160.299	N	NoTarget	0	1	2	7	-1	2	777631	100	8	419
1	1	148	7	1294	0	7	-1	0	781647	0	8	307	781954	0	7	-1	10	780241	0	8	1713	781954	665.154	665.154	416.592	416.592	147	11	752098	3	2289	754387	0	170.119	170.119	159.97	159.97	B	NoTarget	0	1	2	7	-1	12	781547	100	8	407
1	1	149	7	1691	0	7	-1	0	785964	2511	8	438	786402	0	7	-1	10	784157	0	8	2245	786402	665.154	665.154	416.756	416.756	148	11	788475	3	1559	790034	6	170.119	170.119	159.365	159.365	B	NoTarget	0	1	2	7	-1	16	785864	100	8	538
1	1	150	7	1988	0	7	-1	0	792138	0	8	328	792466	0	7	-1	12	790047	0	8	2419	792466	665.154	665.154	416.083	416.083	149	11	788475	3	1559	790034	0	170.119	170.119	158.943	158.943	B	NoTarget	0	1	2	7	-1	3	792038	100	8	428
1	1	151	8	996	0	8	-1	1	795753	2511	7	1177	796930	0	8	-1	10	794648	0	7	2282	796930	701.714	701.714	416.083	416.083	150	11	798264	5	1978	800242	1	213.138	213.138	158.943	158.943	F	Target	0	1	1	8	-1	8	795652	101	7	1278
1	1	152	7	942	0	7	-1	1	801308	0	8	662	801970	0	7	-1	11	800254	0	8	1716	801970	701.714	701.714	417.932	417.932	151	11	798264	5	1978	800242	0	213.138	213.138	159.769	159.769	Z	NoTarget	0	1	2	7	-1	11	801207	101	8	763
1	1	153	7	1463	0	7	-1	1	805391	0	8	339	805730	0	7	-1	10	803818	0	8	1912	805730	701.714	701.714	417.343	417.343	152	11	798264	5	1978	800242	0	213.138	213.138	159.314	159.314	G	NoTarget	0	1	2	7	-1	9	805290	101	8	440
1	1	154	7	1707	0	7	-1	1	809725	2526	8	948	810673	0	7	-1	10	807901	0	8	2772	810673	701.714	701.714	421.274	421.274	153	26	812251	5	2470	814721	4	213.138	213.138	165.158	165.158	R	NoTarget	0	1	2	7	-1	16	809624	101	8	1049
1	1	155	7	1565	0	7	-1	1	816401	0	8	448	816849	0	7	-1	6	814728	0	8	2121	816849	701.714	701.714	421.471	421.471	154	26	812251	5	2470	814721	0	213.138	213.138	164.562	164.562	R	NoTarget	0	1	2	7	-1	7	816300	101	8	549
1	1	156	7	1955	0	7	-1	1	820969	0	8	600	821569	0	7	-1	10	818911	0	8	2658	821569	701.714	701.714	422.774	422.774	155	26	812251	5	2470	814721	0	213.138	213.138	164.663	164.663	N	NoTarget	0	1	2	7	-1	2	820868	101	8	701
1	1	157	7	1181	0	7	-1	0	824767	0	8	546	825313	0	7	-1	10	823479	0	8	1834	825313	701.714	701.714	423.667	423.667	156	26	812251	5	2470	814721	0	213.138	213.138	164.396	164.396	S	NoTarget	0	1	2	7	-1	7	824667	100	8	646
1	1	158	7	565	0	7	-1	0	827946	0	8	647	828593	0	7	-1	10	827277	0	8	1316	828593	701.714	701.714	425.273	425.273	157	26	812251	5	2470	814721	0	213.138	213.138	164.891	164.891	Z	NoTarget	0	1	2	7	-1	4	827846	100	8	747
1	1	159	7	1120	0	7	-1	1	831678	0	8	435	832113	0	7	-1	10	830456	0	8	1657	832113	701.714	701.714	425.343	425.343	158	26	812251	5	2470	814721	0	213.138	213.138	164.299	164.299	Z	NoTarget	0	1	2	7	-1	1	831577	101	8	536
1	1	160	8	1330	0	8	-1	1	835627	0	7	758	836385	0	8	-1	10	834188	0	7	2197	836385	705.467	705.467	425.343	425.343	159	26	812251	5	2470	814721	0	205.898	205.898	164.299	164.299	F	Target	0	1	1	8	-1	8	835526	101	7	859
1	1	161	7	1271	0	7	-1	1	839510	0	8	251	839761	0	7	-1	10	838137	0	8	1624	839761	705.467	705.467	424.106	424.106	160	26	812251	5	2470	814721	0	205.898	205.898	164.368	164.368	N	NoTarget	0	1	2	7	-1	1	839409	101	8	352
1	1	162	7	1173	0	7	-1	0	843307	0	8	422	843729	0	7	-1	9	842019	0	8	1710	843729	705.467	705.467	424.092	424.092	161	26	812251	5	2470	814721	0	205.898	205.898	163.785	163.785	V	NoTarget	0	1	2	7	-1	15	843207	100	8	522
1	1	163	7	831	0	7	-1	0	846754	0	8	607	847361	0	7	-1	10	845817	0	8	1544	847361	705.467	705.467	425.371	425.371	162	26	812251	5	2470	814721	0	205.898	205.898	163.922	163.922	Q	NoTarget	0	1	2	7	-1	6	846654	100	8	707
1	1	164	7	668	0	7	-1	1	850034	0	8	463	850497	0	7	-1	10	849264	0	8	1233	850497	705.467	705.467	425.632	425.632	163	26	812251	5	2470	814721	0	205.898	205.898	163.378	163.378	G	NoTarget	0	1	2	7	-1	1	849933	101	8	564
1	1	165	7	1777	0	7	-1	1	854435	0	8	413	854848	0	7	-1	9	852543	0	8	2305	854848	705.467	705.467	425.545	425.545	164	26	812251	5	2470	814721	0	205.898	205.898	162.813	162.813	B	NoTarget	0	1	2	7	-1	14	854334	101	8	514
1	1	166	7	1324	0	7	-1	0	858383	0	8	417	858800	0	7	-1	9	856944	0	8	1856	858800	705.467	705.467	425.486	425.486	165	26	812251	5	2470	814721	0	205.898	205.898	162.252	162.252	D	NoTarget	0	1	2	7	-1	15	858283	100	8	517
1	1	167	7	1322	0	7	-1	16	862332	0	8	580	862912	0	7	-1	10	860893	0	8	2019	862912	705.467	705.467	426.537	426.537	166	26	812251	5	2470	814721	0	205.898	205.898	162.197	162.197	Z	NoTarget	0	1	2	7	-1	1	862216	116	8	696
1	1	168	7	1634	0	7	-1	0	866582	2511	8	810	867392	0	7	-1	10	864842	0	8	2550	867392	705.467	705.467	429.128	429.128	167	11	869093	3	2715	871808	4	205.898	205.898	164.689	164.689	D	NoTarget	0	1	2	7	-1	6	866482	100	8	910
1	1	169	7	803	0	7	-1	16	872740	2511	8	460	873200	0	7	-1	11	871820	0	8	1380	873200	705.467	705.467	429.336	429.336	168	11	875251	5	2653	877904	6	205.898	205.898	164.151	164.151	G	NoTarget	0	1	2	7	-1	1	872624	116	8	576
1	1	170	8	1879	0	8	-1	1	879902	0	7	722	880624	0	8	-1	6	877911	0	7	2713	880624	706.5	706.5	429.336	429.336	169	11	875251	5	2653	877904	0	198.96	198.96	164.151	164.151	F	Target	0	1	1	8	-1	11	879801	101	7	823
1	1	171	7	986	0	7	-1	1	883500	0	8	324	883824	0	7	-1	9	882411	0	8	1413	883824	706.5	706.5	428.633	428.633	170	11	875251	5	2653	877904	0	198.96	198.96	163.825	163.825	N	NoTarget	0	1	2	7	-1	2	883399	101	8	425
1	1	172	7	1683	0	7	-1	0	887799	0	8	313	888112	0	7	-1	9	886009	0	8	2103	888112	706.5	706.5	427.868	427.868	171	11	875251	5	2653	877904	0	198.96	198.96	163.549	163.549	N	NoTarget	0	1	2	7	-1	7	887699	100	8	413
1	1	173	7	567	0	7	-1	1	890979	0	8	301	891280	0	7	-1	10	890309	0	8	971	891280	706.5	706.5	427.033	427.033	172	11	875251	5	2653	877904	0	198.96	198.96	163.331	163.331	R	NoTarget	0	1	2	7	-1	2	890878	101	8	402
1	1	174	7	1630	0	7	-1	1	895229	0	8	403	895632	0	7	-1	9	893488	0	8	2144	895632	706.5	706.5	426.876	426.876	173	11	875251	5	2653	877904	0	198.96	198.96	162.805	162.805	R	NoTarget	0	1	2	7	-1	10	895128	101	8	504
1	1	175	7	1728	0	7	-1	0	899579	0	8	420	899999	0	7	-1	10	897739	0	8	2260	899999	706.5	706.5	426.831	426.831	174	11	875251	5	2653	877904	0	198.96	198.96	162.273	162.273	N	NoTarget	0	1	2	7	-1	12	899479	100	8	520
1	1	176	7	1283	0	7	-1	1	903479	0	8	440	903919	0	7	-1	10	902089	0	8	1830	903919	706.5	706.5	426.916	426.916	175	11	875251	5	2653	877904	0	198.96	198.96	161.748	161.748	Z	NoTarget	0	1	2	7	-1	6	903378	101	8	541
1	1	177	8	1861	0	8	-1	0	907962	0	7	549	908511	0	8	-1	9	905988	0	7	2523	908511	697.235	697.235	426.916	426.916	176	11	875251	5	2653	877904	0	196.393	196.393	161.748	161.748	F	Target	0	1	1	8	-1	13	907862	100	7	649
1	1	178	7	1700	0	7	-1	0	912279	0	8	536	912815	0	7	-1	10	910472	0	8	2343	912815	697.235	697.235	427.615	427.615	177	11	875251	5	2653	877904	0	196.393	196.393	161.462	161.462	Q	NoTarget	0	1	2	7	-1	7	912179	100	8	636
1	1	179	7	885	0	7	-1	0	915776	2511	8	575	916351	0	7	-1	10	914789	0	8	1562	916351	697.235	697.235	428.554	428.554	178	11	918287	3	960	919247	6	196.393	196.393	161.373	161.373	R	NoTarget	0	1	2	7	-1	2	915676	100	8	675
1	1	180	7	1717	0	7	-1	1	921081	0	8	438	921519	0	7	-1	9	919257	0	8	2262	921519	697.235	697.235	428.614	428.614	179	11	918287	3	960	919247	0	196.393	196.393	160.86	160.86	Q	NoTarget	0	1	2	7	-1	6	920980	101	8	539
1	1	181	7	862	0	7	-1	0	924561	0	8	446	925007	0	7	-1	10	923591	0	8	1416	925007	697.235	697.235	428.723	428.723	180	11	918287	3	960	919247	0	196.393	196.393	160.356	160.356	V	NoTarget	0	1	2	7	-1	8	924461	100	8	546
1	1	182	7	642	0	7	-1	1	927825	0	8	334	928159	0	7	-1	10	927071	0	8	1088	928159	697.235	697.235	428.131	428.131	181	11	918287	3	960	919247	0	196.393	196.393	160.026	160.026	V	NoTarget	0	1	2	7	-1	11	927724	101	8	435
1	1	183	7	1681	0	7	-1	0	932124	0	8	339	932463	0	7	-1	9	930334	0	8	2129	932463	697.235	697.235	427.578	427.578	182	11	918287	3	960	919247	0	196.393	196.393	159.68	159.68	B	NoTarget	0	1	2	7	-1	9	932024	100	8	439
1	1	184	7	1122	0	7	-1	1	935873	0	8	318	936191	0	7	-1	10	934634	1138	8	1557	936191	697.235	697.235	426.901	426.901	183	11	918287	3	960	919247	0	196.393	196.393	159.416	159.416	Q	NoTarget	0	1	2	7	-1	16	935772	101	8	419
1	1	185	7	1185	0	7	-1	1	939671	0	8	312	939983	0	7	-1	9	938382	0	8	1601	939983	697.235	697.235	426.196	426.196	184	11	918287	3	960	919247	0	196.393	196.393	159.178	159.178	Z	NoTarget	0	1	2	7	-1	3	939570	101	8	413
1	1	186	7	1671	0	7	-1	1	943955	2526	8	1035	944990	0	7	-1	10	942181	0	8	2809	944990	697.235	697.235	429.909	429.909	185	26	946481	3	3229	949710	4	196.393	196.393	165.657	165.657	R	NoTarget	0	1	2	7	-1	2	943854	101	8	1136
1	1	187	7	1566	0	7	-1	0	951400	2511	8	2326	953726	0	7	-1	16	949727	0	8	3999	953726	697.235	697.235	441.4	441.4	186	11	953911	2	3927	957838	4	196.393	196.393	221.503	221.503	R	NoTarget	0	1	2	7	-1	7	951300	100	8	2426
1	1	188	7	549	0		-1	1	958512	2511		0	0	0		-1	20	957859	0		0	0	697.235	697.235	438.741	438.741	187	11	961023	5	5887	966910	5	196.393	196.393	223.473	223.473	Z	NoTarget	0	0	3		-1	3	958411	101		0
1	1	189	7	514	0	7	-1	1	967548	0	8	530	968078	0	7	-1	17	966928	0	8	1150	968078	697.235	697.235	439.287	439.287	188	11	961023	5	5887	966910	0	196.393	196.393	222.911	222.911	S	NoTarget	0	1	2	7	-1	5	967447	101	8	631
1	1	190	7	1659	0	7	-1	1	971832	0	8	518	972350	0	7	-1	9	970057	1674	8	2293	972350	697.235	697.235	439.756	439.756	189	11	961023	5	5887	966910	0	196.393	196.393	222.325	222.325	B	NoTarget	0	1	2	7	-1	15	971731	101	8	619
1	1	191	7	606	0	7	-1	1	975061	2526	8	905	975966	0	7	-1	9	974341	0	8	1625	975966	697.235	697.235	442.509	442.509	190	26	977587	1	2219	979806	4	196.393	196.393	224.533	224.533	G	NoTarget	0	1	2	7	-1	13	974960	101	8	1006
1	1	192	8	1714	0	8	-1	1	981637	0	7	713	982350	0	8	-1	6	979813	0	7	2537	982350	698.111	698.111	442.509	442.509	191	26	977587	1	2219	979806	0	190.565	190.565	224.533	224.533	F	Target	0	1	1	8	-1	9	981536	101	7	814
1	1	193	7	1555	0	7	-1	0	985803	0	8	307	986110	0	7	-1	9	984146	0	8	1964	986110	698.111	698.111	441.712	441.712	192	26	977587	1	2219	979806	0	190.565	190.565	224.109	224.109	N	NoTarget	0	1	2	7	-1	2	985703	100	8	407
1	1	194	7	1632	0	7	-1	0	990053	0	8	328	990381	0	7	-1	10	988313	0	8	2068	990381	698.111	698.111	441.047	441.047	193	26	977587	1	2219	979806	0	190.565	190.565	223.618	223.618	N	NoTarget	0	1	2	7	-1	8	989953	100	8	428
1	1	195	7	1587	0	7	-1	1	994254	0	8	319	994573	0	7	-1	10	992563	0	8	2010	994573	698.111	698.111	440.337	440.337	194	26	977587	1	2219	979806	0	190.565	190.565	223.157	223.157	R	NoTarget	0	1	2	7	-1	3	994153	101	8	420
1	1	196	7	1355	0	7	-1	0	998219	0	8	322	998541	0	7	-1	9	996763	0	8	1778	998541	698.111	698.111	439.653	439.653	195	26	977587	1	2219	979806	0	190.565	190.565	222.689	222.689	D	NoTarget	0	1	2	7	-1	1	998119	100	8	422
1	1	197	7	978	0	7	-1	1	1001817	0	8	420	1002237	0	7	-1	10	1000729	0	8	1508	1002237	698.111	698.111	439.54	439.54	196	26	977587	1	2219	979806	0	190.565	190.565	222.05	222.05	D	NoTarget	0	1	2	7	-1	9	1001716	101	8	521
1	1	198	7	1446	0	7	-1	1	1005883	0	8	418	1006301	0	7	-1	9	1004326	0	8	1975	1006301	698.111	698.111	439.417	439.417	197	26	977587	1	2219	979806	0	190.565	190.565	221.417	221.417	N	NoTarget	0	1	2	7	-1	10	1005782	101	8	519
1	1	199	8	1284	0	8	-1	0	1009781	0	7	728	1010509	0	8	-1	9	1008392	0	7	2117	1010509	699.684	699.684	439.417	439.417	198	26	977587	1	2219	979806	0	185.323	185.323	221.417	221.417	F	Target	0	1	1	8	-1	5	1009681	100	7	828
1	1	200	7	999	0	7	-1	0	1013395	0	8	314	1013709	0	7	-1	10	1012291	0	8	1418	1013709	699.684	699.684	438.705	438.705	199	26	977587	1	2219	979806	0	185.323	185.323	220.985	220.985	B	NoTarget	0	1	2	7	-1	5	1013295	100	8	414
1	1	201	7	1540	0	7	-1	1	1017562	0	8	483	1018045	0	7	-1	10	1015905	0	8	2140	1018045	699.684	699.684	438.955	438.955	200	26	977587	1	2219	979806	0	185.323	185.323	220.382	220.382	G	NoTarget	0	1	2	7	-1	16	1017461	101	8	584
1	1	202	7	560	0	7	-1	0	1020741	0	8	584	1021325	0	7	-1	10	1020072	0	8	1253	1021325	699.684	699.684	439.77	439.77	201	26	977587	1	2219	979806	0	185.323	185.323	220.027	220.027	V	NoTarget	0	1	2	7	-1	9	1020641	100	8	684
1	1	203	7	600	0	7	-1	1	1023954	0	8	283	1024237	0	7	-1	10	1023251	0	8	986	1024237	699.684	699.684	438.894	438.894	202	26	977587	1	2219	979806	0	185.323	185.323	219.721	219.721	D	NoTarget	0	1	2	7	-1	2	1023853	101	8	384
1	1	204	7	894	0	7	-1	1	1027468	0	8	257	1027725	0	7	-1	9	1026463	0	8	1262	1027725	699.684	699.684	437.883	437.883	203	26	977587	1	2219	979806	0	185.323	185.323	219.525	219.525	B	NoTarget	0	1	2	7	-1	10	1027367	101	8	358
1	1	205	7	1162	0	7	-1	0	1031249	0	8	380	1031629	0	7	-1	9	1029977	0	8	1652	1031629	699.684	699.684	437.564	437.564	204	26	977587	1	2219	979806	0	185.323	185.323	218.957	218.957	N	NoTarget	0	1	2	7	-1	10	1031149	100	8	480
1	1	206	7	1314	0	7	-1	1	1035182	0	8	350	1035532	0	7	-1	10	1033759	0	8	1773	1035532	699.684	699.684	437.082	437.082	205	26	977587	1	2219	979806	0	185.323	185.323	218.448	218.448	R	NoTarget	0	1	2	7	-1	8	1035081	101	8	451
1	1	207	8	757	1	8	-1	1	1038562	0	8	362	1038924	1	8	-1	9	1037691	0	8	1233	1038924	682.8	682.8	437.082	437.082	206	26	977587	1	2219	979806	0	195.547	195.547	218.448	218.448	F	Target	1	0	11	8	-1	13	1038461	101	8	463
1	1	208	7	1420	0	7	-1	1	1042594	0	8	362	1042956	0	7	-1	9	1041071	0	8	1885	1042956	682.8	682.8	436.672	436.672	207	26	977587	1	2219	979806	0	195.547	195.547	217.917	217.917	R	NoTarget	0	1	2	7	-1	2	1042493	101	8	463
1	1	209	7	1401	0	7	-1	1	1046610	0	8	442	1047052	0	7	-1	10	1045104	0	8	1948	1047052	682.8	682.8	436.701	436.701	208	26	977587	1	2219	979806	0	195.547	195.547	217.322	217.322	N	NoTarget	0	1	2	7	-1	4	1046509	101	8	543
1	1	210	7	733	0	7	-1	0	1049956	0	8	408	1050364	0	7	-1	10	1049120	0	8	1244	1050364	682.8	682.8	436.546	436.546	209	26	977587	1	2219	979806	0	195.547	195.547	216.741	216.741	Z	NoTarget	0	1	2	7	-1	3	1049856	100	8	508
1	1	211	7	1520	0	7	-1	0	1054089	0	8	675	1054764	0	7	-1	10	1052466	0	8	2298	1054764	682.8	682.8	437.828	437.828	210	26	977587	1	2219	979806	0	195.547	195.547	216.86	216.86	N	NoTarget	0	1	2	7	-1	3	1053989	100	8	775
1	1	212	7	854	0	7	-1	1	1057570	2511	8	330	1057900	0	7	-1	10	1056599	0	8	1301	1057900	682.8	682.8	437.251	437.251	211	11	1060081	3	1387	1061468	6	195.547	195.547	216.42	216.42	V	NoTarget	0	1	2	7	-1	16	1057469	101	8	431
1	1	213	7	733	0	7	-1	1	1062322	0	8	618	1062940	0	7	-1	16	1061485	0	8	1455	1062940	682.8	682.8	438.213	438.213	212	11	1060081	3	1387	1061468	0	195.547	195.547	216.243	216.243	G	NoTarget	0	1	2	7	-1	3	1062221	101	8	719
1	1	214	7	1632	0	7	-1	1	1066572	0	8	352	1066924	0	7	-1	10	1064832	0	8	2092	1066924	682.8	682.8	437.757	437.757	213	11	1060081	3	1387	1061468	0	195.547	195.547	215.758	215.758	S	NoTarget	0	1	2	7	-1	7	1066471	101	8	453
1	1	215	7	559	0	7	-1	0	1069751	0	8	245	1069996	0	7	-1	10	1069082	0	8	914	1069996	682.8	682.8	436.742	436.742	214	11	1060081	3	1387	1061468	0	195.547	195.547	215.64	215.64	R	NoTarget	0	1	2	7	-1	10	1069651	100	8	345
1	1	216	7	751	0	7	-1	0	1073114	2511	8	1202	1074316	0	7	-1	10	1072261	753	8	2055	1074316	682.8	682.8	440.749	440.749	215	11	1075625	2	7698	1083323	4	195.547	195.547	222.086	222.086	B	NoTarget	0	1	2	7	-1	2	1073014	100	8	1302
1	1	217	7	1549	0	7	-1	1	1084995	0	8	376	1085371	0	7	-1	14	1083338	0	8	2033	1085371	682.8	682.8	440.411	440.411	216	11	1075625	2	7698	1083323	0	195.547	195.547	221.553	221.553	Q	NoTarget	0	1	2	7	-1	7	1084894	101	8	477
1	1	218	7	837	0	7	-1	1	1088443	2525	8	272	1088715	0	7	-1	9	1087504	0	8	1211	1088715	682.8	682.8	439.539	439.539	217	25	1090968	1	1555	1092523	6	195.547	195.547	221.307	221.307	Q	NoTarget	0	1	2	7	-1	1	1088342	101	8	373
1	1	219	7	1194	0	7	-1	0	1093846	0	8	645	1094491	0	7	-1	17	1092541	0	8	1950	1094491	682.8	682.8	440.598	440.598	218	25	1090968	1	1555	1092523	0	195.547	195.547	221.226	221.226	V	NoTarget	0	1	2	7	-1	11	1093746	100	8	745
1	1	220	7	1539	0	7	-1	0	1097996	0	8	463	1098459	0	7	-1	10	1096356	0	8	2103	1098459	682.8	682.8	440.713	440.713	219	25	1090968	1	1555	1092523	0	195.547	195.547	220.661	220.661	N	NoTarget	0	1	2	7	-1	1	1097896	100	8	563
1	1	221	8	1927	0	8	-1	0	1102547	0	7	664	1103211	0	8	-1	10	1100506	0	7	2705	1103211	681.905	681.905	440.713	440.713	220	25	1090968	1	1555	1092523	0	190.639	190.639	220.661	220.661	F	Target	0	1	1	8	-1	14	1102447	100	7	764
1	1	222	7	1333	0	7	-1	1	1106497	0	8	410	1106907	0	7	-1	10	1105057	0	8	1850	1106907	681.905	681.905	440.556	440.556	221	25	1090968	1	1555	1092523	0	190.639	190.639	220.105	220.105	B	NoTarget	0	1	2	7	-1	6	1106396	101	8	511
1	1	223	7	1546	0	7	-1	1	1110663	0	8	516	1111179	0	7	-1	9	1109006	0	8	2173	1111179	681.905	681.905	440.939	440.939	222	25	1090968	1	1555	1092523	0	190.639	190.639	219.609	219.609	D	NoTarget	0	1	2	7	-1	10	1110562	101	8	617
1	1	224	7	829	0	7	-1	1	1114110	0	8	813	1114923	0	7	-1	9	1113172	837	8	1751	1114923	681.905	681.905	442.818	442.818	223	25	1090968	1	1555	1092523	0	190.639	190.639	220.641	220.641	D	NoTarget	0	1	2	7	-1	8	1114009	101	8	914
1	1	225	7	1345	0	7	-1	0	1118075	0	8	672	1118747	0	7	-1	9	1116619	0	8	2128	1118747	681.905	681.905	443.97	443.97	224	25	1090968	1	1555	1092523	0	190.639	190.639	220.682	220.682	G	NoTarget	0	1	2	7	-1	11	1117975	100	8	772
1	1	226	7	1494	0	7	-1	0	1122191	0	8	524	1122715	0	7	-1	10	1120585	1506	8	2130	1122715	681.905	681.905	444.37	444.37	225	25	1090968	1	1555	1092523	0	190.639	190.639	220.199	220.199	S	NoTarget	0	1	2	7	-1	12	1122091	100	8	624
1	1	227	8	1239	0	8	-1	1	1126057	0	7	785	1126842	0	8	-1	10	1124701	0	7	2141	1126842	686.591	686.591	444.37	444.37	226	25	1090968	1	1555	1092523	0	187.339	187.339	220.199	220.199	F	Target	0	1	1	8	-1	16	1125956	101	7	886
1	1	228	7	1890	0	7	-1	0	1130558	0	8	444	1131002	0	7	-1	10	1128567	0	8	2435	1131002	686.591	686.591	444.368	444.368	227	25	1090968	1	1555	1092523	0	187.339	187.339	219.648	219.648	B	NoTarget	0	1	2	7	-1	1	1130458	100	8	544
1	1	229	7	1460	0	7	-1	1	1134641	0	8	473	1135114	0	7	-1	10	1133068	0	8	2046	1135114	686.591	686.591	444.51	444.51	228	25	1090968	1	1555	1092523	0	187.339	187.339	219.11	219.11	G	NoTarget	0	1	2	7	-1	12	1134540	101	8	574
1	1	230	7	813	0	7	-1	1	1138071	0	8	515	1138586	0	7	-1	10	1137151	0	8	1435	1138586	686.591	686.591	444.857	444.857	229	25	1090968	1	1555	1092523	0	187.339	187.339	218.623	218.623	V	NoTarget	0	1	2	7	-1	6	1137970	101	8	616
1	1	231	7	804	0	7	-1	1	1141502	0	8	444	1141946	0	7	-1	10	1140581	0	8	1365	1141946	686.591	686.591	444.853	444.853	230	25	1090968	1	1555	1092523	0	187.339	187.339	218.084	218.084	Q	NoTarget	0	1	2	7	-1	16	1141401	101	8	545
1	1	232	7	1522	0	7	-1	0	1145634	0	8	392	1146026	0	7	-1	9	1144011	0	8	2015	1146026	686.591	686.591	444.595	444.595	231	25	1090968	1	1555	1092523	0	187.339	187.339	217.58	217.58	V	NoTarget	0	1	2	7	-1	1	1145534	100	8	492
1	1	233	7	591	0	7	-1	1	1148847	0	8	395	1149242	0	7	-1	10	1148144	0	8	1098	1149242	686.591	686.591	444.354	444.354	232	25	1090968	1	1555	1092523	0	187.339	187.339	217.076	217.076	V	NoTarget	0	1	2	7	-1	11	1148746	101	8	496
1	1	234	7	1158	0	7	-1	0	1152628	2511	8	262	1152890	0	7	-1	10	1151357	0	8	1533	1152890	686.591	686.591	443.473	443.473	233	11	1155139	3	2743	1157882	6	187.339	187.339	216.919	216.919	D	NoTarget	0	1	2	7	-1	13	1152528	100	8	362
1	1	235	7	1041	0	7	-1	1	1159054	0	8	300	1159354	0	7	-1	16	1157899	0	8	1455	1159354	686.591	686.591	442.784	442.784	234	11	1155139	3	2743	1157882	0	187.339	187.339	216.623	216.623	N	NoTarget	0	1	2	7	-1	13	1158953	101	8	401
1	1	236	7	1562	0	7	-1	1	1163237	0	8	501	1163738	0	7	-1	10	1161564	0	8	2174	1163738	686.591	686.591	443.062	443.062	235	11	1155139	3	2743	1157882	0	187.339	187.339	216.139	216.139	R	NoTarget	0	1	2	7	-1	10	1163136	101	8	602
1	1	237	7	1582	0	7	-1	1	1167437	0	8	509	1167946	0	7	-1	10	1165747	0	8	2199	1167946	686.591	686.591	443.376	443.376	236	11	1155139	3	2743	1157882	0	187.339	187.339	215.67	215.67	V	NoTarget	0	1	2	7	-1	7	1167336	101	8	610
1	1	238	7	1058	0	7	-1	1	1171119	0	8	394	1171513	0	7	-1	10	1169947	0	8	1566	1171513	686.591	686.591	443.142	443.142	237	11	1155139	3	2743	1157882	0	187.339	187.339	215.182	215.182	N	NoTarget	0	1	2	7	-1	13	1171018	101	8	495
1	1	239	7	1149	0	7	-1	1	1174883	0	8	294	1175177	0	7	-1	9	1173628	0	8	1549	1175177	686.591	686.591	442.439	442.439	238	11	1155139	3	2743	1157882	0	187.339	187.339	214.916	214.916	N	NoTarget	0	1	2	7	-1	5	1174782	101	8	395
1	1	240	7	1414	0	7	-1	1	1178916	0	8	805	1179721	0	7	-1	10	1177393	0	8	2328	1179721	686.591	686.591	444.141	444.141	239	11	1155139	3	2743	1157882	0	187.339	187.339	215.843	215.843	Z	NoTarget	0	1	2	7	-1	8	1178815	101	8	906
1	1	241	7	1980	0	7	-1	1	1183517	0	8	380	1183897	0	7	-1	9	1181425	0	8	2472	1183897	686.591	686.591	443.841	443.841	240	11	1155139	3	2743	1157882	0	187.339	187.339	215.38	215.38	Q	NoTarget	0	1	2	7	-1	11	1183416	101	8	481
1	1	242	8	827	0	8	-1	1	1186964	0	7	837	1187801	0	8	-1	10	1186027	0	7	1774	1187801	693.13	693.13	443.841	443.841	241	11	1155139	3	2743	1157882	0	185.699	185.699	215.38	215.38	F	Target	0	1	1	8	-1	9	1186863	101	7	938
1	1	243	7	1809	0	7	-1	0	1191398	0	8	483	1191881	0	7	-1	10	1189474	0	8	2407	1191881	693.13	693.13	444.023	444.023	242	11	1155139	3	2743	1157882	0	185.699	185.699	214.893	214.893	R	NoTarget	0	1	2	7	-1	15	1191298	100	8	583
1	1	244	7	1004	0	7	-1	16	1195029	0	8	532	1195561	0	7	-1	10	1193908	0	8	1653	1195561	693.13	693.13	444.431	444.431	243	11	1155139	3	2743	1157882	0	185.699	185.699	214.476	214.476	Z	NoTarget	0	1	2	7	-1	1	1194913	116	8	648
1	1	245	7	1916	0	7	-1	1	1199564	0	8	397	1199961	0	7	-1	10	1197539	0	8	2422	1199961	693.13	693.13	444.212	444.212	244	11	1155139	3	2743	1157882	0	185.699	185.699	214.004	214.004	N	NoTarget	0	1	2	7	-1	8	1199463	101	8	498
1	1	246	7	1948	0	7	-1	1	1204132	0	8	245	1204377	0	7	-1	10	1202074	0	8	2303	1204377	693.13	693.13	443.298	443.298	245	11	1155139	3	2743	1157882	0	185.699	185.699	213.936	213.936	D	NoTarget	0	1	2	7	-1	9	1204031	101	8	346
1	1	247	7	1785	0	7	-1	0	1208532	2511	8	421	1208953	0	7	-1	10	1206642	0	8	2311	1208953	693.13	693.13	443.196	443.196	246	11	1211043	2	4757	1215800	6	185.699	185.699	213.45	213.45	V	NoTarget	0	1	2	7	-1	5	1208432	100	8	521
1	1	248	7	1561	0	7	-1	1	1217485	2526	8	1227	1218712	0	7	-1	10	1215811	0	8	2901	1218712	693.13	693.13	446.759	446.759	247	26	1220011	5	2605	1222616	4	185.699	185.699	219.42	219.42	N	NoTarget	0	1	2	7	-1	12	1217384	101	8	1328
1	1	249	7	967	0	7	-1	0	1223709	0	8	427	1224136	0	7	-1	21	1222638	0	8	1498	1224136	693.13	693.13	446.67	446.67	248	26	1220011	5	2605	1222616	0	185.699	185.699	218.925	218.925	R	NoTarget	0	1	2	7	-1	4	1223609	100	8	527
1	1	250	7	1336	0	7	-1	1	1227658	0	8	286	1227944	0	7	-1	10	1226219	0	8	1725	1227944	693.13	693.13	445.946	445.946	249	26	1220011	5	2605	1222616	0	185.699	185.699	218.695	218.695	V	NoTarget	0	1	2	7	-1	2	1227557	101	8	387
1	1	251	7	1439	0	7	-1	16	1231724	0	8	508	1232232	0	7	-1	10	1230168	0	8	2064	1232232	693.13	693.13	446.224	446.224	250	26	1220011	5	2605	1222616	0	185.699	185.699	218.242	218.242	B	NoTarget	0	1	2	7	-1	1	1231608	116	8	624
1	1	252	7	1795	0	7	-1	0	1236141	0	8	459	1236600	0	7	-1	10	1234234	0	8	2366	1236600	693.13	693.13	446.281	446.281	251	26	1220011	5	2605	1222616	0	185.699	185.699	217.754	217.754	D	NoTarget	0	1	2	7	-1	12	1236041	100	8	559
1	1	253	7	877	0	7	-1	0	1239638	0	8	258	1239896	0	7	-1	10	1238651	0	8	1245	1239896	693.13	693.13	445.444	445.444	252	26	1220011	5	2605	1222616	0	185.699	185.699	217.629	217.629	N	NoTarget	0	1	2	7	-1	10	1239538	100	8	358
1	1	254	7	876	0	7	-1	1	1243136	0	8	472	1243608	0	7	-1	10	1242148	0	8	1460	1243608	693.13	693.13	445.562	445.562	253	26	1220011	5	2605	1222616	0	185.699	185.699	217.152	217.152	G	NoTarget	0	1	2	7	-1	11	1243035	101	8	573
1	1	255	8	1368	0	8	-1	0	1247118	0	7	922	1248040	0	8	-1	10	1245646	0	7	2394	1248040	702.667	702.667	445.562	445.562	254	26	1220011	5	2605	1222616	0	187.53	187.53	217.152	217.152	F	Target	0	1	1	8	-1	4	1247018	100	7	1022
1	1	256	7	1111	0	7	-1	1	1250850	0	8	390	1251240	0	7	-1	10	1249628	0	8	1612	1251240	702.667	702.667	445.317	445.317	255	26	1220011	5	2605	1222616	0	187.53	187.53	216.703	216.703	D	NoTarget	0	1	2	7	-1	10	1250749	101	8	491
1	1	257	7	1654	0	7	-1	0	1255116	0	8	284	1255400	0	7	-1	9	1253359	0	8	2041	1255400	702.667	702.667	444.61	444.61	256	26	1220011	5	2605	1222616	0	187.53	187.53	216.489	216.489	R	NoTarget	0	1	2	7	-1	3	1255016	100	8	384
1	1	258	7	1205	0	7	-1	16	1258948	0	8	451	1259399	0	7	-1	10	1257626	0	8	1773	1259399	702.667	702.667	444.638	444.638	257	26	1220011	5	2605	1222616	0	187.53	187.53	216.014	216.014	B	NoTarget	0	1	2	7	-1	1	1258832	116	8	567
1	1	259	7	778	0	7	-1	1	1262345	0	8	382	1262727	0	7	-1	10	1261458	0	8	1269	1262727	702.667	702.667	444.365	444.365	258	26	1220011	5	2605	1222616	0	187.53	187.53	215.581	215.581	S	NoTarget	0	1	2	7	-1	8	1262244	101	8	483
1	1	260	7	595	0	7	-1	0	1265557	0	8	402	1265959	0	7	-1	10	1264855	0	8	1104	1265959	702.667	702.667	444.182	444.182	259	26	1220011	5	2605	1222616	0	187.53	187.53	215.13	215.13	G	NoTarget	0	1	2	7	-1	7	1265457	100	8	502
1	1	261	7	1121	0	7	-1	0	1269289	0	8	366	1269655	0	7	-1	10	1268067	0	8	1588	1269655	702.667	702.667	443.845	443.845	260	26	1220011	5	2605	1222616	0	187.53	187.53	214.725	214.725	G	NoTarget	0	1	2	7	-1	1	1269189	100	8	466
1	1	262	7	1561	0	7	-1	1	1273473	0	8	582	1274055	0	7	-1	10	1271799	0	8	2256	1274055	702.667	702.667	444.438	444.438	261	26	1220011	5	2605	1222616	0	187.53	187.53	214.453	214.453	V	NoTarget	0	1	2	7	-1	12	1273372	101	8	683
1	1	263	7	1031	0	7	-1	1	1277120	0	8	615	1277735	0	7	-1	9	1275982	0	8	1753	1277735	702.667	702.667	445.167	445.167	262	26	1220011	5	2605	1222616	0	187.53	187.53	214.283	214.283	S	NoTarget	0	1	2	7	-1	6	1277019	101	8	716
1	1	264	7	854	0	7	-1	0	1280600	0	8	431	1281031	0	7	-1	10	1279630	0	8	1401	1281031	702.667	702.667	445.106	445.106	263	26	1220011	5	2605	1222616	0	187.53	187.53	213.826	213.826	B	NoTarget	0	1	2	7	-1	16	1280500	100	8	531
1	1	265	7	1117	0	7	-1	1	1284332	0	8	395	1284727	0	7	-1	10	1283110	0	8	1617	1284727	702.667	702.667	444.894	444.894	264	26	1220011	5	2605	1222616	0	187.53	187.53	213.396	213.396	N	NoTarget	0	1	2	7	-1	4	1284231	101	8	496
1	1	266	7	1720	0	7	-1	0	1288665	0	8	270	1288935	0	7	-1	10	1286842	0	8	2093	1288935	702.667	702.667	444.156	444.156	265	26	1220011	5	2605	1222616	0	187.53	187.53	213.246	213.246	G	NoTarget	0	1	2	7	-1	3	1288565	100	8	370
1	1	267	7	1111	0	7	-1	1	1292397	0	8	442	1292839	0	7	-1	10	1291175	0	8	1664	1292839	702.667	702.667	444.147	444.147	266	26	1220011	5	2605	1222616	0	187.53	187.53	212.796	212.796	Z	NoTarget	0	1	2	7	-1	10	1292296	101	8	543
1	1	268	7	1190	0	7	-1	1	1296212	0	8	259	1296471	0	7	-1	10	1294907	0	8	1564	1296471	702.667	702.667	443.372	443.372	267	26	1220011	5	2605	1222616	0	187.53	187.53	212.686	212.686	Z	NoTarget	0	1	2	7	-1	14	1296111	101	8	360
1	1	269	7	974	0	7	-1	1	1299810	0	8	437	1300247	0	7	-1	10	1298722	0	8	1525	1300247	702.667	702.667	443.346	443.346	268	26	1220011	5	2605	1222616	0	187.53	187.53	212.241	212.241	R	NoTarget	0	1	2	7	-1	13	1299709	101	8	538
1	1	270	8	1917	1	8	-1	0	1304344	0	8	430	1304774	1	8	-1	9	1302319	0	8	2455	1304774	691.76	691.76	443.346	443.346	269	26	1220011	5	2605	1222616	0	191.51	191.51	212.241	212.241	F	Target	1	0	11	8	-1	8	1304244	100	8	530
1	1	271	7	942	0	7	-1	0	1307908	0	8	418	1308326	0	7	-1	10	1306854	0	8	1472	1308326	691.76	691.76	443.241	443.241	270	26	1220011	5	2605	1222616	0	191.51	191.51	211.804	211.804	N	NoTarget	0	1	2	7	-1	12	1307808	100	8	518
1	1	272	7	1245	0	7	-1	0	1311773	0	8	249	1312022	0	7	-1	10	1310418	0	8	1604	1312022	691.76	691.76	442.438	442.438	271	26	1220011	5	2605	1222616	0	191.51	191.51	211.733	211.733	R	NoTarget	0	1	2	7	-1	10	1311673	100	8	349
1	1	273	7	1372	0	7	-1	0	1315756	0	8	218	1315974	0	7	-1	10	1314283	0	8	1691	1315974	691.76	691.76	441.514	441.514	272	26	1220011	5	2605	1222616	0	191.51	191.51	211.785	211.785	Q	NoTarget	0	1	2	7	-1	1	1315656	100	8	318
1	1	274	7	1716	0	7	-1	0	1320089	0	8	541	1320630	0	7	-1	10	1318266	0	8	2364	1320630	691.76	691.76	441.922	441.922	273	26	1220011	5	2605	1222616	0	191.51	191.51	211.445	211.445	S	NoTarget	0	1	2	7	-1	7	1319989	100	8	641
1	1	275	7	1285	0	7	-1	0	1323988	0	8	354	1324342	0	7	-1	10	1322599	0	8	1743	1324342	691.76	691.76	441.563	441.563	274	26	1220011	5	2605	1222616	0	191.51	191.51	211.086	211.086	N	NoTarget	0	1	2	7	-1	4	1323888	100	8	454
1	1	276	7	831	0	7	-1	1	1327436	0	8	426	1327862	0	7	-1	10	1326498	0	8	1364	1327862	691.76	691.76	441.5	441.5	275	26	1220011	5	2605	1222616	0	191.51	191.51	210.657	210.657	D	NoTarget	0	1	2	7	-1	6	1327335	101	8	527
1	1	277	7	1485	0	7	-1	1	1331535	0	8	423	1331958	0	7	-1	9	1329945	0	8	2013	1331958	691.76	691.76	441.425	441.425	276	26	1220011	5	2605	1222616	0	191.51	191.51	210.231	210.231	Q	NoTarget	0	1	2	7	-1	4	1331434	101	8	524
1	1	278	7	1749	0	7	-1	1	1335902	0	8	280	1336182	0	7	-1	10	1334045	0	8	2137	1336182	691.76	691.76	440.774	440.774	277	26	1220011	5	2605	1222616	0	191.51	191.51	210.056	210.056	D	NoTarget	0	1	2	7	-1	7	1335801	101	8	381
1	1	279	7	679	0		-1	1	1339199	2526		0	0	0		-1	10	1338412	0		0	0	691.76	691.76	439.004	439.004	278	26	1341725	3	1913	1343638	5	191.51	191.51	211.485	211.485	G	NoTarget	0	0	3		-1	7	1339098	101		0
1	1	280	7	1707	0	7	-1	16	1345473	0	8	276	1345749	0	7	-1	11	1343649	0	8	2100	1345749	691.76	691.76	438.352	438.352	279	26	1341725	3	1913	1343638	0	191.51	191.51	211.311	211.311	Q	NoTarget	0	1	2	7	-1	1	1345357	116	8	392
1	1	281	7	917	0	7	-1	1	1349004	0	8	393	1349397	0	7	-1	10	1347983	0	8	1414	1349397	691.76	691.76	438.171	438.171	280	26	1341725	3	1913	1343638	0	191.51	191.51	210.908	210.908	R	NoTarget	0	1	2	7	-1	3	1348903	101	8	494
1	1	282	7	1701	0	7	-1	1	1353321	0	8	332	1353653	0	7	-1	10	1351514	0	8	2139	1353653	691.76	691.76	437.75	437.75	281	26	1341725	3	1913	1343638	0	191.51	191.51	210.593	210.593	S	NoTarget	0	1	2	7	-1	5	1353220	101	8	433
1	1	283	7	1339	0	7	-1	0	1357286	0	8	447	1357733	0	7	-1	10	1355831	0	8	1902	1357733	691.76	691.76	437.787	437.787	282	26	1341725	3	1913	1343638	0	191.51	191.51	210.176	210.176	V	NoTarget	0	1	2	7	-1	16	1357186	100	8	547
1	1	284	7	553	0	7	-1	1	1360466	0	8	355	1360821	0	7	-1	10	1359796	0	8	1025	1360821	691.76	691.76	437.461	437.461	283	26	1341725	3	1913	1343638	0	191.51	191.51	209.824	209.824	G	NoTarget	0	1	2	7	-1	16	1360365	101	8	456
1	1	285	8	1970	0	8	-1	0	1365050	0	7	699	1365749	0	8	-1	9	1362975	0	7	2774	1365749	692.038	692.038	437.461	437.461	284	26	1341725	3	1913	1343638	0	187.646	187.646	209.824	209.824	F	Target	0	1	1	8	-1	5	1364950	100	7	799
1	1	286	7	1117	0	7	-1	1	1368782	0	8	279	1369061	0	7	-1	10	1367560	0	8	1501	1369061	692.038	692.038	436.839	436.839	285	26	1341725	3	1913	1343638	0	187.646	187.646	209.646	209.646	G	NoTarget	0	1	2	7	-1	4	1368681	101	8	380
1	1	287	7	1090	0	7	-1	1	1372497	0	8	404	1372901	0	7	-1	10	1371292	0	8	1609	1372901	692.038	692.038	436.711	436.711	286	26	1341725	3	1913	1343638	0	187.646	187.646	209.244	209.244	D	NoTarget	0	1	2	7	-1	14	1372396	101	8	505
1	1	288	7	1242	0	7	-1	1	1376362	0	8	475	1376837	0	7	-1	9	1375006	1255	8	1831	1376837	692.038	692.038	436.86	436.86	287	26	1341725	3	1913	1343638	0	187.646	187.646	208.849	208.849	G	NoTarget	0	1	2	7	-1	13	1376261	101	8	576
1	1	289	7	1636	0	7	-1	1	1380612	2511	8	417	1381029	0	7	-1	10	1378872	0	8	2157	1381029	692.038	692.038	436.783	436.783	288	11	1383123	3	2626	1385749	6	187.646	187.646	208.446	208.446	B	NoTarget	0	1	2	7	-1	3	1380511	101	8	518
1	1	290	7	1027	0	7	-1	1	1386904	0	8	445	1387349	0	7	-1	15	1385765	0	8	1584	1387349	692.038	692.038	436.815	436.815	289	11	1383123	3	2626	1385749	0	187.646	187.646	208.042	208.042	Z	NoTarget	0	1	2	7	-1	11	1386803	101	8	546
1	1	291	7	1632	0	7	-1	1	1391154	0	8	274	1391428	0	7	-1	9	1389413	0	8	2015	1391428	692.038	692.038	436.188	436.188	290	11	1383123	3	2626	1385749	0	187.646	187.646	207.886	207.886	Z	NoTarget	0	1	2	7	-1	8	1391053	101	8	375
1	1	292	7	1645	0	7	-1	1	1395421	2526	8	567	1395988	0	7	-1	9	1393663	0	8	2325	1395988	692.038	692.038	436.69	436.69	291	26	1397947	1	1897	1399844	6	187.646	187.646	207.643	207.643	V	NoTarget	0	1	2	7	-1	12	1395320	101	8	668
1	1	293	7	1514	0	7	-1	1	1401478	0	8	366	1401844	0	7	-1	9	1399854	0	8	1990	1401844	692.038	692.038	436.42	436.42	292	26	1397947	1	1897	1399844	0	187.646	187.646	207.291	207.291	R	NoTarget	0	1	2	7	-1	9	1401377	101	8	467
1	1	294	7	1511	0	7	-1	0	1405610	0	8	442	1406052	0	7	-1	9	1403987	0	8	2065	1406052	692.038	692.038	436.441	436.441	293	26	1397947	1	1897	1399844	0	187.646	187.646	206.895	206.895	Q	NoTarget	0	1	2	7	-1	12	1405510	100	8	542
1	1	295	7	654	0	7	-1	1	1408891	0	8	441	1409332	0	7	-1	10	1408120	0	8	1212	1409332	692.038	692.038	436.458	436.458	294	26	1397947	1	1897	1399844	0	187.646	187.646	206.502	206.502	G	NoTarget	0	1	2	7	-1	16	1408790	101	8	542
1	1	296	7	1630	0	7	-1	0	1413140	0	8	656	1413796	0	7	-1	9	1411400	0	8	2396	1413796	692.038	692.038	437.287	437.287	295	26	1397947	1	1897	1399844	0	187.646	187.646	206.551	206.551	Z	NoTarget	0	1	2	7	-1	10	1413040	100	8	756
1	1	297	7	1792	0	7	-1	1	1417558	0	8	638	1418196	0	7	-1	10	1415650	0	8	2546	1418196	692.038	692.038	438.041	438.041	296	26	1397947	1	1897	1399844	0	187.646	187.646	206.528	206.528	S	NoTarget	0	1	2	7	-1	15	1417457	101	8	739
1	1	298	7	1515	0	7	-1	1	1421691	2526	8	489	1422180	0	7	-1	10	1420068	0	8	2112	1422180	692.038	692.038	438.232	438.232	297	26	1424217	3	1931	1426148	6	187.646	187.646	206.163	206.163	N	NoTarget	0	1	2	7	-1	7	1421590	101	8	590
1	1	299	8	1757	1	8	-1	0	1428016	2526	8	1204	1429220	1	8	-1	9	1426158	0	8	3062	1429220	711	711	438.232	438.232	298	26	1430542	5	1718	1432260	1	208.721	208.721	206.163	206.163	F	Target	1	0	11	8	-1	1	1427916	100	8	1304
1	1	300	7	1476	0	7	-1	1	1433856	0	8	403	1434259	0	7	-1	6	1432266	0	8	1993	1434259	711	711	438.101	438.101	299	26	1430542	5	1718	1432260	0	208.721	208.721	205.788	205.788	Q	NoTarget	0	1	2	7	-1	13	1433755	101	8	504
1	1	301	7	1258	0	7	-1	0	1437737	0	8	330	1438067	0	7	-1	9	1436365	0	8	1702	1438067	711	711	437.699	437.699	300	26	1430542	5	1718	1432260	0	208.721	208.721	205.509	205.509	R	NoTarget	0	1	2	7	-1	14	1437637	100	8	430
1	1	302	7	1885	0	7	-1	0	1442238	0	8	501	1442739	0	7	-1	10	1440247	0	8	2492	1442739	711	711	437.933	437.933	301	26	1430542	5	1718	1432260	0	208.721	208.721	205.163	205.163	G	NoTarget	0	1	2	7	-1	6	1442138	100	8	601
1	1	303	7	1680	0	7	-1	1	1446539	0	8	280	1446819	0	7	-1	10	1444748	0	8	2071	1446819	711	711	437.351	437.351	302	26	1430542	5	1718	1432260	0	208.721	208.721	205.008	205.008	S	NoTarget	0	1	2	7	-1	10	1446438	101	8	381
1	1	304	7	1498	0	7	-1	1	1450656	0	8	275	1450931	0	7	-1	10	1449049	0	8	1882	1450931	711	711	436.754	436.754	303	26	1430542	5	1718	1432260	0	208.721	208.721	204.866	204.866	Q	NoTarget	0	1	2	7	-1	8	1450555	101	8	376
1	1	305	7	872	0	7	-1	0	1454152	0	8	235	1454387	0	7	-1	9	1453165	0	8	1222	1454387	711	711	436.015	436.015	304	26	1430542	5	1718	1432260	0	208.721	208.721	204.853	204.853	V	NoTarget	0	1	2	7	-1	15	1454052	100	8	335
1	1	306	7	1927	0	7	-1	0	1458703	0	8	308	1459011	0	7	-1	10	1456662	0	8	2349	1459011	711	711	435.547	435.547	305	26	1430542	5	1718	1432260	0	208.721	208.721	204.624	204.624	G	NoTarget	0	1	2	7	-1	14	1458603	100	8	408
1	1	307	7	874	0	7	-1	1	1462201	0	8	298	1462499	0	7	-1	10	1461213	0	8	1286	1462499	711	711	435.047	435.047	306	26	1430542	5	1718	1432260	0	208.721	208.721	204.418	204.418	B	NoTarget	0	1	2	7	-1	13	1462100	101	8	399
1	1	308	7	946	0	7	-1	1	1465765	2511	8	974	1466739	0	7	-1	9	1464710	0	8	2029	1466739	711	711	437	437	307	11	1468276	2	1135	1469411	4	208.721	208.721	206.609	206.609	N	NoTarget	0	1	2	7	-1	8	1465664	101	8	1075
1	1	309	7	1346	0		-1	1	1470885	2511		0	0	0		-1	17	1469429	0		0	0	711	711	435.422	435.422	308	11	1473396	5	1935	1475331	5	208.721	208.721	207.899	207.899	Q	NoTarget	0	0	3		-1	9	1470784	101		0
1	1	310	7	1711	0	7	-1	1	1477177	0	8	426	1477603	0	7	-1	21	1475352	0	8	2251	1477603	711	711	435.388	435.388	309	11	1473396	5	1935	1475331	0	208.721	208.721	207.524	207.524	G	NoTarget	0	1	2	7	-1	13	1477076	101	8	527
1	1	311	7	1069	0	7	-1	1	1480858	2526	8	488	1481346	0	7	-1	9	1479686	0	8	1660	1481346	711	711	435.577	435.577	310	26	1483384	2	1594	1484978	6	208.721	208.721	207.175	207.175	B	NoTarget	0	1	2	7	-1	2	1480757	101	8	589
1	1	312	7	854	0		-1	0	1485961	2511		0	0	0		-1	12	1484991	0		0	0	711	711	434.021	434.021	311	11	1488472	2	1098	1489570	5	208.721	208.721	208.435	208.435	Q	NoTarget	0	0	3		-1	16	1485861	100		0
1	1	313	7	1686	0	7	-1	0	1491382	0	8	492	1491874	0	7	-1	21	1489592	0	8	2282	1491874	711	711	434.228	434.228	312	11	1488472	2	1098	1489570	0	208.721	208.721	208.091	208.091	R	NoTarget	0	1	2	7	-1	4	1491282	100	8	592
1	1	314	8	1819	0	8	-1	1	1495817	0	7	761	1496578	0	8	-1	10	1493892	1824	7	2686	1496578	712.786	712.786	434.228	434.228	313	11	1488472	2	1098	1489570	0	205.037	205.037	208.091	208.091	F	Target	0	1	1	8	-1	5	1495716	101	7	862
1	1	315	7	1222	0	7	-1	16	1499665	0	8	321	1499986	0	7	-1	9	1498326	0	8	1660	1499986	712.786	712.786	433.826	433.826	314	11	1488472	2	1098	1489570	0	205.037	205.037	207.83	207.83	V	NoTarget	0	1	2	7	-1	1	1499549	116	8	437
1	1	316	7	957	0	7	-1	0	1503246	0	8	436	1503682	0	7	-1	10	1502175	0	8	1507	1503682	712.786	712.786	433.834	433.834	315	11	1488472	2	1098	1489570	0	205.037	205.037	207.461	207.461	Z	NoTarget	0	1	2	7	-1	14	1503146	100	8	536
1	1	317	7	910	0	7	-1	1	1506777	0	8	649	1507426	0	7	-1	10	1505756	0	8	1670	1507426	712.786	712.786	434.592	434.592	316	11	1488472	2	1098	1489570	0	205.037	205.037	207.487	207.487	Z	NoTarget	0	1	2	7	-1	10	1506676	101	8	750
1	1	318	7	1767	0	7	-1	0	1511160	2511	8	442	1511602	0	7	-1	9	1509286	0	8	2316	1511602	712.786	712.786	434.618	434.618	317	11	1513671	1	1691	1515362	6	205.037	205.037	207.122	207.122	V	NoTarget	0	1	2	7	-1	7	1511060	100	8	542
1	1	319	7	1012	0	7	-1	1	1516499	0	8	431	1516930	0	7	-1	14	1515377	0	8	1553	1516930	712.786	712.786	434.605	434.605	318	11	1513671	1	1691	1515362	0	205.037	205.037	206.759	206.759	D	NoTarget	0	1	2	7	-1	9	1516398	101	8	532
1	1	320	7	1038	0	7	-1	1	1520163	0	8	367	1520530	0	7	-1	9	1519008	0	8	1522	1520530	712.786	712.786	434.369	434.369	319	11	1513671	1	1691	1515362	0	205.037	205.037	206.435	206.435	D	NoTarget	0	1	2	7	-1	16	1520062	101	8	468
1	1	321	7	501	0	7	-1	0	1523275	0	8	374	1523649	0	7	-1	10	1522673	0	8	976	1523649	712.786	712.786	434.16	434.16	320	11	1513671	1	1691	1515362	0	205.037	205.037	206.106	206.106	G	NoTarget	0	1	2	7	-1	1	1523175	100	8	474
1	1	322	7	1824	0	7	-1	16	1527726	0	8	227	1527953	0	7	-1	10	1525785	0	8	2168	1527953	712.786	712.786	433.443	433.443	321	11	1513671	1	1691	1515362	0	205.037	205.037	206.109	206.109	Q	NoTarget	0	1	2	7	-1	1	1527610	116	8	343
1	1	323	8	1695	0	8	-1	0	1532043	0	7	790	1532833	0	8	-1	10	1530236	0	7	2597	1532833	715.448	715.448	433.443	433.443	322	11	1513671	1	1691	1515362	0	201.852	201.852	206.109	206.109	F	Target	0	1	1	8	-1	12	1531943	100	7	890
1	1	324	7	1390	0	7	-1	1	1536059	0	8	726	1536785	0	7	-1	10	1534553	0	8	2232	1536785	715.448	715.448	434.452	434.452	323	11	1513671	1	1691	1515362	0	201.852	201.852	206.468	206.468	R	NoTarget	0	1	2	7	-1	15	1535958	101	8	827
1	1	325	7	1538	0	7	-1	1	1540209	0	8	320	1540529	0	7	-1	10	1538569	0	8	1960	1540529	715.448	715.448	434.058	434.058	324	11	1513671	1	1691	1515362	0	201.852	201.852	206.221	206.221	D	NoTarget	0	1	2	7	-1	1	1540108	101	8	421
1	2	1	7	589	0	7	-1	0	1548240	0	8	305	1548545	0	7	-1	15	1547537	0	8	1008	1548545	0	0	0	0	325	11	1513671	1	1691	1515362	0	0	0	0	0	D	NoTarget	0	1	2	7	-1	14	1548140	100	8	405
1	2	2	7	1448	0	7	-1	0	1552306	0	8	415	1552721	0	7	-1	10	1550750	0	8	1971	1552721	0	0	0	0	326	11	1513671	1	1691	1515362	0	0	0	0	0	B	NoTarget	0	1	2	7	-1	8	1552206	100	8	515
1	2	3	7	641	0	7	-1	0	1555569	0	8	416	1555985	0	7	-1	10	1554816	0	8	1169	1555985	0	0	0	0	327	11	1513671	1	1691	1515362	0	0	0	0	0	V	NoTarget	0	1	2	7	-1	12	1555469	100	8	516
1	2	4	7	1432	0	7	-1	0	1559618	0	8	399	1560017	0	7	-1	10	1558079	0	8	1938	1560017	0	0	0	0	328	11	1513671	1	1691	1515362	0	0	0	0	0	R	NoTarget	0	1	2	7	-1	7	1559518	100	8	499
1	2	5	7	1215	0	7	-1	1	1563451	0	8	326	1563777	0	7	-1	10	1562128	0	8	1649	1563777	0	0	0	0	329	11	1513671	1	1691	1515362	0	0	0	0	0	G	NoTarget	0	1	2	7	-1	7	1563350	101	8	427
1	2	6	7	1518	0	7	-1	0	1567583	2511	8	434	1568017	0	7	-1	9	1565960	0	8	2057	1568017	0	0	434	434	330	11	1570094	3	2418	1572512	0	0	0	0	0	D	NoTarget	0	1	2	7	-1	5	1567483	100	8	534
1	2	7	8	955	1	8	-1	0	1573590	2511	8	330	1573920	1	8	-1	6	1572519	0	8	1401	1573920	330	330	434	434	331	11	1576101	2	1259	1577360	0	0	0	0	0	F	Target	1	0	11	8	-1	16	1573490	100	8	430
1	2	8	7	1787	0	7	-1	1	1579263	2511	8	433	1579696	0	7	-1	11	1577372	0	8	2324	1579696	330	330	433.5	433.5	332	11	1581774	1	1970	1583744	0	0	0	0.707107	0.707107	N	NoTarget	0	1	2	7	-1	3	1579162	101	8	534
1	2	9	7	688	0	7	-1	0	1584567	0	8	489	1585056	0	7	-1	19	1583764	0	8	1292	1585056	330	330	452	452	333	11	1581774	1	1970	1583744	0	0	0	32.0468	32.0468	Z	NoTarget	0	1	2	7	-1	15	1584467	100	8	589
1	2	10	7	839	0	7	-1	1	1588031	2511	8	241	1588272	0	7	-1	10	1587077	0	8	1195	1588272	330	330	399.25	399.25	334	11	1590542	5	3570	1594112	5	0	0	108.696	108.696	D	NoTarget	0	1	2	7	-1	14	1587930	101	8	342
1	2	11	7	1086	0	7	-1	0	1595309	0	8	483	1595792	0	7	-1	8	1594121	0	8	1671	1595792	330	330	416	416	335	11	1590542	5	3570	1594112	0	0	0	101.311	101.311	V	NoTarget	0	1	2	7	-1	2	1595209	100	8	583
1	2	12	7	1603	0	7	-1	1	1599527	2526	8	585	1600112	0	7	-1	10	1597819	0	8	2293	1600112	330	330	444.167	444.167	336	26	1602053	3	3803	1605856	6	0	0	113.892	113.892	S	NoTarget	0	1	2	7	-1	4	1599426	101	8	686
1	2	13	7	1335	0	7	-1	1	1607307	0	8	677	1607984	0	7	-1	11	1605868	0	8	2116	1607984	330	330	477.429	477.429	337	26	1602053	3	3803	1605856	0	0	0	136.213	136.213	D	NoTarget	0	1	2	7	-1	3	1607206	101	8	778
1	2	14	7	1960	0	7	-1	1	1611892	0	8	492	1612384	0	7	-1	10	1609817	0	8	2567	1612384	330	330	479.25	479.25	338	26	1602053	3	3803	1605856	0	0	0	126.214	126.214	D	NoTarget	0	1	2	7	-1	14	1611791	101	8	593
1	2	15	7	1247	0	7	-1	1	1615757	2511	8	1138	1616895	0	7	-1	9	1614401	0	8	2494	1616895	330	330	552.444	552.444	339	11	1618268	1	2067	1620335	4	0	0	249.31	249.31	B	NoTarget	0	1	2	7	-1	8	1615656	101	8	1239
1	2	16	7	869	0	7	-1	0	1621312	0	8	527	1621839	0	7	-1	6	1620342	0	8	1497	1621839	330	330	549.9	549.9	340	11	1618268	1	2067	1620335	0	0	0	235.189	235.189	N	NoTarget	0	1	2	7	-1	1	1621212	100	8	627
1	2	17	7	1368	0	7	-1	0	1625294	0	8	449	1625743	0	7	-1	10	1623822	0	8	1921	1625743	330	330	540.727	540.727	341	11	1618268	1	2067	1620335	0	0	0	225.185	225.185	Z	NoTarget	0	1	2	7	-1	4	1625194	100	8	549
1	2	18	8	819	1	8	-1	1	1628725	0	8	490	1629215	1	8	-1	10	1627804	0	8	1411	1629215	410	410	540.727	540.727	342	11	1618268	1	2067	1620335	0	113.137	113.137	225.185	225.185	F	Target	1	0	11	8	-1	1	1628624	101	8	591
1	2	19	7	545	0	7	-1	0	1631887	0	8	608	1632495	0	7	-1	10	1631235	0	8	1260	1632495	410	410	546.333	546.333	343	11	1618268	1	2067	1620335	0	113.137	113.137	215.582	215.582	Q	NoTarget	0	1	2	7	-1	7	1631787	100	8	708
1	2	20	7	916	0	7	-1	1	1635418	0	8	293	1635711	0	7	-1	10	1634397	0	8	1314	1635711	410	410	526.846	526.846	344	11	1618268	1	2067	1620335	0	113.137	113.137	218.035	218.035	V	NoTarget	0	1	2	7	-1	4	1635317	101	8	394
1	2	21	7	995	0	7	-1	0	1639032	0	8	391	1639423	0	7	-1	10	1637928	0	8	1495	1639423	410	410	517.143	517.143	345	11	1618268	1	2067	1620335	0	113.137	113.137	212.604	212.604	D	NoTarget	0	1	2	7	-1	9	1638932	100	8	491
1	2	22	7	1961	0	7	-1	1	1643617	0	8	446	1644063	0	7	-1	10	1641542	0	8	2521	1644063	410	410	512.4	512.4	346	11	1618268	1	2067	1620335	0	113.137	113.137	205.692	205.692	D	NoTarget	0	1	2	7	-1	13	1643516	101	8	547
1	2	23	8	731	0	8	-1	1	1646964	0	7	955	1647919	0	8	-1	10	1646127	0	7	1792	1647919	591.667	591.667	512.4	512.4	347	11	1618268	1	2067	1620335	0	324.666	324.666	205.692	205.692	F	Target	0	1	1	8	-1	5	1646863	101	7	1056
1	2	24	7	1795	0	7	-1	1	1651381	0	8	362	1651743	0	7	-1	9	1649473	0	8	2270	1651743	591.667	591.667	503	503	348	11	1618268	1	2067	1620335	0	324.666	324.666	202.244	202.244	D	NoTarget	0	1	2	7	-1	12	1651280	101	8	463
1	2	25	7	1211	0	7	-1	1	1655213	0	8	450	1655663	0	7	-1	10	1653891	0	8	1772	1655663	591.667	591.667	499.882	499.882	349	11	1618268	1	2067	1620335	0	324.666	324.666	196.243	196.243	S	NoTarget	0	1	2	7	-1	10	1655112	101	8	551
1	2	26	7	1760	0	7	-1	1	1659597	0	8	449	1660046	0	7	-1	9	1657722	0	8	2324	1660046	591.667	591.667	497.056	497.056	350	11	1618268	1	2067	1620335	0	324.666	324.666	190.761	190.761	R	NoTarget	0	1	2	7	-1	14	1659496	101	8	550
1	2	27	7	1137	0	7	-1	1	1663345	0	8	493	1663838	0	7	-1	9	1662106	0	8	1732	1663838	591.667	591.667	496.842	496.842	351	11	1618268	1	2067	1620335	0	324.666	324.666	185.389	185.389	D	NoTarget	0	1	2	7	-1	1	1663244	101	8	594
1	2	28	8	1050	0	8	-1	1	1667010	0	7	956	1667966	0	8	-1	10	1665855	0	7	2111	1667966	682.75	682.75	496.842	496.842	352	11	1618268	1	2067	1620335	0	321.647	321.647	185.389	185.389	F	Target	0	1	1	8	-1	4	1666909	101	7	1057
1	2	29	7	623	0	7	-1	0	1670255	0	8	623	1670878	0	7	-1	9	1669519	0	8	1359	1670878	682.75	682.75	503.15	503.15	353	11	1618268	1	2067	1620335	0	321.647	321.647	182.636	182.636	Z	NoTarget	0	1	2	7	-1	13	1670155	100	8	723
1	2	30	7	737	0	7	-1	1	1673619	2526	8	331	1673950	0	7	-1	10	1672765	0	8	1185	1673950	682.75	682.75	494.952	494.952	354	26	1676145	3	4605	1680750	6	321.647	321.647	181.932	181.932	Z	NoTarget	0	1	2	7	-1	16	1673518	101	8	432
1	2	31	7	924	0	7	-1	1	1681801	0	8	565	1682366	0	7	-1	12	1680763	0	8	1603	1682366	682.75	682.75	498.136	498.136	355	26	1676145	3	4605	1680750	0	321.647	321.647	178.175	178.175	D	NoTarget	0	1	2	7	-1	13	1681700	101	8	666
1	2	32	7	1389	0	7	-1	1	1685817	0	8	437	1686254	0	7	-1	10	1684311	0	8	1943	1686254	682.75	682.75	495.478	495.478	356	26	1676145	3	4605	1680750	0	321.647	321.647	174.544	174.544	V	NoTarget	0	1	2	7	-1	16	1685716	101	8	538
1	2	33	7	1883	0	7	-1	1	1690318	2511	8	304	1690622	0	7	-1	10	1688327	0	8	2295	1690622	682.75	682.75	487.5	487.5	357	11	1692829	3	2065	1694894	6	321.647	321.647	175.125	175.125	G	NoTarget	0	1	2	7	-1	7	1690217	101	8	405
1	2	34	7	1410	0	7	-1	1	1696426	0	8	404	1696830	0	7	-1	8	1694903	0	8	1927	1696830	682.75	682.75	484.16	484.16	358	11	1692829	3	2065	1694894	0	321.647	321.647	172.249	172.249	Q	NoTarget	0	1	2	7	-1	12	1696325	101	8	505
1	2	35	7	1133	0	7	-1	1	1700174	0	8	480	1700654	0	7	-1	9	1698935	0	8	1719	1700654	682.75	682.75	484	484	359	11	1692829	3	2065	1694894	0	321.647	321.647	168.771	168.771	D	NoTarget	0	1	2	7	-1	5	1700073	101	8	581
1	2	36	7	1207	0	7	-1	0	1704005	0	8	328	1704333	0	7	-1	9	1702683	0	8	1650	1704333	682.75	682.75	478.222	478.222	360	11	1692829	3	2065	1694894	0	321.647	321.647	168.195	168.195	R	NoTarget	0	1	2	7	-1	15	1703905	100	8	428
1	2	37	7	598	0	7	-1	1	1707219	0	8	458	1707677	0	7	-1	10	1706515	0	8	1162	1707677	682.75	682.75	477.5	477.5	361	11	1692829	3	2065	1694894	0	321.647	321.647	165.095	165.095	V	NoTarget	0	1	2	7	-1	5	1707118	101	8	559
1	2	38	7	647	0	7	-1	1	1710481	2511	8	492	1710973	0	7	-1	9	1709728	0	8	1245	1710973	682.75	682.75	478	478	362	11	1712992	3	2557	1715549	6	321.647	321.647	162.142	162.142	G	NoTarget	0	1	2	7	-1	5	1710380	101	8	593
1	2	39	7	550	0	7	-1	0	1716220	0	8	497	1716717	0	7	-1	18	1715568	0	8	1149	1716717	682.75	682.75	478.633	478.633	363	11	1712992	3	2557	1715549	0	321.647	321.647	159.36	159.36	G	NoTarget	0	1	2	7	-1	2	1716120	100	8	597
1	2	40	7	1764	0	7	-1	0	1720604	0	8	449	1721053	0	7	-1	10	1718730	0	8	2323	1721053	682.75	682.75	477.677	477.677	364	11	1712992	3	2557	1715549	0	321.647	321.647	156.772	156.772	Q	NoTarget	0	1	2	7	-1	10	1720504	100	8	549
1	2	41	7	1919	0	7	-1	1	1725139	2511	8	474	1725613	0	7	-1	10	1723114	0	8	2499	1725613	682.75	682.75	477.562	477.562	365	11	1727650	5	3339	1730989	6	321.647	321.647	154.224	154.224	V	NoTarget	0	1	2	7	-1	5	1725038	101	8	575
1	2	42	7	1753	0	7	-1	1	1732853	2526	8	1080	1733933	0	7	-1	5	1730995	0	8	2938	1733933	682.75	682.75	495.818	495.818	366	26	1735379	5	1098	1736477	4	321.647	321.647	184.498	184.498	N	NoTarget	0	1	2	7	-1	4	1732752	101	8	1181
1	2	43	8	1181	0	8	-1	1	1737772	0	7	801	1738573	0	8	-1	5	1736483	0	7	2090	1738573	706.4	706.4	495.818	495.818	367	26	1735379	5	1098	1736477	0	283.53	283.53	184.498	184.498	F	Target	0	1	1	8	-1	7	1737671	101	7	902
1	2	44	7	718	0	7	-1	1	1741102	0	8	351	1741453	0	7	-1	10	1740282	0	8	1171	1741453	706.4	706.4	491.559	491.559	368	26	1735379	5	1098	1736477	0	283.53	283.53	183.371	183.371	V	NoTarget	0	1	2	7	-1	1	1741001	101	8	452
1	2	45	7	647	0	7	-1	1	1744365	0	8	320	1744685	0	7	-1	10	1743612	0	8	1073	1744685	706.4	706.4	486.657	486.657	369	26	1735379	5	1098	1736477	0	283.53	283.53	182.967	182.967	S	NoTarget	0	1	2	7	-1	5	1744264	101	8	421
1	2	46	7	1016	0	7	-1	1	1747996	0	8	352	1748348	0	7	-1	9	1746874	0	8	1474	1748348	706.4	706.4	482.917	482.917	370	26	1735379	5	1098	1736477	0	283.53	283.53	181.725	181.725	R	NoTarget	0	1	2	7	-1	5	1747895	101	8	453
1	2	47	7	1277	0	7	-1	1	1751895	0	8	293	1752188	0	7	-1	9	1750505	0	8	1683	1752188	706.4	706.4	477.784	477.784	371	26	1735379	5	1098	1736477	0	283.53	283.53	181.884	181.884	Q	NoTarget	0	1	2	7	-1	12	1751794	101	8	394
1	2	48	7	1142	0	7	-1	0	1755659	0	8	737	1756396	0	7	-1	9	1754404	0	8	1992	1756396	706.4	706.4	484.605	484.605	372	26	1735379	5	1098	1736477	0	283.53	283.53	184.271	184.271	G	NoTarget	0	1	2	7	-1	13	1755559	100	8	837
1	2	49	7	1791	0	7	-1	1	1760077	2511	8	1023	1761100	0	7	-1	10	1758169	0	8	2931	1761100	706.4	706.4	498.41	498.41	373	11	1762588	4	8368	1770956	4	283.53	283.53	201.233	201.233	R	NoTarget	0	1	2	7	-1	16	1759976	101	8	1124
1	2	50	7	977	0	7	-1	0	1772057	0	8	627	1772684	0	7	-1	13	1770970	0	8	1714	1772684	706.4	706.4	501.625	501.625	374	11	1762588	4	8368	1770956	0	283.53	283.53	199.674	199.674	G	NoTarget	0	1	2	7	-1	10	1771957	100	8	727
1	2	51	8	1331	0	8	-1	0	1776006	0	7	726	1776732	0	8	-1	10	1774567	0	7	2165	1776732	709.667	709.667	501.625	501.625	375	11	1762588	4	8368	1770956	0	253.723	253.723	199.674	199.674	F	Target	0	1	1	8	-1	8	1775906	100	7	826
1	2	52	7	1869	0	7	-1	1	1780491	0	8	465	1780956	0	7	-1	10	1778516	0	8	2440	1780956	709.667	709.667	500.732	500.732	376	11	1762588	4	8368	1770956	0	253.723	253.723	197.245	197.245	Z	NoTarget	0	1	2	7	-1	5	1780390	101	8	566
1	2	53	7	1485	0	7	-1	1	1784591	0	8	269	1784860	0	7	-1	9	1783000	0	8	1860	1784860	709.667	709.667	495.214	495.214	377	11	1762588	4	8368	1770956	0	253.723	253.723	198.079	198.079	Q	NoTarget	0	1	2	7	-1	5	1784490	101	8	370
1	2	54	7	1747	0	7	-1	0	1788957	0	8	255	1789212	0	7	-1	9	1787100	0	8	2112	1789212	709.667	709.667	489.628	489.628	378	11	1762588	4	8368	1770956	0	253.723	253.723	199.106	199.106	B	NoTarget	0	1	2	7	-1	10	1788857	100	8	355
1	2	55	7	1383	0	7	-1	0	1792956	0	8	655	1793611	0	7	-1	10	1791467	0	8	2144	1793611	709.667	709.667	493.386	493.386	379	11	1762588	4	8368	1770956	0	253.723	253.723	198.35	198.35	S	NoTarget	0	1	2	7	-1	6	1792856	100	8	755
1	2	56	7	642	0	7	-1	0	1796219	0	8	496	1796715	0	7	-1	10	1795466	0	8	1249	1796715	709.667	709.667	493.444	493.444	380	11	1762588	4	8368	1770956	0	253.723	253.723	196.084	196.084	B	NoTarget	0	1	2	7	-1	11	1796119	100	8	596
1	2	57	7	1100	0	7	-1	0	1799934	0	8	461	1800395	0	7	-1	10	1798729	0	8	1666	1800395	709.667	709.667	492.739	492.739	381	11	1762588	4	8368	1770956	0	253.723	253.723	193.952	193.952	Q	NoTarget	0	1	2	7	-1	5	1799834	100	8	561
1	2	58	7	729	0	7	-1	0	1803280	0	8	539	1803819	0	7	-1	10	1802444	0	8	1375	1803819	709.667	709.667	493.723	493.723	382	11	1762588	4	8368	1770956	0	253.723	253.723	191.95	191.95	S	NoTarget	0	1	2	7	-1	7	1803180	100	8	639
1	2	59	7	1421	0	7	-1	0	1807313	0	8	298	1807611	0	7	-1	10	1805790	0	8	1821	1807611	709.667	709.667	489.646	489.646	383	11	1762588	4	8368	1770956	0	253.723	253.723	191.987	191.987	N	NoTarget	0	1	2	7	-1	2	1807213	100	8	398
1	2	60	7	1101	0	7	-1	1	1811028	0	8	247	1811275	0	7	-1	10	1809823	0	8	1452	1811275	709.667	709.667	484.694	484.694	384	11	1762588	4	8368	1770956	0	253.723	253.723	193.113	193.113	D	NoTarget	0	1	2	7	-1	3	1810927	101	8	348
1	2	61	7	1084	0	7	-1	1	1814726	0	8	309	1815035	0	7	-1	10	1813538	0	8	1497	1815035	709.667	709.667	481.18	481.18	385	11	1762588	4	8368	1770956	0	253.723	253.723	192.741	192.741	R	NoTarget	0	1	2	7	-1	3	1814625	101	8	410
1	2	62	7	766	0	7	-1	1	1818106	0	8	353	1818459	0	7	-1	10	1817236	0	8	1223	1818459	709.667	709.667	478.667	478.667	386	11	1762588	4	8368	1770956	0	253.723	253.723	191.646	191.646	B	NoTarget	0	1	2	7	-1	3	1818005	101	8	454
1	2	63	7	1135	0	7	-1	1	1821854	2511	8	253	1822107	0	7	-1	10	1820616	0	8	1491	1822107	709.667	709.667	474.327	474.327	387	11	1824365	3	2190	1826555	6	253.723	253.723	192.321	192.321	Q	NoTarget	0	1	2	7	-1	2	1821753	101	8	354
1	2	64	7	1806	0	7	-1	1	1828481	0	8	282	1828763	0	7	-1	16	1826572	0	8	2191	1828763	709.667	709.667	470.698	470.698	388	11	1824365	3	2190	1826555	0	253.723	253.723	192.286	192.286	Z	NoTarget	0	1	2	7	-1	2	1828380	101	8	383
1	2	65	7	1094	0	7	-1	1	1832195	0	8	360	1832555	0	7	-1	9	1830990	0	8	1565	1832555	709.667	709.667	468.648	468.648	389	11	1824365	3	2190	1826555	0	253.723	253.723	191.059	191.059	S	NoTarget	0	1	2	7	-1	10	1832094	101	8	461
1	2	66	8	628	1	8	-1	1	1835441	0	8	346	1835787	1	8	-1	10	1834705	0	8	1082	1835787	657.714	657.714	468.648	468.648	390	11	1824365	3	2190	1826555	0	269.332	269.332	191.059	191.059	F	Target	1	0	11	8	-1	7	1835340	101	8	447
1	2	67	7	955	0	7	-1	1	1839022	2526	8	268	1839290	0	7	-1	10	1837951	0	8	1339	1839290	657.714	657.714	465	465	391	26	1841548	5	3118	1844666	6	269.332	269.332	191.205	191.205	D	NoTarget	0	1	2	7	-1	15	1838921	101	8	369
1	2	68	7	957	0	7	-1	0	1845748	0	8	470	1846218	0	7	-1	10	1844677	0	8	1541	1846218	657.714	657.714	465.089	465.089	392	26	1841548	5	3118	1844666	0	269.332	269.332	189.46	189.46	V	NoTarget	0	1	2	7	-1	14	1845648	100	8	570
1	2	69	7	1657	0	7	-1	1	1850032	0	8	538	1850570	0	7	-1	10	1848258	0	8	2312	1850570	657.714	657.714	466.368	466.368	393	26	1841548	5	3118	1844666	0	269.332	269.332	188.009	188.009	B	NoTarget	0	1	2	7	-1	16	1849931	101	8	639
1	2	70	7	1435	0	7	-1	0	1854081	0	8	329	1854410	0	7	-1	10	1852542	0	8	1868	1854410	657.714	657.714	464	464	394	26	1841548	5	3118	1844666	0	269.332	269.332	187.223	187.223	Q	NoTarget	0	1	2	7	-1	4	1853981	100	8	429
1	2	71	7	1662	0	7	-1	1	1858365	0	8	429	1858794	0	7	-1	10	1856591	0	8	2203	1858794	657.714	657.714	463.407	463.407	395	26	1841548	5	3118	1844666	0	269.332	269.332	185.658	185.658	Z	NoTarget	0	1	2	7	-1	11	1858264	101	8	530
1	2	72	7	1101	0	7	-1	0	1862079	0	8	347	1862426	0	7	-1	10	1860875	0	8	1551	1862426	657.714	657.714	461.467	461.467	396	26	1841548	5	3118	1844666	0	269.332	269.332	184.691	184.691	Q	NoTarget	0	1	2	7	-1	3	1861979	100	8	447
1	2	73	7	1086	0	7	-1	1	1865778	0	8	440	1866218	0	7	-1	10	1864589	0	8	1629	1866218	657.714	657.714	461.115	461.115	397	26	1841548	5	3118	1844666	0	269.332	269.332	183.166	183.166	N	NoTarget	0	1	2	7	-1	2	1865677	101	8	541
1	2	74	7	765	0	7	-1	0	1869157	0	8	421	1869578	0	7	-1	9	1868287	0	8	1291	1869578	657.714	657.714	460.468	460.468	398	26	1841548	5	3118	1844666	0	269.332	269.332	181.73	181.73	Q	NoTarget	0	1	2	7	-1	5	1869057	100	8	521
1	2	75	7	1128	0	7	-1	1	1872906	0	8	512	1873418	0	7	-1	10	1871667	0	8	1751	1873418	657.714	657.714	461.286	461.286	399	26	1841548	5	3118	1844666	0	269.332	269.332	180.375	180.375	Z	NoTarget	0	1	2	7	-1	10	1872805	101	8	613
1	2	76	7	1894	0	7	-1	1	1877424	0	8	458	1877882	0	7	-1	9	1875415	0	8	2467	1877882	657.714	657.714	461.234	461.234	400	26	1841548	5	3118	1844666	0	269.332	269.332	178.938	178.938	S	NoTarget	0	1	2	7	-1	14	1877323	101	8	559
1	2	77	7	918	0	7	-1	1	1880954	0	8	336	1881290	0	7	-1	9	1879933	0	8	1357	1881290	657.714	657.714	459.308	459.308	401	26	1841548	5	3118	1844666	0	269.332	269.332	178.213	178.213	V	NoTarget	0	1	2	7	-1	2	1880853	101	8	437
1	2	78	7	535	0	7	-1	0	1884100	0	8	325	1884425	0	7	-1	10	1883464	0	8	961	1884425	657.714	657.714	457.273	457.273	402	26	1841548	5	3118	1844666	0	269.332	269.332	177.608	177.608	S	NoTarget	0	1	2	7	-1	1	1884000	100	8	425
1	2	79	7	690	0	7	-1	1	1887413	0	8	372	1887785	0	7	-1	9	1886609	0	8	1176	1887785	657.714	657.714	456	456	403	26	1841548	5	3118	1844666	0	269.332	269.332	176.565	176.565	R	NoTarget	0	1	2	7	-1	13	1887312	101	8	473
1	2	80	8	1508	0	8	-1	1	1891546	0	7	799	1892345	0	8	-1	10	1889923	0	7	2422	1892345	675.375	675.375	456	456	404	26	1841548	5	3118	1844666	0	254.307	254.307	176.565	176.565	F	Target	0	1	1	8	-1	14	1891445	101	7	900
1	2	81	7	1468	0	7	-1	0	1895628	0	8	349	1895977	0	7	-1	10	1894056	0	8	1921	1895977	675.375	675.375	454.426	454.426	405	26	1841548	5	3118	1844666	0	254.307	254.307	175.722	175.722	Q	NoTarget	0	1	2	7	-1	4	1895528	100	8	449
1	2	82	7	846	0	7	-1	0	1899092	0	8	325	1899417	0	7	-1	10	1898138	0	8	1279	1899417	675.375	675.375	452.551	452.551	406	26	1841548	5	3118	1844666	0	254.307	254.307	175.12	175.12	Q	NoTarget	0	1	2	7	-1	8	1898992	100	8	425
1	2	83	7	703	0	7	-1	16	1902422	0	8	275	1902697	0	7	-1	10	1901602	0	8	1095	1902697	675.375	675.375	450.014	450.014	407	26	1841548	5	3118	1844666	0	254.307	254.307	175.136	175.136	N	NoTarget	0	1	2	7	-1	1	1902306	116	8	391
1	2	84	7	1118	0	7	-1	0	1906153	0	8	208	1906361	0	7	-1	10	1904932	0	8	1429	1906361	675.375	675.375	446.606	446.606	408	26	1841548	5	3118	1844666	0	254.307	254.307	176.237	176.237	N	NoTarget	0	1	2	7	-1	3	1906053	100	8	308
1	2	85	7	510	0	7	-1	1	1909283	0	8	406	1909689	0	7	-1	10	1908663	0	8	1026	1909689	675.375	675.375	446.042	446.042	409	26	1841548	5	3118	1844666	0	254.307	254.307	175.057	175.057	V	NoTarget	0	1	2	7	-1	9	1909182	101	8	507
1	2	86	7	922	0	7	-1	1	1912830	0	8	283	1913113	0	7	-1	9	1911792	937	8	1321	1913113	675.375	675.375	443.808	443.808	410	26	1841548	5	3118	1844666	0	254.307	254.307	174.881	174.881	B	NoTarget	0	1	2	7	-1	15	1912729	101	8	384
1	2	87	7	1074	0	7	-1	1	1916528	0	8	361	1916889	0	7	-1	10	1915340	0	8	1549	1916889	675.375	675.375	442.689	442.689	411	26	1841548	5	3118	1844666	0	254.307	254.307	173.946	173.946	S	NoTarget	0	1	2	7	-1	13	1916427	101	8	462
1	2	88	7	1307	0	7	-1	1	1920460	0	8	253	1920713	0	7	-1	10	1919038	0	8	1675	1920713	675.375	675.375	440.16	440.16	412	26	1841548	5	3118	1844666	0	254.307	254.307	174.15	174.15	V	NoTarget	0	1	2	7	-1	14	1920359	101	8	354
1	2	89	7	1873	0	7	-1	0	1924944	0	8	632	1925576	0	7	-1	10	1922970	0	8	2606	1925576	675.375	675.375	442.684	442.684	413	26	1841548	5	3118	1844666	0	254.307	254.307	174.379	174.379	Z	NoTarget	0	1	2	7	-1	1	1924844	100	8	732
1	2	90	7	1528	0	7	-1	0	1929094	2511	8	322	1929416	0	7	-1	10	1927454	0	8	1962	1929416	675.375	675.375	441.117	441.117	414	11	1931605	3	1635	1933240	6	254.307	254.307	173.773	173.773	D	NoTarget	0	1	2	7	-1	12	1928994	100	8	422
1	2	91	7	1583	0	7	-1	0	1934950	0	8	498	1935448	0	7	-1	19	1933260	0	8	2188	1935448	675.375	675.375	441.846	441.846	415	11	1931605	3	1635	1933240	0	254.307	254.307	172.761	172.761	V	NoTarget	0	1	2	7	-1	7	1934850	100	8	598
1	2	92	7	916	0	7	-1	1	1938482	0	8	326	1938808	0	7	-1	10	1937460	0	8	1348	1938808	675.375	675.375	440.38	440.38	416	11	1931605	3	1635	1933240	0	254.307	254.307	172.144	172.144	Q	NoTarget	0	1	2	7	-1	5	1938381	101	8	427
1	2	93	7	1301	0	7	-1	1	1942397	0	8	491	1942888	0	7	-1	9	1940991	0	8	1897	1942888	675.375	675.375	441.012	441.012	417	11	1931605	3	1635	1933240	0	254.307	254.307	171.145	171.145	Z	NoTarget	0	1	2	7	-1	4	1942296	101	8	592
1	2	94	8	721	0	8	-1	0	1945743	0	7	745	1946488	0	8	-1	9	1944906	0	7	1582	1946488	683.111	683.111	441.012	441.012	418	11	1931605	3	1635	1933240	0	239.012	239.012	171.145	171.145	F	Target	0	1	1	8	-1	16	1945643	100	7	845
1	2	95	7	576	0	7	-1	0	1948939	0	8	493	1949432	0	7	-1	10	1948253	0	8	1179	1949432	683.111	683.111	441.654	441.654	419	11	1931605	3	1635	1933240	0	239.012	239.012	170.17	170.17	N	NoTarget	0	1	2	7	-1	10	1948839	100	8	593
1	2	96	7	1514	0	7	-1	1	1953072	0	8	248	1953320	0	7	-1	10	1951449	0	8	1871	1953320	683.111	683.111	439.293	439.293	420	11	1931605	3	1635	1933240	0	239.012	239.012	170.463	170.463	V	NoTarget	0	1	2	7	-1	8	1952971	101	8	349
1	2	97	7	2000	0	7	-1	0	1957690	0	8	430	1958120	0	7	-1	10	1955582	0	8	2538	1958120	683.111	683.111	439.181	439.181	421	11	1931605	3	1635	1933240	0	239.012	239.012	169.423	169.423	Z	NoTarget	0	1	2	7	-1	8	1957590	100	8	530
1	2	98	7	593	0	7	-1	1	1960903	0	8	305	1961208	0	7	-1	10	1960200	0	8	1008	1961208	683.111	683.111	437.583	437.583	422	11	1931605	3	1635	1933240	0	239.012	239.012	169.035	169.035	N	NoTarget	0	1	2	7	-1	9	1960802	101	8	406
1	2	99	7	1050	0	7	-1	0	1964567	0	8	465	1965032	0	7	-1	10	1963413	0	8	1619	1965032	683.111	683.111	437.906	437.906	423	11	1931605	3	1635	1933240	0	239.012	239.012	168.052	168.052	G	NoTarget	0	1	2	7	-1	4	1964467	100	8	565
1	2	100	7	719	0	7	-1	0	1967897	0	8	399	1968296	0	7	-1	10	1967077	0	8	1219	1968296	683.111	683.111	437.453	437.453	424	11	1931605	3	1635	1933240	0	239.012	239.012	167.113	167.113	B	NoTarget	0	1	2	7	-1	1	1967797	100	8	499
1	2	101	7	1815	0	7	-1	1	1972332	0	8	427	1972759	0	7	-1	10	1970407	0	8	2352	1972759	683.111	683.111	437.333	437.333	425	11	1931605	3	1635	1933240	0	239.012	239.012	166.142	166.142	R	NoTarget	0	1	2	7	-1	9	1972231	101	8	528
1	2	102	7	1851	0	7	-1	0	1976799	0	8	296	1977095	0	7	-1	9	1974841	0	8	2254	1977095	683.111	683.111	435.727	435.727	426	11	1931605	3	1635	1933240	0	239.012	239.012	165.87	165.87	D	NoTarget	0	1	2	7	-1	7	1976699	100	8	396
1	2	103	7	990	0	7	-1	1	1980414	0	8	377	1980791	0	7	-1	10	1979309	0	8	1482	1980791	683.111	683.111	435.067	435.067	427	11	1931605	3	1635	1933240	0	239.012	239.012	165.043	165.043	Q	NoTarget	0	1	2	7	-1	14	1980313	101	8	478
1	2	104	7	1390	0	7	-1	1	1984430	0	8	409	1984839	0	7	-1	9	1982923	0	8	1916	1984839	683.111	683.111	434.778	434.778	428	11	1931605	3	1635	1933240	0	239.012	239.012	164.136	164.136	Z	NoTarget	0	1	2	7	-1	16	1984329	101	8	510
1	2	105	7	652	0	7	-1	0	1987692	0	8	427	1988119	0	7	-1	9	1986939	0	8	1180	1988119	683.111	683.111	434.692	434.692	429	11	1931605	3	1635	1933240	0	239.012	239.012	163.224	163.224	B	NoTarget	0	1	2	7	-1	1	1987592	100	8	527
1	2	106	7	515	0	7	-1	1	1990822	0	8	337	1991159	0	7	-1	10	1990202	0	8	957	1991159	683.111	683.111	433.63	433.63	430	11	1931605	3	1635	1933240	0	239.012	239.012	162.643	162.643	S	NoTarget	0	1	2	7	-1	4	1990721	101	8	438
1	2	107	7	1458	0	7	-1	1	1994904	0	8	383	1995287	0	7	-1	9	1993331	0	8	1956	1995287	683.111	683.111	433.086	433.086	431	11	1931605	3	1635	1933240	0	239.012	239.012	161.842	161.842	Z	NoTarget	0	1	2	7	-1	14	1994803	101	8	484
1	2	108	7	1512	0	7	-1	1	1999037	0	8	298	1999335	0	7	-1	10	1997414	0	8	1921	1999335	683.111	683.111	431.649	431.649	432	11	1931605	3	1635	1933240	0	239.012	239.012	161.572	161.572	N	NoTarget	0	1	2	7	-1	10	1998936	101	8	399
1	2	109	8	1177	1	8	-1	1	2002836	2526	8	323	2003159	1	8	-1	10	2001547	0	8	1612	2003159	647.1	647.1	431.649	431.649	433	26	2005362	4	4213	2009575	3	252.482	252.482	161.572	161.572	F	Target	1	0	11	8	-1	11	2002735	101	8	424
1	2	110	7	1604	0	7	-1	1	2011302	2511	8	465	2011767	0	7	-1	19	2009595	0	8	2172	2011767	647.1	647.1	432	432	434	11	2013813	1	1921	2015734	6	252.482	252.482	160.746	160.746	N	NoTarget	0	1	2	7	-1	2	2011201	101	8	566
1	2	111	7	787	0	7	-1	0	2016656	0	8	454	2017110	0	7	-1	18	2015753	0	8	1357	2017110	647.1	647.1	432.229	432.229	435	11	2013813	1	1921	2015734	0	252.482	252.482	159.914	159.914	S	NoTarget	0	1	2	7	-1	16	2016556	100	8	554
1	2	112	7	1490	0	7	-1	1	2020773	0	8	337	2021110	0	7	-1	10	2019166	0	8	1944	2021110	647.1	647.1	431.247	431.247	436	11	2013813	1	1921	2015734	0	252.482	252.482	159.372	159.372	V	NoTarget	0	1	2	7	-1	16	2020672	101	8	438
1	2	113	7	1002	0	7	-1	1	2024387	0	8	563	2024950	0	7	-1	9	2023282	0	8	1668	2024950	647.1	647.1	432.592	432.592	437	11	2013813	1	1921	2015734	0	252.482	252.482	159.106	159.106	Z	NoTarget	0	1	2	7	-1	2	2024286	101	8	664
1	2	114	7	1913	0	7	-1	1	2028922	2526	8	604	2029526	0	7	-1	10	2026897	0	8	2629	2029526	647.1	647.1	434.323	434.323	438	26	2031448	1	2286	2033734	6	252.482	252.482	159.227	159.227	D	NoTarget	0	1	2	7	-1	11	2028821	101	8	705
1	2	115	7	1040	0	7	-1	1	2034896	0	8	662	2035558	0	7	-1	6	2033741	0	8	1817	2035558	647.1	647.1	436.6	436.6	439	26	2031448	1	2286	2033734	0	252.482	252.482	160.049	160.049	N	NoTarget	0	1	2	7	-1	14	2034795	101	8	763
1	2	116	7	1242	0	7	-1	0	2038760	2511	8	382	2039142	0	7	-1	9	2037405	1255	8	1737	2039142	647.1	647.1	436.059	436.059	440	11	2041271	4	2575	2043846	6	252.482	252.482	159.339	159.339	G	NoTarget	0	1	2	7	-1	13	2038660	100	8	482
1	2	117	7	1724	0	7	-1	1	2045705	2526	8	5069	2050774	0	7	-1	17	2043864	0	8	6910	2050774	647.1	647.1	431.784	431.784	441	26	2048231	5	3567	2051798	5	252.482	252.482	164.322	164.322	N	NoTarget	0	1	2	7	-1	16	2045604	101	8	5170
1	2	118	7	1590	0		-1	0	2053518	2511		0	0	0		-1	14	2051812	0		0	0	647.1	647.1	427.592	427.592	442	11	2056029	5	3913	2059942	5	252.482	252.482	168.959	168.959	R	NoTarget	0	0	3		-1	16	2053418	100		0
1	2	119	7	773	0	7	-1	1	2060848	0	8	341	2061189	0	7	-1	19	2059961	0	8	1228	2061189	647.1	647.1	426.76	426.76	443	11	2056029	5	3913	2059942	0	252.482	252.482	168.351	168.351	Q	NoTarget	0	1	2	7	-1	13	2060747	101	8	442
1	2	120	7	1185	0	7	-1	1	2064646	0	8	319	2064965	0	7	-1	9	2063357	0	8	1608	2064965	647.1	647.1	425.733	425.733	444	11	2056029	5	3913	2059942	0	252.482	252.482	167.869	167.869	Q	NoTarget	0	1	2	7	-1	3	2064545	101	8	420
1	2	121	7	1835	0	7	-1	1	2069097	0	8	268	2069365	0	7	-1	10	2067156	0	8	2209	2069365	647.1	647.1	424.245	424.245	445	11	2056029	5	3913	2059942	0	252.482	252.482	167.769	167.769	R	NoTarget	0	1	2	7	-1	5	2068996	101	8	369
1	2	122	7	664	0	7	-1	0	2072376	0	8	685	2073061	0	7	-1	10	2071607	0	8	1454	2073061	647.1	647.1	426.682	426.682	446	11	2056029	5	3913	2059942	0	252.482	252.482	168.868	168.868	N	NoTarget	0	1	2	7	-1	5	2072276	100	8	785
1	2	123	7	768	0	7	-1	0	2075756	0	8	489	2076245	0	7	-1	10	2074886	0	8	1359	2076245	647.1	647.1	427.259	427.259	447	11	2056029	5	3913	2059942	0	252.482	252.482	168.184	168.184	Q	NoTarget	0	1	2	7	-1	2	2075656	100	8	589
1	2	124	8	1075	0	8	-1	1	2079455	0	7	694	2080149	0	8	-1	10	2078266	0	7	1883	2080149	651.364	651.364	427.259	427.259	448	11	2056029	5	3913	2059942	0	239.943	239.943	168.184	168.184	F	Target	0	1	1	8	-1	13	2079354	101	7	795
1	2	125	7	1077	0	7	-1	0	2083152	0	8	693	2083845	0	7	-1	9	2081964	0	8	1881	2083845	651.364	651.364	429.697	429.697	449	11	2056029	5	3913	2059942	0	239.943	239.943	169.327	169.327	R	NoTarget	0	1	2	7	-1	11	2083052	100	8	793
1	2	126	7	1977	0	7	-1	1	2087754	2511	8	827	2088581	0	7	-1	10	2085662	1991	8	2919	2088581	651.364	651.364	433.309	433.309	450	11	2090265	1	2892	2093157	4	239.943	239.943	172.753	172.753	Q	NoTarget	0	1	2	7	-1	14	2087653	101	8	928
1	2	127	7	1643	0	7	-1	0	2094932	2511	8	593	2095525	0	7	-1	17	2093175	0	8	2350	2095525	651.364	651.364	434.748	434.748	451	11	2097443	1	1602	2099045	6	239.943	239.943	172.633	172.633	R	NoTarget	0	1	2	7	-1	14	2094832	100	8	693
1	2	128	7	679	0	7	-1	1	2099852	0	8	585	2100437	0	7	-1	20	2099065	0	8	1372	2100437	651.364	651.364	436.089	436.089	452	11	2097443	1	1602	2099045	0	239.943	239.943	172.439	172.439	Q	NoTarget	0	1	2	7	-1	7	2099751	101	8	686
1	2	129	7	638	0	7	-1	0	2103114	2511	8	522	2103636	0	7	-1	9	2102361	0	8	1275	2103636	651.364	651.364	436.85	436.85	453	11	2105625	1	1771	2107396	6	239.943	239.943	171.858	171.858	R	NoTarget	0	1	2	7	-1	15	2103014	100	8	622
1	2	130	8	1326	0	8	-1	1	2108854	0	7	718	2109572	0	8	-1	18	2107415	0	7	2157	2109572	656.917	656.917	436.85	436.85	454	11	2105625	1	1771	2107396	0	229.584	229.584	171.858	171.858	F	Target	0	1	1	8	-1	12	2108753	101	7	819
1	2	131	7	787	0	7	-1	0	2112267	0	8	361	2112628	0	7	-1	10	2111364	0	8	1264	2112628	656.917	656.917	436.184	436.184	455	11	2105625	1	1771	2107396	0	229.584	229.584	171.243	171.243	N	NoTarget	0	1	2	7	-1	16	2112167	100	8	461
1	2	132	7	837	0	7	-1	1	2115731	0	8	785	2116516	0	7	-1	10	2114777	0	8	1739	2116516	656.917	656.917	439.217	439.217	456	11	2105625	1	1771	2107396	0	229.584	229.584	173.565	173.565	S	NoTarget	0	1	2	7	-1	16	2115630	101	8	886
1	2	133	7	1120	0	7	-1	1	2119463	0	8	589	2120052	0	7	-1	10	2118241	0	8	1811	2120052	656.917	656.917	440.509	440.509	457	11	2105625	1	1771	2107396	0	229.584	229.584	173.368	173.368	V	NoTarget	0	1	2	7	-1	1	2119362	101	8	690
1	2	134	7	507	0	7	-1	0	2122591	0	8	309	2122900	0	7	-1	9	2121972	0	8	928	2122900	656.917	656.917	439.385	439.385	458	11	2105625	1	1771	2107396	0	229.584	229.584	173.047	173.047	Z	NoTarget	0	1	2	7	-1	12	2122491	100	8	409
1	2	135	7	1096	0	7	-1	1	2126306	0	8	626	2126932	0	7	-1	10	2125101	0	8	1831	2126932	656.917	656.917	440.966	440.966	459	11	2105625	1	1771	2107396	0	229.584	229.584	173.16	173.16	G	NoTarget	0	1	2	7	-1	8	2126205	101	8	727
1	2	136	7	737	0	7	-1	0	2129669	0	8	591	2130260	0	7	-1	10	2128816	0	8	1444	2130260	656.917	656.917	442.227	442.227	460	11	2105625	1	1771	2107396	0	229.584	229.584	172.972	172.972	N	NoTarget	0	1	2	7	-1	16	2129569	100	8	691
1	2	137	7	1691	0	7	-1	0	2133986	0	8	498	2134484	0	7	-1	10	2132179	0	8	2305	2134484	656.917	656.917	442.692	442.692	461	11	2105625	1	1771	2107396	0	229.584	229.584	172.319	172.319	R	NoTarget	0	1	2	7	-1	16	2133886	100	8	598
1	2	138	7	554	0	7	-1	0	2137165	0	8	535	2137700	0	7	-1	10	2136496	0	8	1204	2137700	656.917	656.917	443.455	443.455	462	11	2105625	1	1771	2107396	0	229.584	229.584	171.805	171.805	B	NoTarget	0	1	2	7	-1	15	2137065	100	8	635
1	2	139	8	705	0	8	-1	0	2140495	0	7	661	2141156	0	8	-1	10	2139675	0	7	1481	2141156	657.231	657.231	443.455	443.455	463	11	2105625	1	1771	2107396	0	219.812	219.812	171.805	171.805	F	Target	0	1	1	8	-1	15	2140395	100	7	761
1	2	140	7	1805	0	7	-1	1	2144913	2511	8	723	2145636	0	7	-1	10	2143005	0	8	2631	2145636	657.231	657.231	445.746	445.746	464	11	2147424	3	2547	2149971	6	219.812	219.812	172.955	172.955	Z	NoTarget	0	1	2	7	-1	2	2144812	101	8	824
1	2	141	7	1380	0	7	-1	1	2151472	0	8	403	2151875	0	7	-1	11	2149983	0	8	1892	2151875	657.231	657.231	445.398	445.398	465	11	2147424	3	2547	2149971	0	219.812	219.812	172.288	172.288	Q	NoTarget	0	1	2	7	-1	8	2151371	101	8	504
1	2	142	7	1466	0	7	-1	1	2155555	0	8	416	2155971	0	7	-1	10	2153982	0	8	1989	2155971	657.231	657.231	445.161	445.161	466	11	2147424	3	2547	2149971	0	219.812	219.812	171.606	171.606	G	NoTarget	0	1	2	7	-1	6	2155454	101	8	517
1	2	143	7	1726	0	7	-1	0	2159905	0	8	498	2160403	0	7	-1	10	2158065	0	8	2338	2160403	657.231	657.231	445.584	445.584	467	11	2147424	3	2547	2149971	0	219.812	219.812	170.978	170.978	S	NoTarget	0	1	2	7	-1	14	2159805	100	8	598
1	2	144	7	1323	0	7	-1	1	2163855	0	8	420	2164275	0	7	-1	10	2162415	0	8	1860	2164275	657.231	657.231	445.381	445.381	468	11	2147424	3	2547	2149971	0	219.812	219.812	170.308	170.308	B	NoTarget	0	1	2	7	-1	16	2163754	101	8	521
1	2	145	7	592	0	7	-1	1	2167067	0	8	568	2167635	0	7	-1	9	2166364	0	8	1271	2167635	657.231	657.231	446.346	446.346	469	11	2147424	3	2547	2149971	0	219.812	219.812	169.98	169.98	G	NoTarget	0	1	2	7	-1	10	2166966	101	8	669
1	2	146	7	1721	0	7	-1	1	2171401	2526	8	874	2172275	0	7	-1	10	2169577	0	8	2698	2172275	657.231	657.231	449.688	449.688	470	26	2173927	3	1580	2175507	4	219.812	219.812	173.477	173.477	R	NoTarget	0	1	2	7	-1	2	2171300	101	8	975
1	2	147	7	1249	0	7	-1	1	2176873	2526	8	1258	2178131	0	7	-1	9	2175517	0	8	2614	2178131	657.231	657.231	455.953	455.953	471	26	2179399	5	2572	2181971	4	219.812	219.812	186.88	186.88	B	NoTarget	0	1	2	7	-1	6	2176772	101	8	1359
1	2	148	7	1826	0	7	-1	1	2183934	0	8	453	2184387	0	7	-1	20	2181992	0	8	2395	2184387	657.231	657.231	455.931	455.931	472	26	2179399	5	2572	2181971	0	219.812	219.812	186.155	186.155	N	NoTarget	0	1	2	7	-1	15	2183833	101	8	554
1	2	149	7	885	0	7	-1	1	2187431	0	8	428	2187859	0	7	-1	9	2186443	0	8	1416	2187859	657.231	657.231	455.718	455.718	473	26	2179399	5	2572	2181971	0	219.812	219.812	185.453	185.453	B	NoTarget	0	1	2	7	-1	2	2187330	101	8	529
1	2	150	7	1441	0	7	-1	1	2191497	0	8	441	2191938	0	7	-1	9	2189940	0	8	1998	2191938	657.231	657.231	455.606	455.606	474	26	2179399	5	2572	2181971	0	219.812	219.812	184.748	184.748	Q	NoTarget	0	1	2	7	-1	15	2191396	101	8	542
1	2	151	7	1024	0	7	-1	0	2195144	0	8	522	2195666	0	7	-1	9	2194006	0	8	1660	2195666	657.231	657.231	456.105	456.105	475	26	2179399	5	2572	2181971	0	219.812	219.812	184.137	184.137	S	NoTarget	0	1	2	7	-1	14	2195044	100	8	622
1	2	152	7	1400	0	7	-1	1	2199161	0	8	393	2199554	0	7	-1	10	2197654	0	8	1900	2199554	657.231	657.231	455.634	455.634	476	26	2179399	5	2572	2181971	0	219.812	219.812	183.525	183.525	N	NoTarget	0	1	2	7	-1	6	2199060	101	8	494
1	2	153	7	685	0	7	-1	1	2202457	0	8	297	2202754	0	7	-1	9	2201670	0	8	1084	2202754	657.231	657.231	454.459	454.459	477	26	2179399	5	2572	2181971	0	219.812	219.812	183.348	183.348	N	NoTarget	0	1	2	7	-1	1	2202356	101	8	398
1	2	154	8	974	0	8	-1	0	2206054	0	7	716	2206770	0	8	-1	9	2204966	0	7	1804	2206770	661.429	661.429	454.459	454.459	478	26	2179399	5	2572	2181971	0	211.772	211.772	183.348	183.348	F	Target	0	1	1	8	-1	14	2205954	100	7	816
1	2	155	7	1398	0	7	-1	1	2210070	2511	8	428	2210498	0	7	-1	10	2208564	0	8	1934	2210498	661.429	661.429	454.265	454.265	479	11	2212581	5	1709	2214290	6	211.772	211.772	182.682	182.682	N	NoTarget	0	1	2	7	-1	7	2209969	101	8	529
1	2	156	7	1796	0	7	-1	1	2216211	0	8	543	2216754	0	7	-1	12	2214303	0	8	2451	2216754	661.429	661.429	454.912	454.912	480	11	2212581	5	1709	2214290	0	211.772	211.772	182.166	182.166	V	NoTarget	0	1	2	7	-1	11	2216110	101	8	644
1	2	157	7	1623	0	7	-1	16	2220461	0	8	373	2220834	0	7	-1	10	2218721	0	8	2113	2220834	661.429	661.429	454.319	454.319	481	11	2212581	5	1709	2214290	0	211.772	211.772	181.634	181.634	Q	NoTarget	0	1	2	7	-1	1	2220345	116	8	489
1	2	158	7	1445	0	7	-1	0	2224527	0	8	355	2224882	0	7	-1	10	2222971	0	8	1911	2224882	661.429	661.429	453.604	453.604	482	11	2212581	5	1709	2214290	0	211.772	211.772	181.171	181.171	Q	NoTarget	0	1	2	7	-1	11	2224427	100	8	455
1	2	159	8	1554	0	8	-1	0	2228693	0	7	797	2229490	0	8	-1	10	2227037	0	7	2453	2229490	670.467	670.467	453.604	453.604	483	11	2212581	5	1709	2214290	0	207.049	207.049	181.171	181.171	F	Target	0	1	1	8	-1	2	2228593	100	7	897
1	2	160	7	1368	0	7	-1	1	2232676	2511	8	1086	2233762	0	7	-1	10	2231203	0	8	2559	2233762	670.467	670.467	458.121	458.121	484	11	2235187	3	2511	2237698	4	207.049	207.049	188.264	188.264	D	NoTarget	0	1	2	7	-1	4	2232575	101	8	1187
1	2	161	7	1342	0	7	-1	0	2239168	0	8	609	2239777	0	7	-1	14	2237712	0	8	2065	2239777	670.467	670.467	459.191	459.191	485	11	2235187	3	2511	2237698	0	207.049	207.049	188.02	188.02	R	NoTarget	0	1	2	7	-1	14	2239068	100	8	709
1	2	162	7	1897	0	7	-1	0	2243686	0	8	363	2244049	0	7	-1	10	2241678	0	8	2371	2244049	670.467	670.467	458.514	458.514	486	11	2235187	3	2511	2237698	0	207.049	207.049	187.526	187.526	B	NoTarget	0	1	2	7	-1	11	2243586	100	8	463
1	2	163	7	1716	0	7	-1	1	2248020	0	8	429	2248449	0	7	-1	10	2246196	0	8	2253	2248449	670.467	670.467	458.308	458.308	487	11	2235187	3	2511	2237698	0	207.049	207.049	186.881	186.881	B	NoTarget	0	1	2	7	-1	7	2247919	101	8	530
1	2	164	8	1334	0	8	-1	1	2251969	0	7	688	2252657	0	8	-1	10	2250530	0	7	2127	2252657	671.562	671.562	458.308	458.308	488	11	2235187	3	2511	2237698	0	200.077	200.077	186.881	186.881	F	Target	0	1	1	8	-1	4	2251868	101	7	789
1	2	165	7	1688	0	7	-1	0	2256269	0	8	500	2256769	0	7	-1	10	2254479	0	8	2290	2256769	671.562	671.562	458.597	458.597	489	11	2235187	3	2511	2237698	0	200.077	200.077	186.259	186.259	R	NoTarget	0	1	2	7	-1	2	2256169	100	8	600
1	2	166	7	1177	0	7	-1	1	2260068	0	8	669	2260737	0	7	-1	10	2258779	0	8	1958	2260737	671.562	671.562	460.048	460.048	490	11	2235187	3	2511	2237698	0	200.077	200.077	186.432	186.432	Z	NoTarget	0	1	2	7	-1	11	2259967	101	8	770
1	2	167	7	1488	0	7	-1	1	2264167	0	8	442	2264609	0	7	-1	9	2262577	0	8	2032	2264609	671.562	671.562	459.925	459.925	491	11	2235187	3	2511	2237698	0	200.077	200.077	185.794	185.794	R	NoTarget	0	1	2	7	-1	1	2264066	101	8	543
1	2	168	7	1684	0	7	-1	1	2268468	0	8	365	2268833	0	7	-1	10	2266677	1690	8	2156	2268833	671.562	671.562	459.279	459.279	492	11	2235187	3	2511	2237698	0	200.077	200.077	185.322	185.322	S	NoTarget	0	1	2	7	-1	6	2268367	101	8	466
1	2	169	8	644	0	8	-1	0	2271730	0	7	991	2272721	0	8	-1	9	2270977	0	7	1744	2272721	690.353	690.353	459.279	459.279	493	11	2235187	3	2511	2237698	0	208.641	208.641	185.322	185.322	F	Target	0	1	1	8	-1	9	2271630	100	7	1091
1	2	170	7	1204	0	7	-1	0	2275545	2511	8	1304	2276849	0	7	-1	10	2274240	0	8	2609	2276849	690.353	690.353	464.986	464.986	494	11	2278056	3	1865	2279921	4	208.641	208.641	197.312	197.312	V	NoTarget	0	1	2	7	-1	1	2275445	100	8	1404
1	2	171	7	830	0	7	-1	0	2280866	0	8	494	2281360	0	7	-1	8	2279929	0	8	1431	2281360	690.353	690.353	465.181	465.181	495	11	2278056	3	1865	2279921	0	208.641	208.641	196.658	196.658	Q	NoTarget	0	1	2	7	-1	7	2280766	100	8	594
1	2	172	7	1584	0	7	-1	0	2285066	0	8	326	2285392	0	7	-1	10	2283376	0	8	2016	2285392	690.353	690.353	464.253	464.253	496	11	2278056	3	1865	2279921	0	208.641	208.641	196.326	196.326	Z	NoTarget	0	1	2	7	-1	6	2284966	100	8	426
1	2	173	7	881	0	7	-1	0	2288563	0	8	493	2289056	0	7	-1	10	2287576	887	8	1480	2289056	690.353	690.353	464.444	464.444	497	11	2278056	3	1865	2279921	0	208.641	208.641	195.685	195.685	D	NoTarget	0	1	2	7	-1	6	2288463	100	8	593
1	2	174	7	1055	0	7	-1	0	2292244	0	8	460	2292704	0	7	-1	10	2291073	0	8	1631	2292704	690.353	690.353	464.414	464.414	498	11	2278056	3	1865	2279921	0	208.641	208.641	195.036	195.036	B	NoTarget	0	1	2	7	-1	16	2292144	100	8	560
1	2	175	7	1445	0	7	-1	0	2296310	0	8	362	2296672	0	7	-1	10	2294754	0	8	1918	2296672	690.353	690.353	463.745	463.745	499	11	2278056	3	1865	2279921	0	208.641	208.641	194.57	194.57	D	NoTarget	0	1	2	7	-1	11	2296210	100	8	462
1	2	176	7	584	0		-1	0	2299506	2511		0	0	0		-1	10	2298820	0		0	0	690.353	690.353	460.734	460.734	500	11	2302017	2	1887	2303904	5	208.641	208.641	197.5	197.5	S	NoTarget	0	0	3		-1	2	2299406	100		0
1	2	177	7	574	0		-1	1	2304610	2511		0	0	0		-1	19	2303924	0		0	0	690.353	690.353	457.761	457.761	501	11	2307121	2	3039	2310160	5	208.641	208.641	200.306	200.306	D	NoTarget	0	0	3		-1	11	2304509	101		0
1	2	178	8	1261	0	8	-1	0	2311554	0	7	702	2312256	0	8	-1	21	2310182	0	7	2074	2312256	691	691	457.761	457.761	502	11	2307121	2	3039	2310160	0	202.43	202.43	200.306	200.306	F	Target	0	1	1	8	-1	11	2311454	100	7	802
1	2	179	7	1818	0	7	-1	0	2315988	0	8	572	2316560	0	7	-1	10	2314064	0	8	2496	2316560	691	691	458.494	458.494	503	11	2307121	2	3039	2310160	0	202.43	202.43	199.869	199.869	D	NoTarget	0	1	2	7	-1	6	2315888	100	8	672
1	2	180	7	1042	0	7	-1	1	2319653	2526	8	491	2320144	0	7	-1	10	2318498	0	8	1646	2320144	691	691	458.701	458.701	504	26	2322179	2	2493	2324672	6	202.43	202.43	199.244	199.244	B	NoTarget	0	1	2	7	-1	12	2319552	101	8	592
1	2	181	7	1048	0	7	-1	1	2325844	0	8	363	2326207	0	7	-1	17	2324689	0	8	1518	2326207	691	691	458.095	458.095	505	26	2322179	2	2493	2324672	0	202.43	202.43	198.754	198.754	D	NoTarget	0	1	2	7	-1	6	2325743	101	8	464
1	2	182	7	599	0	7	-1	0	2329056	0	8	303	2329359	0	7	-1	10	2328354	0	8	1005	2329359	691	691	457.119	457.119	506	26	2322179	2	2493	2324672	0	202.43	202.43	198.506	198.506	R	NoTarget	0	1	2	7	-1	3	2328956	100	8	403
1	2	183	7	1626	0	7	-1	0	2333306	0	8	325	2333631	0	7	-1	10	2331566	0	8	2065	2333631	691	691	456.294	456.294	507	26	2322179	2	2493	2324672	0	202.43	202.43	198.156	198.156	R	NoTarget	0	1	2	7	-1	14	2333206	100	8	425
1	2	184	7	841	0	7	-1	0	2336770	0	8	317	2337087	0	7	-1	10	2335816	0	8	1271	2337087	691	691	455.429	455.429	508	26	2322179	2	2493	2324672	0	202.43	202.43	197.841	197.841	D	NoTarget	0	1	2	7	-1	13	2336670	100	8	417
1	2	185	8	544	0	8	-1	1	2339933	0	7	722	2340655	0	8	-1	10	2339280	0	7	1375	2340655	692.632	692.632	455.429	455.429	509	26	2322179	2	2493	2324672	0	196.855	196.855	197.841	197.841	F	Target	0	1	1	8	-1	8	2339832	101	7	823
1	2	186	7	1927	0	7	-1	0	2344484	0	8	427	2344911	0	7	-1	10	2342443	0	8	2468	2344911	692.632	692.632	455.253	455.253	510	26	2322179	2	2493	2324672	0	196.855	196.855	197.238	197.238	D	NoTarget	0	1	2	7	-1	14	2344384	100	8	527
1	2	187	7	1014	0	7	-1	0	2348115	0	8	460	2348575	0	7	-1	10	2346994	0	8	1581	2348575	692.632	692.632	455.282	455.282	511	26	2322179	2	2493	2324672	0	196.855	196.855	196.628	196.628	S	NoTarget	0	1	2	7	-1	7	2348015	100	8	560
1	2	188	7	910	0	7	-1	1	2351646	0	8	497	2352143	0	7	-1	10	2350625	0	8	1518	2352143	692.632	692.632	455.537	455.537	512	26	2322179	2	2493	2324672	0	196.855	196.855	196.051	196.051	G	NoTarget	0	1	2	7	-1	10	2351545	101	8	598
1	2	189	7	1484	0	7	-1	0	2355745	0	8	622	2356367	0	7	-1	9	2354155	0	8	2212	2356367	692.632	692.632	456.545	456.545	513	26	2322179	2	2493	2324672	0	196.855	196.855	195.882	195.882	N	NoTarget	0	1	2	7	-1	6	2355645	100	8	722
1	2	190	8	986	0	8	-1	1	2359343	0	7	672	2360015	0	8	-1	10	2358255	0	7	1760	2360015	691.6	691.6	456.545	456.545	514	26	2322179	2	2493	2324672	0	191.66	191.66	195.882	195.882	F	Target	0	1	1	8	-1	1	2359242	101	7	773
1	2	191	7	1309	0	7	-1	1	2363275	0	8	516	2363791	0	7	-1	9	2361852	0	8	1939	2363791	691.6	691.6	456.904	456.904	515	26	2322179	2	2493	2324672	0	191.66	191.66	195.342	195.342	V	NoTarget	0	1	2	7	-1	13	2363174	101	8	617
1	2	192	7	1992	0	7	-1	0	2367893	2511	8	538	2368431	0	7	-1	10	2365785	0	8	2646	2368431	691.6	691.6	457.389	457.389	516	11	2370404	3	3514	2373918	6	191.66	191.66	194.854	194.854	Q	NoTarget	0	1	2	7	-1	16	2367793	100	8	638
1	2	193	7	990	0	7	-1	1	2375038	0	8	432	2375470	0	7	-1	15	2373934	0	8	1536	2375470	691.6	691.6	457.238	457.238	517	11	2370404	3	3514	2373918	0	191.66	191.66	194.279	194.279	V	NoTarget	0	1	2	7	-1	13	2374937	101	8	533
1	2	194	7	1385	0	7	-1	1	2379038	2526	8	768	2379806	0	7	-1	10	2377548	0	8	2258	2379806	691.6	691.6	459.077	459.077	518	26	2381564	1	1826	2383390	6	191.66	191.66	195.17	195.17	R	NoTarget	0	1	2	7	-1	4	2378937	101	8	869
1	2	195	7	971	0	7	-1	1	2384492	2511	8	578	2385070	0	7	-1	13	2383404	0	8	1666	2385070	691.6	691.6	459.776	459.776	519	11	2387003	1	1587	2388590	6	191.66	191.66	194.805	194.805	D	NoTarget	0	1	2	7	-1	16	2384391	101	8	679
1	2	196	7	1078	0	7	-1	1	2389797	0	8	393	2390190	0	7	-1	17	2388608	0	8	1582	2390190	691.6	691.6	459.386	459.386	520	11	2387003	1	1587	2388590	0	191.66	191.66	194.298	194.298	G	NoTarget	0	1	2	7	-1	10	2389696	101	8	494
1	2	197	7	1525	0	7	-1	1	2393946	0	8	260	2394206	0	7	-1	9	2392306	0	8	1900	2394206	691.6	691.6	458.227	458.227	521	11	2387003	1	1587	2388590	0	191.66	191.66	194.325	194.325	D	NoTarget	0	1	2	7	-1	14	2393845	101	8	361
1	2	198	7	1924	0	7	-1	16	2398497	0	8	365	2398862	0	7	-1	10	2396456	0	8	2406	2398862	691.6	691.6	457.688	457.688	522	11	2387003	1	1587	2388590	0	191.66	191.66	193.889	193.889	S	NoTarget	0	1	2	7	-1	1	2398381	116	8	481
1	2	199	8	1658	0	8	-1	1	2402781	0	7	769	2403550	0	8	-1	10	2401007	0	7	2543	2403550	695.286	695.286	457.688	457.688	523	11	2387003	1	1587	2388590	0	187.569	187.569	193.889	193.889	F	Target	0	1	1	8	-1	15	2402680	101	7	870
1	2	200	7	1336	0	7	-1	1	2406730	0	8	388	2407118	0	7	-1	10	2405291	0	8	1827	2407118	695.286	695.286	457.287	457.287	524	11	2387003	1	1587	2388590	0	187.569	187.569	193.4	193.4	Z	NoTarget	0	1	2	7	-1	2	2406629	101	8	489
1	2	201	7	715	0	7	-1	0	2410059	0	8	403	2410462	0	7	-1	10	2409240	0	8	1222	2410462	695.286	695.286	456.977	456.977	525	11	2387003	1	1587	2388590	0	187.569	187.569	192.887	192.887	S	NoTarget	0	1	2	7	-1	4	2409959	100	8	503
1	2	202	7	1596	0	7	-1	0	2414276	0	8	202	2414478	0	7	-1	10	2412569	0	8	1909	2414478	695.286	695.286	455.528	455.528	526	11	2387003	1	1587	2388590	0	187.569	187.569	193.293	193.293	D	NoTarget	0	1	2	7	-1	11	2414176	100	8	302
1	2	203	7	1163	0	7	-1	1	2418058	0	8	355	2418413	0	7	-1	10	2416786	0	8	1627	2418413	695.286	695.286	454.96	454.96	527	11	2387003	1	1587	2388590	0	187.569	187.569	192.891	192.891	S	NoTarget	0	1	2	7	-1	8	2417957	101	8	456
1	2	204	7	1763	0	7	-1	1	2422442	0	8	387	2422829	0	7	-1	10	2420568	0	8	2261	2422829	695.286	695.286	454.579	454.579	528	11	2387003	1	1587	2388590	0	187.569	187.569	192.413	192.413	B	NoTarget	0	1	2	7	-1	10	2422341	101	8	488
1	2	205	7	1734	0	7	-1	1	2426793	0	8	452	2427245	0	7	-1	10	2424952	0	8	2293	2427245	695.286	695.286	454.564	454.564	529	11	2387003	1	1587	2388590	0	187.569	187.569	191.872	191.872	N	NoTarget	0	1	2	7	-1	6	2426692	101	8	553
1	2	206	7	710	0	7	-1	0	2430122	0	8	531	2430653	0	7	-1	9	2429302	0	8	1351	2430653	695.286	695.286	454.989	454.989	530	11	2387003	1	1587	2388590	0	187.569	187.569	191.42	191.42	N	NoTarget	0	1	2	7	-1	10	2430022	100	8	631
1	2	207	7	1901	0	7	-1	1	2434640	0	8	541	2435181	0	7	-1	10	2432632	0	8	2549	2435181	695.286	695.286	455.464	455.464	531	11	2387003	1	1587	2388590	0	187.569	187.569	190.995	190.995	G	NoTarget	0	1	2	7	-1	6	2434539	101	8	642
1	2	208	7	1490	0	7	-1	0	2438756	0	8	329	2439085	0	7	-1	10	2437150	0	8	1935	2439085	695.286	695.286	454.769	454.769	532	11	2387003	1	1587	2388590	0	187.569	187.569	190.697	190.697	D	NoTarget	0	1	2	7	-1	16	2438656	100	8	429
1	2	209	7	1235	0	7	-1	1	2442605	0	8	560	2443165	0	7	-1	10	2441266	0	8	1899	2443165	695.286	695.286	455.344	455.344	533	11	2387003	1	1587	2388590	0	187.569	187.569	190.331	190.331	D	NoTarget	0	1	2	7	-1	3	2442504	101	8	661
1	2	210	7	1796	0	7	-1	0	2447022	2511	8	607	2447629	0	7	-1	10	2445115	0	8	2514	2447629	695.286	695.286	456.168	456.168	534	11	2449533	5	1696	2451229	6	187.569	187.569	190.139	190.139	Z	NoTarget	0	1	2	7	-1	11	2446922	100	8	707
1	2	211	8	1167	0	8	-1	0	2452510	0	7	767	2453277	0	8	-1	9	2451239	0	7	2038	2453277	698.545	698.545	456.168	456.168	535	11	2449533	5	1696	2451229	0	183.687	183.687	190.139	190.139	F	Target	0	1	1	8	-1	4	2452410	100	7	867
1	2	212	7	1708	0	7	-1	1	2456845	0	8	416	2457261	0	7	-1	10	2455020	0	8	2241	2457261	698.545	698.545	455.951	455.951	536	11	2449533	5	1696	2451229	0	183.687	183.687	189.645	189.645	B	NoTarget	0	1	2	7	-1	16	2456744	101	8	517
1	2	213	7	1718	0	7	-1	0	2461178	2511	8	850	2462028	0	7	-1	9	2459354	0	8	2674	2462028	698.545	698.545	458.07	458.07	537	11	2463689	3	2947	2466636	4	183.687	183.687	191.326	191.326	B	NoTarget	0	1	2	7	-1	6	2461078	100	8	950
1	2	214	7	1387	0	7	-1	1	2468139	0	8	257	2468396	0	7	-1	13	2466650	0	8	1746	2468396	698.545	698.545	456.995	456.995	538	11	2463689	3	2947	2466636	0	183.687	183.687	191.377	191.377	G	NoTarget	0	1	2	7	-1	1	2468038	101	8	358
1	2	215	7	1253	0	7	-1	0	2472004	0	8	616	2472620	0	7	-1	10	2470649	0	8	1971	2472620	698.545	698.545	457.84	457.84	539	11	2463689	3	2947	2466636	0	183.687	183.687	191.216	191.216	G	NoTarget	0	1	2	7	-1	2	2471904	100	8	716
1	2	216	7	662	0	7	-1	1	2475284	0	8	440	2475724	0	7	-1	10	2474514	0	8	1210	2475724	698.545	698.545	457.746	457.746	540	11	2463689	3	2947	2466636	0	183.687	183.687	190.711	190.711	Z	NoTarget	0	1	2	7	-1	7	2475183	101	8	541
1	2	217	7	696	0	7	-1	1	2478597	0	8	343	2478940	0	7	-1	10	2477794	0	8	1146	2478940	698.545	698.545	457.142	457.142	541	11	2463689	3	2947	2466636	0	183.687	183.687	190.388	190.388	Q	NoTarget	0	1	2	7	-1	6	2478496	101	8	444
1	2	218	7	559	0	7	-1	0	2481776	0	8	236	2482012	0	7	-1	10	2481107	0	8	905	2482012	698.545	698.545	455.984	455.984	542	11	2463689	3	2947	2466636	0	183.687	183.687	190.56	190.56	G	NoTarget	0	1	2	7	-1	10	2481676	100	8	336
1	2	219	7	716	0	7	-1	1	2485106	0	8	426	2485532	0	7	-1	10	2484286	0	8	1246	2485532	698.545	698.545	455.828	455.828	543	11	2463689	3	2947	2466636	0	183.687	183.687	190.072	190.072	N	NoTarget	0	1	2	7	-1	3	2485005	101	8	527
1	2	220	7	1035	0	7	-1	1	2488754	0	8	474	2489228	0	7	-1	10	2487616	0	8	1612	2489228	698.545	698.545	455.922	455.922	544	11	2463689	3	2947	2466636	0	183.687	183.687	189.581	189.581	S	NoTarget	0	1	2	7	-1	2	2488653	101	8	575
1	2	221	7	1831	0	7	-1	1	2493205	2526	8	391	2493596	0	7	-1	9	2491263	0	8	2333	2493596	698.545	698.545	455.588	455.588	545	26	2495731	5	1769	2497500	6	183.687	183.687	189.147	189.147	S	NoTarget	0	1	2	7	-1	10	2493104	101	8	492
1	2	222	7	1567	0	7	-1	1	2499195	0	8	193	2499388	0	7	-1	20	2497521	0	8	1867	2499388	698.545	698.545	454.241	454.241	546	26	2495731	5	1769	2497500	0	183.687	183.687	189.594	189.594	Q	NoTarget	0	1	2	7	-1	6	2499094	101	8	294
1	2	223	8	671	0	8	-1	1	2502492	0	7	704	2503196	0	8	-1	10	2501705	0	7	1491	2503196	698.783	698.783	454.241	454.241	547	26	2495731	5	1769	2497500	0	179.467	179.467	189.594	189.594	F	Target	0	1	1	8	-1	15	2502391	101	7	805
1	2	224	7	1630	0	7	-1	1	2506742	0	8	421	2507163	0	7	-1	9	2505001	0	8	2162	2507163	698.783	698.783	454.071	454.071	548	26	2495731	5	1769	2497500	0	179.467	179.467	189.122	189.122	G	NoTarget	0	1	2	7	-1	10	2506641	101	8	522
1	2	225	7	1152	0	7	-1	0	2510506	0	8	625	2511131	0	7	-1	9	2509251	0	8	1880	2511131	698.783	698.783	454.939	454.939	549	26	2495731	5	1769	2497500	0	179.467	179.467	189.031	189.031	Z	NoTarget	0	1	2	7	-1	3	2510406	100	8	725
1	2	226	7	614	0	7	-1	0	2513735	0	8	548	2514283	0	7	-1	10	2513016	0	8	1267	2514283	698.783	698.783	455.409	455.409	550	26	2495731	5	1769	2497500	0	179.467	179.467	188.667	188.667	R	NoTarget	0	1	2	7	-1	5	2513635	100	8	648
1	2	227	7	1636	0	7	-1	1	2517986	0	8	329	2518315	0	7	-1	10	2516245	0	8	2070	2518315	698.783	698.783	454.774	454.774	551	26	2495731	5	1769	2497500	0	179.467	179.467	188.403	188.403	R	NoTarget	0	1	2	7	-1	4	2517885	101	8	430
1	2	228	7	1065	0	7	-1	1	2521667	0	8	408	2522075	0	7	-1	9	2520495	0	8	1580	2522075	698.783	698.783	454.54	454.54	552	26	2495731	5	1769	2497500	0	179.467	179.467	187.958	187.958	Q	NoTarget	0	1	2	7	-1	6	2521566	101	8	509
1	2	229	7	1909	0	7	-1	0	2526201	0	8	546	2526747	0	7	-1	10	2524177	0	8	2570	2526747	698.783	698.783	454.995	454.995	553	26	2495731	5	1769	2497500	0	179.467	179.467	187.599	187.599	S	NoTarget	0	1	2	7	-1	15	2526101	100	8	646
1	2	230	7	1701	0	7	-1	0	2530518	0	8	373	2530891	0	7	-1	10	2528711	0	8	2180	2530891	698.783	698.783	454.589	454.589	554	26	2495731	5	1769	2497500	0	179.467	179.467	187.22	187.22	N	NoTarget	0	1	2	7	-1	6	2530418	100	8	473
1	2	231	7	575	0	7	-1	0	2533714	0	8	409	2534123	0	7	-1	10	2533028	0	8	1095	2534123	698.783	698.783	454.365	454.365	555	26	2495731	5	1769	2497500	0	179.467	179.467	186.784	186.784	N	NoTarget	0	1	2	7	-1	11	2533614	100	8	509
1	2	232	7	1178	0	7	-1	1	2537513	0	8	290	2537803	0	7	-1	10	2536224	0	8	1579	2537803	698.783	698.783	453.559	453.559	556	26	2495731	5	1769	2497500	0	179.467	179.467	186.678	186.678	Q	NoTarget	0	1	2	7	-1	10	2537412	101	8	391
1	2	233	7	1928	0	7	-1	0	2542064	2511	8	923	2542987	0	7	-1	10	2540023	0	8	2964	2542987	698.783	698.783	455.849	455.849	557	11	2544575	3	2620	2547195	4	179.467	179.467	189.085	189.085	B	NoTarget	0	1	2	7	-1	13	2541964	100	8	1023
1	2	234	8	1375	0	8	-1	0	2548690	0	7	665	2549355	0	8	-1	6	2547201	0	7	2154	2549355	697.375	697.375	455.849	455.849	558	11	2544575	3	2620	2547195	0	175.657	175.657	189.085	189.085	F	Target	0	1	1	8	-1	14	2548590	100	7	765
1	2	235	7	1735	0	7	-1	1	2553041	0	8	409	2553450	0	7	-1	10	2551200	0	8	2250	2553450	697.375	697.375	455.621	455.621	559	11	2544575	3	2620	2547195	0	175.657	175.657	188.651	188.651	R	NoTarget	0	1	2	7	-1	5	2552940	101	8	510
1	2	236	7	1676	0	7	-1	0	2557341	0	8	413	2557754	0	7	-1	10	2555551	0	8	2203	2557754	697.375	697.375	455.415	455.415	560	11	2544575	3	2620	2547195	0	175.657	175.657	188.216	188.216	G	NoTarget	0	1	2	7	-1	14	2557241	100	8	513
1	2	237	7	502	0	7	-1	16	2560470	0	8	276	2560746	0	7	-1	10	2559851	0	8	895	2560746	697.375	697.375	454.553	454.553	561	11	2544575	3	2620	2547195	0	175.657	175.657	188.172	188.172	V	NoTarget	0	1	2	7	-1	1	2560354	116	8	392
1	2	238	7	989	0	7	-1	0	2564084	0	8	374	2564458	0	7	-1	10	2562980	0	8	1478	2564458	697.375	697.375	454.167	454.167	562	11	2544575	3	2620	2547195	0	175.657	175.657	187.802	187.802	V	NoTarget	0	1	2	7	-1	15	2563984	100	8	474
1	2	239	7	1178	0	7	-1	1	2567883	0	8	271	2568154	0	7	-1	10	2566594	0	8	1560	2568154	697.375	697.375	453.295	453.295	563	11	2544575	3	2620	2547195	0	175.657	175.657	187.778	187.778	D	NoTarget	0	1	2	7	-1	10	2567782	101	8	372
1	2	240	7	1664	0	7	-1	0	2572166	0	8	308	2572474	0	7	-1	9	2570392	0	8	2082	2572474	697.375	697.375	452.607	452.607	564	11	2544575	3	2620	2547195	0	175.657	175.657	187.597	187.597	Q	NoTarget	0	1	2	7	-1	10	2572066	100	8	408
1	2	241	7	1021	0	7	-1	16	2575814	0	8	452	2576266	0	7	-1	10	2574676	0	8	1590	2576266	697.375	697.375	452.604	452.604	565	11	2544575	3	2620	2547195	0	175.657	175.657	187.152	187.152	Z	NoTarget	0	1	2	7	-1	1	2575698	116	8	568
1	2	242	7	1177	0	7	-1	0	2579612	0	8	462	2580074	0	7	-1	10	2578324	0	8	1750	2580074	697.375	697.375	452.648	452.648	566	11	2544575	3	2620	2547195	0	175.657	175.657	186.712	186.712	N	NoTarget	0	1	2	7	-1	11	2579512	100	8	562
1	2	243	7	589	0	7	-1	1	2582826	0	8	496	2583322	0	7	-1	10	2582122	0	8	1200	2583322	697.375	697.375	452.85	452.85	567	11	2544575	3	2620	2547195	0	175.657	175.657	186.296	186.296	D	NoTarget	0	1	2	7	-1	14	2582725	101	8	597
1	2	244	7	582	0	7	-1	1	2586021	0	8	421	2586442	0	7	-1	9	2585335	0	8	1107	2586442	697.375	697.375	452.702	452.702	568	11	2544575	3	2620	2547195	0	175.657	175.657	185.873	185.873	V	NoTarget	0	1	2	7	-1	3	2585920	101	8	522
1	2	245	7	684	0	7	-1	0	2589317	0	8	309	2589626	0	7	-1	10	2588531	0	8	1095	2589626	697.375	697.375	452.037	452.037	569	11	2544575	3	2620	2547195	0	175.657	175.657	185.698	185.698	B	NoTarget	0	1	2	7	-1	2	2589217	100	8	409
1	2	246	7	1779	0	7	-1	0	2593718	0	8	275	2593993	0	7	-1	10	2591827	0	8	2166	2593993	697.375	697.375	451.221	451.221	570	11	2544575	3	2620	2547195	0	175.657	175.657	185.657	185.657	N	NoTarget	0	1	2	7	-1	12	2593618	100	8	375
1	2	247	7	1259	0	7	-1	0	2597600	0	8	217	2597817	0	7	-1	10	2596228	0	8	1589	2597817	697.375	697.375	450.147	450.147	571	11	2544575	3	2620	2547195	0	175.657	175.657	185.907	185.907	D	NoTarget	0	1	2	7	-1	13	2597500	100	8	317
1	2	248	7	1449	0	7	-1	0	2601666	0	8	247	2601913	0	7	-1	10	2600110	0	8	1803	2601913	697.375	697.375	449.219	449.219	572	11	2544575	3	2620	2547195	0	175.657	175.657	185.987	185.987	V	NoTarget	0	1	2	7	-1	7	2601566	100	8	347
1	2	249	8	879	0	8	-1	0	2605163	0	7	1070	2606233	0	8	-1	10	2604176	0	7	2057	2606233	712.28	712.28	449.219	449.219	573	11	2544575	3	2620	2547195	0	187.414	187.414	185.987	185.987	F	Target	0	1	1	8	-1	8	2605063	100	7	1170
1	2	250	7	783	0	7	-1	1	2608560	2511	8	649	2609209	0	7	-1	10	2607673	0	8	1536	2609209	712.28	712.28	450.127	450.127	574	11	2611071	3	1226	2612297	6	187.414	187.414	186.05	186.05	S	NoTarget	0	1	2	7	-1	3	2608459	101	8	750
1	2	251	7	849	0	7	-1	1	2613262	0	8	667	2613929	0	7	-1	10	2612308	0	8	1621	2613929	712.28	712.28	451.109	451.109	575	11	2611071	3	1226	2612297	0	187.414	187.414	186.199	186.199	N	NoTarget	0	1	2	7	-1	4	2613161	101	8	768
1	2	252	7	1268	0	7	-1	1	2617144	2511	8	945	2618089	0	7	-1	10	2615772	0	8	2317	2618089	712.28	712.28	453.333	453.333	576	11	2619655	3	1442	2621097	4	187.414	187.414	188.712	188.712	D	NoTarget	0	1	2	7	-1	3	2617043	101	8	1046
1	2	253	7	652	0		-1	1	2621863	2526		0	0	0		-1	11	2621109	0		0	0	712.28	712.28	451.3	451.3	577	26	2624389	5	1828	2626217	5	187.414	187.414	190.718	190.718	G	NoTarget	0	0	3		-1	1	2621762	101		0
1	2	254	7	565	0	7	-1	0	2626899	0	8	566	2627465	0	7	-1	12	2626230	0	8	1235	2627465	712.28	712.28	451.812	451.812	578	26	2624389	5	1828	2626217	0	187.414	187.414	190.444	190.444	R	NoTarget	0	1	2	7	-1	4	2626799	100	8	666
1	2	255	7	1063	0	7	-1	0	2630580	0	8	405	2630985	0	7	-1	10	2629409	0	8	1576	2630985	712.28	712.28	451.604	451.604	579	26	2624389	5	1828	2626217	0	187.414	187.414	190.044	190.044	B	NoTarget	0	1	2	7	-1	8	2630480	100	8	505
1	2	256	7	650	0	7	-1	0	2633843	0	8	374	2634217	0	7	-1	10	2633090	0	8	1127	2634217	712.28	712.28	451.261	451.261	580	26	2624389	5	1828	2626217	0	187.414	187.414	189.692	189.692	Z	NoTarget	0	1	2	7	-1	3	2633743	100	8	474
1	2	257	7	1708	0	7	-1	1	2638177	2511	8	311	2638488	0	7	-1	10	2636353	0	8	2135	2638488	712.28	712.28	450.643	450.643	581	11	2640688	1	2344	2643032	6	187.414	187.414	189.5	189.5	Q	NoTarget	0	1	2	7	-1	15	2638076	101	8	412
1	2	258	7	868	0	7	-1	1	2644017	0	8	359	2644376	0	7	-1	13	2643046	0	8	1330	2644376	712.28	712.28	450.241	450.241	582	11	2640688	1	2344	2643032	0	187.414	187.414	189.18	189.18	Z	NoTarget	0	1	2	7	-1	2	2643916	101	8	460
1	2	259	7	1408	0	7	-1	0	2648049	0	8	375	2648424	0	7	-1	9	2646526	0	8	1898	2648424	712.28	712.28	449.913	449.913	583	11	2640688	1	2344	2643032	0	187.414	187.414	188.83	188.83	S	NoTarget	0	1	2	7	-1	15	2647949	100	8	475
1	2	260	7	1696	0	7	-1	0	2652366	0	8	330	2652696	0	7	-1	10	2650559	0	8	2137	2652696	712.28	712.28	449.391	449.391	584	11	2640688	1	2344	2643032	0	187.414	187.414	188.583	188.583	Q	NoTarget	0	1	2	7	-1	11	2652266	100	8	430
1	2	261	7	1738	0	7	-1	1	2656717	0	8	251	2656968	0	7	-1	10	2654876	0	8	2092	2656968	712.28	712.28	448.532	448.532	585	11	2640688	1	2344	2643032	0	187.414	187.414	188.625	188.625	Q	NoTarget	0	1	2	7	-1	2	2656616	101	8	352
1	2	262	7	767	0	7	-1	1	2660097	0	8	327	2660424	0	7	-1	10	2659227	0	8	1197	2660424	712.28	712.28	448.009	448.009	586	11	2640688	1	2344	2643032	0	187.414	187.414	188.385	188.385	G	NoTarget	0	1	2	7	-1	2	2659996	101	8	428
1	2	263	8	1274	1	8	-1	0	2663995	2511	8	189	2664184	1	8	-1	10	2662607	0	8	1577	2664184	692.154	692.154	448.009	448.009	587	11	2666506	1	2574	2669080	2	210.358	210.358	188.385	188.385	F	Target	1	0	11	8	-1	14	2663895	100	8	289
1	2	264	7	1767	0	7	-1	0	2670973	0	8	299	2671272	0	7	-1	18	2669099	0	8	2173	2671272	692.154	692.154	447.369	447.369	588	11	2666506	1	2574	2669080	0	210.358	210.358	188.232	188.232	Z	NoTarget	0	1	2	7	-1	7	2670873	100	8	399
1	2	265	7	1453	0	7	-1	0	2675039	0	8	233	2675272	0	7	-1	10	2673483	0	8	1789	2675272	692.154	692.154	446.453	446.453	589	11	2666506	1	2574	2669080	0	210.358	210.358	188.35	188.35	G	NoTarget	0	1	2	7	-1	3	2674939	100	8	333
1	2	266	7	1213	0	7	-1	1	2678871	0	8	369	2679240	0	7	-1	10	2677549	0	8	1691	2679240	692.154	692.154	446.123	446.123	590	11	2666506	1	2574	2669080	0	210.358	210.358	188.015	188.015	N	NoTarget	0	1	2	7	-1	8	2678770	101	8	470
1	2	267	7	1376	0	7	-1	1	2682870	0	8	370	2683240	0	7	-1	10	2681381	0	8	1859	2683240	692.154	692.154	445.801	445.801	591	11	2666506	1	2574	2669080	0	210.358	210.358	187.68	187.68	Q	NoTarget	0	1	2	7	-1	12	2682769	101	8	471
1	2	268	7	854	0	7	-1	1	2686351	0	8	584	2686935	0	7	-1	10	2685380	0	8	1555	2686935	692.154	692.154	446.384	446.384	592	11	2666506	1	2574	2669080	0	210.358	210.358	187.497	187.497	Q	NoTarget	0	1	2	7	-1	16	2686250	101	8	685
1	2	269	7	635	0	7	-1	1	2689597	0	8	442	2690039	0	7	-1	9	2688860	0	8	1179	2690039	692.154	692.154	446.366	446.366	593	11	2666506	1	2574	2669080	0	210.358	210.358	187.101	187.101	V	NoTarget	0	1	2	7	-1	1	2689496	101	8	543
1	2	270	7	1400	0	7	-1	0	2693612	0	8	363	2693975	0	7	-1	9	2692106	0	8	1869	2693975	692.154	692.154	446.017	446.017	594	11	2666506	1	2574	2669080	0	210.358	210.358	186.785	186.785	D	NoTarget	0	1	2	7	-1	6	2693512	100	8	463
1	2	271	7	1278	0	7	-1	0	2697511	0	8	368	2697879	0	7	-1	10	2696122	0	8	1757	2697879	692.154	692.154	445.692	445.692	595	11	2666506	1	2574	2669080	0	210.358	210.358	186.462	186.462	N	NoTarget	0	1	2	7	-1	11	2697411	100	8	468
1	2	272	7	1816	0	7	-1	0	2701945	0	8	446	2702391	0	7	-1	10	2700021	0	8	2370	2702391	692.154	692.154	445.693	445.693	596	11	2666506	1	2574	2669080	0	210.358	210.358	186.073	186.073	V	NoTarget	0	1	2	7	-1	8	2701845	100	8	546
1	2	273	7	1454	0	7	-1	0	2706011	0	8	556	2706567	0	7	-1	10	2704455	0	8	2112	2706567	692.154	692.154	446.149	446.149	597	11	2666506	1	2574	2669080	0	210.358	210.358	185.822	185.822	S	NoTarget	0	1	2	7	-1	2	2705911	100	8	656
1	2	274	7	1493	0	7	-1	1	2710128	0	8	343	2710471	0	7	-1	10	2708521	0	8	1950	2710471	692.154	692.154	445.724	445.724	598	11	2666506	1	2574	2669080	0	210.358	210.358	185.556	185.556	Q	NoTarget	0	1	2	7	-1	13	2710027	101	8	444
1	2	275	7	1539	0	7	-1	1	2714278	0	8	449	2714727	0	7	-1	9	2712637	0	8	2090	2714727	692.154	692.154	445.738	445.738	599	11	2666506	1	2574	2669080	0	210.358	210.358	185.174	185.174	G	NoTarget	0	1	2	7	-1	1	2714177	101	8	550
1	2	276	7	925	0		-1	1	2717825	2526		0	0	0		-1	9	2716787	0		0	0	692.154	692.154	443.918	443.918	600	26	2720351	5	1752	2722103	5	210.358	210.358	186.975	186.975	B	NoTarget	0	0	3		-1	12	2717724	101		0
1	2	277	7	1432	0	7	-1	1	2723665	0	8	438	2724103	0	7	-1	21	2722125	0	8	1978	2724103	692.154	692.154	443.894	443.894	601	26	2720351	5	1752	2722103	0	210.358	210.358	186.594	186.594	B	NoTarget	0	1	2	7	-1	7	2723564	101	8	539
1	2	278	8	1528	0	8	-1	0	2727814	2511	7	1152	2728966	0	8	-1	9	2726174	0	7	2792	2728966	709.185	709.185	443.894	443.894	602	11	2730325	2	5057	2735382	3	224.456	224.456	186.594	186.594	F	Target	0	1	1	8	-1	12	2727714	100	7	1252
1	2	279	7	729	0	7	-1	1	2736231	0	8	463	2736694	0	7	-1	11	2735394	0	8	1300	2736694	709.185	709.185	443.972	443.972	603	11	2730325	2	5057	2735382	0	224.456	224.456	186.218	186.218	Z	NoTarget	0	1	2	7	-1	7	2736130	101	8	564
1	2	280	7	1879	0	7	-1	1	2740732	0	8	426	2741158	0	7	-1	9	2738740	0	8	2418	2741158	709.185	709.185	443.899	443.899	604	11	2730325	2	5057	2735382	0	224.456	224.456	185.844	185.844	D	NoTarget	0	1	2	7	-1	12	2740631	101	8	527
1	2	281	7	1067	0	7	-1	1	2744413	0	8	329	2744742	0	7	-1	10	2743242	0	8	1500	2744742	709.185	709.185	443.438	443.438	605	11	2730325	2	5057	2735382	0	224.456	224.456	185.612	185.612	Z	NoTarget	0	1	2	7	-1	3	2744312	101	8	430
1	2	282	7	1930	0	7	-1	0	2748964	0	8	466	2749430	0	7	-1	10	2746923	0	8	2507	2749430	709.185	709.185	443.528	443.528	606	11	2730325	2	5057	2735382	0	224.456	224.456	185.244	185.244	G	NoTarget	0	1	2	7	-1	11	2748864	100	8	566
1	2	283	7	1758	0	7	-1	0	2753348	0	8	626	2753974	0	7	-1	10	2751474	0	8	2500	2753974	709.185	709.185	444.255	444.255	607	11	2730325	2	5057	2735382	0	224.456	224.456	185.232	185.232	Z	NoTarget	0	1	2	7	-1	16	2753248	100	8	726
1	2	284	7	822	0	7	-1	1	2756796	2526	8	394	2757190	0	7	-1	10	2755858	0	8	1332	2757190	709.185	709.185	444.056	444.056	608	26	2759322	5	1772	2761094	6	224.456	224.456	184.89	184.89	N	NoTarget	0	1	2	7	-1	15	2756695	101	8	495
1	2	285	7	2000	0		-1	0	2763220	2511		0	0	0		-1	17	2761112	0		0	0	709.185	709.185	442.3	442.3	609	11	2765731	5	1603	2767334	5	224.456	224.456	186.622	186.622	G	NoTarget	0	0	3		-1	8	2763120	100		0
1	2	286	7	1362	0	7	-1	1	2768827	0	8	283	2769110	0	7	-1	18	2767353	0	8	1757	2769110	709.185	709.185	441.673	441.673	610	11	2765731	5	1603	2767334	0	224.456	224.456	186.521	186.521	Z	NoTarget	0	1	2	7	-1	11	2768726	101	8	384
1	2	287	7	1811	0	7	-1	0	2773260	0	8	570	2773830	0	7	-1	9	2771336	0	8	2494	2773830	709.185	709.185	442.176	442.176	611	11	2765731	5	1603	2767334	0	224.456	224.456	186.327	186.327	Z	NoTarget	0	1	2	7	-1	13	2773160	100	8	670
1	2	288	7	1049	0	7	-1	1	2776925	0	8	440	2777365	0	7	-1	10	2775770	0	8	1595	2777365	709.185	709.185	442.168	442.168	612	11	2765731	5	1603	2767334	0	224.456	224.456	185.961	185.961	G	NoTarget	0	1	2	7	-1	5	2776824	101	8	541
1	2	289	7	877	0	7	-1	1	2780422	0	8	447	2780869	0	7	-1	9	2779434	0	8	1435	2780869	709.185	709.185	442.187	442.187	613	11	2765731	5	1603	2767334	0	224.456	224.456	185.598	185.598	R	NoTarget	0	1	2	7	-1	10	2780321	101	8	548
1	2	290	7	903	0	7	-1	0	2783936	0	8	469	2784405	0	7	-1	10	2782932	0	8	1473	2784405	709.185	709.185	442.291	442.291	614	11	2765731	5	1603	2767334	0	224.456	224.456	185.244	185.244	G	NoTarget	0	1	2	7	-1	1	2783836	100	8	569
1	2	291	7	870	0	7	-1	1	2787417	0	8	364	2787781	0	7	-1	9	2786445	0	8	1336	2787781	709.185	709.185	441.988	441.988	615	11	2765731	5	1603	2767334	0	224.456	224.456	184.949	184.949	G	NoTarget	0	1	2	7	-1	1	2787316	101	8	465
1	2	292	7	1124	0	7	-1	0	2791164	0	8	409	2791573	0	7	-1	9	2789926	0	8	1647	2791573	709.185	709.185	441.862	441.862	616	11	2765731	5	1603	2767334	0	224.456	224.456	184.603	184.603	D	NoTarget	0	1	2	7	-1	14	2791064	100	8	509
1	2	293	8	1265	0	8	-1	0	2795046	0	7	719	2795765	0	8	-1	10	2793674	0	7	2091	2795765	709.536	709.536	441.862	441.862	617	11	2765731	5	1603	2767334	0	220.268	220.268	184.603	184.603	F	Target	0	1	1	8	-1	7	2794946	100	7	819
1	2	294	7	1857	0	7	-1	0	2799514	0	8	459	2799973	0	7	-1	10	2797556	0	8	2417	2799973	709.536	709.536	441.927	441.927	618	11	2765731	5	1603	2767334	0	220.268	220.268	184.25	184.25	R	NoTarget	0	1	2	7	-1	1	2799414	100	8	559
1	2	295	7	1047	0	7	-1	0	2803178	0	8	683	2803861	0	7	-1	10	2802024	0	8	1837	2803861	709.536	709.536	442.847	442.847	619	11	2765731	5	1603	2767334	0	220.268	220.268	184.499	184.499	N	NoTarget	0	1	2	7	-1	7	2803078	100	8	783
1	2	296	7	1413	0	7	-1	1	2807211	0	8	250	2807461	0	7	-1	10	2805688	0	8	1773	2807461	709.536	709.536	442.114	442.114	620	11	2765731	5	1603	2767334	0	220.268	220.268	184.53	184.53	S	NoTarget	0	1	2	7	-1	9	2807110	101	8	351
1	2	297	7	1108	0	7	-1	0	2810942	0	8	455	2811397	0	7	-1	10	2809721	0	8	1676	2811397	709.536	709.536	442.163	442.163	621	11	2765731	5	1603	2767334	0	220.268	220.268	184.181	184.181	S	NoTarget	0	1	2	7	-1	13	2810842	100	8	555
1	2	298	7	1552	0	7	-1	1	2815109	2526	8	591	2815700	0	7	-1	10	2813452	0	8	2248	2815700	709.536	709.536	442.725	442.725	622	26	2817635	5	2705	2820340	6	220.268	220.268	184.059	184.059	D	NoTarget	0	1	2	7	-1	4	2815008	101	8	692
1	2	299	7	1576	0	7	-1	0	2822036	0	8	400	2822436	0	7	-1	6	2820347	0	8	2089	2822436	709.536	709.536	442.564	442.564	623	26	2817635	5	2705	2820340	0	220.268	220.268	183.73	183.73	Z	NoTarget	0	1	2	7	-1	13	2821936	100	8	500
1	2	300	7	712	0	7	-1	1	2825366	2511	8	526	2825892	0	7	-1	10	2824546	0	8	1346	2825892	709.536	709.536	442.876	442.876	624	11	2827877	3	1791	2829668	6	220.268	220.268	183.455	183.455	Z	NoTarget	0	1	2	7	-1	7	2825265	101	8	627
1	2	301	7	773	0	7	-1	1	2830570	0	8	426	2830996	0	7	-1	14	2829683	0	8	1313	2830996	709.536	709.536	442.813	442.813	625	11	2827877	3	1791	2829668	0	220.268	220.268	183.114	183.114	N	NoTarget	0	1	2	7	-1	13	2830469	101	8	527
1	2	302	7	987	0	7	-1	16	2834184	2511	8	348	2834532	0	7	-1	10	2833080	0	8	1452	2834532	709.536	709.536	442.461	442.461	626	11	2836695	5	4301	2840996	6	220.268	220.268	182.864	182.864	Z	NoTarget	0	1	2	7	-1	1	2834068	116	8	464
1	2	303	7	986	0	7	-1	1	2842099	0	8	305	2842404	0	7	-1	14	2841011	0	8	1393	2842404	709.536	709.536	441.952	441.952	627	11	2836695	5	4301	2840996	0	220.268	220.268	182.715	182.715	Z	NoTarget	0	1	2	7	-1	1	2841998	101	8	406
1	2	304	7	858	0	7	-1	0	2845579	0	8	617	2846196	0	7	-1	9	2844608	0	8	1588	2846196	709.536	709.536	442.598	442.598	628	11	2836695	5	4301	2840996	0	220.268	220.268	182.686	182.686	S	NoTarget	0	1	2	7	-1	13	2845479	100	8	717
1	2	305	7	1376	0	7	-1	0	2849578	0	8	250	2849828	0	7	-1	10	2848089	0	8	1739	2849828	709.536	709.536	441.89	441.89	629	11	2836695	5	4301	2840996	0	220.268	220.268	182.723	182.723	Z	NoTarget	0	1	2	7	-1	13	2849478	100	8	350
1	2	306	7	528	0	7	-1	1	2852724	0	8	352	2853076	0	7	-1	10	2852088	0	8	988	2853076	709.536	709.536	441.56	441.56	630	11	2836695	5	4301	2840996	0	220.268	220.268	182.467	182.467	Q	NoTarget	0	1	2	7	-1	7	2852623	101	8	453
1	2	307	8	1302	0	8	-1	0	2856639	0	7	757	2857396	0	8	-1	10	2855234	0	7	2162	2857396	711.172	711.172	441.56	441.56	631	11	2836695	5	4301	2840996	0	216.478	216.478	182.467	182.467	F	Target	0	1	1	8	-1	3	2856539	100	7	857
1	2	308	7	577	0	7	-1	0	2859835	2511	8	569	2860404	0	7	-1	10	2859149	0	8	1255	2860404	711.172	711.172	442.026	442.026	632	11	2862346	3	3241	2865587	6	216.478	216.478	182.296	182.296	N	NoTarget	0	1	2	7	-1	9	2859735	100	8	669
1	2	309	7	2000	0	7	-1	1	2867717	2526	8	542	2868259	0	7	-1	20	2865608	0	8	2651	2868259	711.172	711.172	442.389	442.389	633	26	2870243	1	1728	2871971	6	216.478	216.478	182.062	182.062	B	NoTarget	0	1	2	7	-1	8	2867616	101	8	643
1	2	310	7	1177	0	7	-1	1	2873272	2526	8	363	2873635	0	7	-1	11	2871983	0	8	1652	2873635	711.172	711.172	442.101	442.101	634	26	2875798	5	2141	2877939	6	216.478	216.478	181.794	181.794	R	NoTarget	0	1	2	7	-1	11	2873171	101	8	464
1	2	311	7	643	0	7	-1	1	2878710	0	8	317	2879027	0	7	-1	17	2877957	0	8	1070	2879027	711.172	711.172	441.65	441.65	635	26	2875798	5	2141	2877939	0	216.478	216.478	181.62	181.62	V	NoTarget	0	1	2	7	-1	9	2878609	101	8	418
1	2	312	7	610	0	7	-1	0	2881939	0	8	384	2882323	0	7	-1	10	2881220	0	8	1103	2882323	711.172	711.172	441.442	441.442	636	26	2875798	5	2141	2877939	0	216.478	216.478	181.325	181.325	D	NoTarget	0	1	2	7	-1	9	2881839	100	8	484
1	2	313	7	1083	0	7	-1	0	2885637	2511	8	558	2886195	0	7	-1	10	2884449	0	8	1746	2886195	711.172	711.172	441.86	441.86	637	11	2888148	3	2927	2891075	6	216.478	216.478	181.133	181.133	G	NoTarget	0	1	2	7	-1	5	2885537	100	8	658
1	2	314	7	1025	0	7	-1	1	2892230	2511	8	285	2892515	0	7	-1	16	2891092	0	8	1423	2892515	711.172	711.172	441.3	441.3	638	11	2894741	3	2046	2896787	6	216.478	216.478	181.051	181.051	B	NoTarget	0	1	2	7	-1	12	2892129	101	8	386
1	2	315	7	1503	0	7	-1	1	2898405	0	8	558	2898963	0	7	-1	10	2896798	0	8	2165	2898963	711.172	711.172	441.715	441.715	639	11	2894741	3	2046	2896787	0	216.478	216.478	180.861	180.861	D	NoTarget	0	1	2	7	-1	3	2898304	101	8	659
1	2	316	7	1831	0	7	-1	1	2902856	0	8	475	2903331	0	7	-1	9	2900914	0	8	2417	2903331	711.172	711.172	441.833	441.833	640	11	2894741	3	2046	2896787	0	216.478	216.478	180.55	180.55	V	NoTarget	0	1	2	7	-1	10	2902755	101	8	576
1	2	317	7	1864	0	7	-1	0	2907339	0	8	423	2907762	0	7	-1	9	2905365	0	8	2397	2907762	711.172	711.172	441.767	441.767	641	11	2894741	3	2046	2896787	0	216.478	216.478	180.233	180.233	V	NoTarget	0	1	2	7	-1	10	2907239	100	8	523
1	2	318	8	1193	0	8	-1	1	2911155	0	7	687	2911842	0	8	-1	10	2909849	0	7	1993	2911842	710.367	710.367	441.767	441.767	642	11	2894741	3	2046	2896787	0	212.759	212.759	180.233	180.233	F	Target	0	1	1	8	-1	12	2911054	101	7	788
1	2	319	7	1215	0	7	-1	0	2914986	0	8	440	2915426	0	7	-1	9	2913664	0	8	1762	2915426	710.367	710.367	441.761	441.761	643	11	2894741	3	2046	2896787	0	212.759	212.759	179.914	179.914	D	NoTarget	0	1	2	7	-1	7	2914886	100	8	540
1	2	320	7	1159	0	7	-1	0	2918768	0	8	354	2919122	0	7	-1	10	2917496	0	8	1626	2919122	710.367	710.367	441.453	441.453	644	11	2894741	3	2046	2896787	0	212.759	212.759	179.673	179.673	Z	NoTarget	0	1	2	7	-1	13	2918668	100	8	454
1	2	321	7	1543	0	7	-1	1	2922935	0	8	555	2923490	0	7	-1	10	2921278	0	8	2212	2923490	710.367	710.367	441.85	441.85	645	11	2894741	3	2046	2896787	0	212.759	212.759	179.483	179.483	Z	NoTarget	0	1	2	7	-1	13	2922834	101	8	656
1	2	322	7	1765	0	7	-1	1	2927319	0	8	379	2927698	0	7	-1	9	2925444	0	8	2254	2927698	710.367	710.367	441.631	441.631	646	11	2894741	3	2046	2896787	0	212.759	212.759	179.207	179.207	Q	NoTarget	0	1	2	7	-1	9	2927218	101	8	480
1	2	323	8	607	1	8	-1	1	2930548	2511	8	238	2930786	1	8	-1	9	2929828	0	8	958	2930786	695.129	695.129	441.631	441.631	647	11	2933059	3	1631	2934690	2	225.733	225.733	179.207	179.207	F	Target	1	0	11	8	-1	12	2930447	101	8	339
1	2	324	7	1735	0	7	-1	0	2936538	0	8	360	2936898	0	7	-1	6	2934697	0	8	2201	2936898	695.129	695.129	441.347	441.347	648	11	2933059	3	1631	2934690	0	225.733	225.733	178.959	178.959	R	NoTarget	0	1	2	7	-1	6	2936438	100	8	460
1	2	325	7	1827	0	7	-1	0	2940989	0	8	261	2941250	0	7	-1	10	2939048	0	8	2202	2941250	695.129	695.129	440.723	440.723	649	11	2933059	3	1631	2934690	0	225.733	225.733	178.963	178.963	B	NoTarget	0	1	2	7	-1	14	2940889	100	8	361
1	3	1	7	506	0	7	-1	0	2947749	0	8	2044	2949793	0	7	-1	7	2947130	0	8	2663	2949793	0	0	0	0	650	11	2933059	3	1631	2934690	0	0	0	0	0	Q	NoTarget	0	1	2	7	-1	13	2947649	100	8	2144
1	3	2	7	1720	0	7	-1	1	2952083	0	8	430	2952513	0	7	-1	10	2950259	0	8	2254	2952513	0	0	0	0	651	11	2933059	3	1631	2934690	0	0	0	0	0	D	NoTarget	0	1	2	7	-1	3	2951982	101	8	531
1	3	3	7	1741	0	7	-1	1	2956451	0	8	638	2957089	0	7	-1	10	2954593	0	8	2496	2957089	0	0	0	0	652	11	2933059	3	1631	2934690	0	0	0	0	0	S	NoTarget	0	1	2	7	-1	16	2956350	101	8	739
1	3	4	7	1938	0	7	-1	0	2961001	0	8	552	2961553	0	7	-1	9	2958960	0	8	2593	2961553	0	0	0	0	653	11	2933059	3	1631	2934690	0	0	0	0	0	V	NoTarget	0	1	2	7	-1	3	2960901	100	8	652
1	3	5	7	1734	0	7	-1	1	2965352	0	8	425	2965777	0	7	-1	10	2963511	0	8	2266	2965777	0	0	0	0	654	11	2933059	3	1631	2934690	0	0	0	0	0	N	NoTarget	0	1	2	7	-1	6	2965251	101	8	526
1	3	6	7	611	0	7	-1	0	2968581	2511	8	444	2969025	0	7	-1	10	2967862	0	8	1163	2969025	0	0	444	444	655	11	2971092	3	1709	2972801	0	0	0	0	0	N	NoTarget	0	1	2	7	-1	8	2968481	100	8	544
1	3	7	7	814	0	7	-1	0	2973735	2511	8	394	2974129	0	7	-1	13	2972815	0	8	1314	2974129	0	0	419	419	656	11	2976246	1	1339	2977585	6	0	0	35.3553	35.3553	N	NoTarget	0	1	2	7	-1	6	2973635	100	8	494
1	3	8	7	785	0	7	-1	0	2978487	0	8	602	2979089	0	7	-1	14	2977600	0	8	1489	2979089	0	0	480	480	657	11	2976246	1	1339	2977585	0	0	0	108.573	108.573	G	NoTarget	0	1	2	7	-1	2	2978387	100	8	702
1	3	9	7	704	0	7	-1	1	2981817	0	8	360	2982177	0	7	-1	10	2980997	0	8	1180	2982177	0	0	450	450	658	11	2976246	1	1339	2977585	0	0	0	107.045	107.045	Z	NoTarget	0	1	2	7	-1	15	2981716	101	8	461
1	3	10	8	1281	0	8	-1	1	2985716	2511	7	877	2986593	0	8	-1	10	2984327	0	7	2266	2986593	877	877	450	450	659	11	2988227	2	2478	2990705	0	0	0	107.045	107.045	F	Target	0	1	1	8	-1	7	2985615	101	7	978
1	3	11	7	1698	0	7	-1	1	2992526	0	8	467	2992993	0	7	-1	14	2990719	0	8	2274	2992993	877	877	453.4	453.4	660	11	2988227	2	2478	2990705	0	0	0	93.0151	93.0151	R	NoTarget	0	1	2	7	-1	8	2992425	101	8	568
1	3	12	7	1034	0	7	-1	1	2996174	0	8	498	2996672	0	7	-1	10	2995036	0	8	1636	2996672	877	877	460.833	460.833	661	11	2988227	2	2478	2990705	0	0	0	85.1644	85.1644	D	NoTarget	0	1	2	7	-1	3	2996073	101	8	599
1	3	13	7	1958	0	7	-1	0	3000742	0	8	410	3001152	0	7	-1	9	2998683	0	8	2469	3001152	877	877	453.571	453.571	662	11	2988227	2	2478	2990705	0	0	0	80.083	80.083	R	NoTarget	0	1	2	7	-1	1	3000642	100	8	510
1	3	14	7	516	0	7	-1	1	3003871	0	8	369	3004240	0	7	-1	9	3003251	0	8	989	3004240	877	877	443	443	663	11	2988227	2	2478	2990705	0	0	0	79.9446	79.9446	B	NoTarget	0	1	2	7	-1	3	3003770	101	8	470
1	3	15	7	1823	0	7	-1	0	3008305	0	8	431	3008736	0	7	-1	10	3006381	0	8	2355	3008736	877	877	441.667	441.667	664	11	2988227	2	2478	2990705	0	0	0	74.8883	74.8883	D	NoTarget	0	1	2	7	-1	1	3008205	100	8	531
1	3	16	7	1690	0	7	-1	16	3012622	0	8	466	3013088	0	7	-1	10	3010815	0	8	2273	3013088	877	877	444.1	444.1	665	11	2988227	2	2478	2990705	0	0	0	71.0234	71.0234	S	NoTarget	0	1	2	7	-1	1	3012506	116	8	582
1	3	17	7	1647	0	7	-1	1	3016889	0	8	375	3017264	0	7	-1	10	3015132	0	8	2132	3017264	877	877	437.818	437.818	666	11	2988227	2	2478	2990705	0	0	0	70.5263	70.5263	S	NoTarget	0	1	2	7	-1	9	3016788	101	8	476
1	3	18	7	1177	0	7	-1	0	3020687	2511	8	257	3020944	0	7	-1	10	3019399	0	8	1545	3020944	877	877	422.75	422.75	667	11	3023198	3	1874	3025072	5	0	0	85.1257	85.1257	Z	NoTarget	0	1	2	7	-1	11	3020587	100	8	357
1	3	19	7	606	0	7	-1	0	3025807	2511	8	1777	3027584	0	7	-1	15	3025088	0	8	2496	3027584	877	877	526.923	526.923	668	11	3028318	3	3810	3032128	4	0	0	384.342	384.342	D	NoTarget	0	1	2	7	-1	13	3025707	100	8	1877
1	3	20	8	1703	0	8	-1	0	3033956	0	7	924	3034880	0	8	-1	20	3032149	0	7	2731	3034880	900.5	900.5	526.923	526.923	669	11	3028318	3	3810	3032128	0	33.234	33.234	384.342	384.342	F	Target	0	1	1	8	-1	4	3033856	100	7	1024
1	3	21	7	1850	0	7	-1	1	3038424	0	8	391	3038815	0	7	-1	10	3036466	0	8	2349	3038815	900.5	900.5	517.214	517.214	670	11	3028318	3	3810	3032128	0	33.234	33.234	371.047	371.047	Z	NoTarget	0	1	2	7	-1	7	3038323	101	8	492
1	3	22	7	1017	0	7	-1	1	3042055	0	8	440	3042495	0	7	-1	10	3040934	0	8	1561	3042495	900.5	900.5	512.067	512.067	671	11	3028318	3	3810	3032128	0	33.234	33.234	358.105	358.105	D	NoTarget	0	1	2	7	-1	3	3041954	101	8	541
1	3	23	7	1626	0		-1	1	3046305	2511		0	0	0		-1	10	3044565	0		0	0	900.5	900.5	480.062	480.062	672	11	3048816	5	3743	3052559	5	33.234	33.234	368.888	368.888	N	NoTarget	0	0	3		-1	13	3046204	101		0
1	3	24	7	1398	0	7	-1	1	3054086	0	8	457	3054543	0	7	-1	20	3052580	0	8	1963	3054543	900.5	900.5	478.706	478.706	673	11	3048816	5	3743	3052559	0	33.234	33.234	357.218	357.218	S	NoTarget	0	1	2	7	-1	7	3053985	101	8	558
1	3	25	7	1181	0	7	-1	1	3057884	0	8	499	3058383	0	7	-1	9	3056595	0	8	1788	3058383	900.5	900.5	479.833	479.833	674	11	3048816	5	3743	3052559	0	33.234	33.234	346.585	346.585	N	NoTarget	0	1	2	7	-1	7	3057783	101	8	600
1	3	26	8	683	0	8	-1	1	3061181	0	7	770	3061951	0	8	-1	10	3060394	0	7	1557	3061951	857	857	479.833	479.833	675	11	3048816	5	3743	3052559	0	78.924	78.924	346.585	346.585	F	Target	0	1	1	8	-1	3	3061080	101	7	871
1	3	27	7	612	0	7	-1	1	3064410	0	8	309	3064719	0	7	-1	9	3063690	0	8	1029	3064719	857	857	470.842	470.842	676	11	3048816	5	3743	3052559	0	78.924	78.924	339.093	339.093	Q	NoTarget	0	1	2	7	-1	7	3064309	101	8	410
1	3	28	7	821	0	7	-1	1	3067857	0	8	334	3068191	0	7	-1	9	3066919	0	8	1272	3068191	857	857	464	464	677	11	3048816	5	3743	3052559	0	78.924	78.924	331.464	331.464	G	NoTarget	0	1	2	7	-1	16	3067756	101	8	435
1	3	29	7	747	0	7	-1	1	3071220	0	8	299	3071519	0	7	-1	9	3070366	753	8	1153	3071519	857	857	456.143	456.143	678	11	3048816	5	3743	3052559	0	78.924	78.924	325.071	325.071	V	NoTarget	0	1	2	7	-1	6	3071119	101	8	400
1	3	30	7	1771	0	7	-1	1	3075604	0	8	395	3075999	0	7	-1	10	3073730	0	8	2269	3075999	857	857	453.364	453.364	679	11	3048816	5	3743	3052559	0	78.924	78.924	317.505	317.505	S	NoTarget	0	1	2	7	-1	2	3075503	101	8	496
1	3	31	7	706	0	7	-1	1	3078934	0	8	505	3079439	0	7	-1	10	3078114	0	8	1325	3079439	857	857	455.609	455.609	680	11	3048816	5	3743	3052559	0	78.924	78.924	310.392	310.392	B	NoTarget	0	1	2	7	-1	13	3078833	101	8	606
1	3	32	7	577	0	7	-1	1	3082130	0	8	285	3082415	0	7	-1	10	3081444	0	8	971	3082415	857	857	448.5	448.5	681	11	3048816	5	3743	3052559	0	78.924	78.924	305.56	305.56	G	NoTarget	0	1	2	7	-1	8	3082029	101	8	386
1	3	33	7	1659	0	7	-1	1	3086414	0	8	192	3086606	0	7	-1	9	3084639	1674	8	1967	3086606	857	857	438.24	438.24	682	11	3048816	5	3743	3052559	0	78.924	78.924	303.494	303.494	Q	NoTarget	0	1	2	7	-1	15	3086313	101	8	293
1	3	34	7	1677	0	7	-1	0	3090713	0	8	325	3091038	0	7	-1	9	3088923	0	8	2115	3091038	857	857	433.885	433.885	683	11	3048816	5	3743	3052559	0	78.924	78.924	298.19	298.19	G	NoTarget	0	1	2	7	-1	13	3090613	100	8	425
1	3	35	7	1885	0	7	-1	1	3095215	0	8	255	3095470	0	7	-1	10	3093223	0	8	2247	3095470	857	857	427.259	427.259	684	11	3048816	5	3743	3052559	0	78.924	78.924	294.419	294.419	Q	NoTarget	0	1	2	7	-1	6	3095114	101	8	356
1	3	36	8	858	0	8	-1	0	3098695	0	7	647	3099342	0	8	-1	9	3097724	0	7	1618	3099342	804.5	804.5	427.259	427.259	685	11	3048816	5	3743	3052559	0	123.198	123.198	294.419	294.419	F	Target	0	1	1	8	-1	13	3098595	100	7	747
1	3	37	7	946	0	7	-1	0	3102259	0	8	283	3102542	0	7	-1	10	3101205	0	8	1337	3102542	804.5	804.5	422.107	422.107	686	11	3048816	5	3743	3052559	0	123.198	123.198	290.199	290.199	B	NoTarget	0	1	2	7	-1	8	3102159	100	8	383
1	3	38	7	1772	0	7	-1	0	3106643	2511	8	203	3106846	0	7	-1	10	3104769	0	8	2077	3106846	804.5	804.5	414.552	414.552	687	11	3109154	3	1308	3110462	6	123.198	123.198	287.859	287.859	N	NoTarget	0	1	2	7	-1	2	3106543	100	8	303
1	3	39	7	1562	0	7	-1	0	3112148	0	8	794	3112942	0	7	-1	12	3110475	0	8	2467	3112942	804.5	804.5	427.2	427.2	688	11	3109154	3	1308	3110462	0	123.198	123.198	291.213	291.213	Q	NoTarget	0	1	2	7	-1	11	3112048	100	8	894
1	3	40	7	746	0	7	-1	0	3115511	0	8	375	3115886	0	7	-1	10	3114658	0	8	1228	3115886	804.5	804.5	425.516	425.516	689	11	3109154	3	1308	3110462	0	123.198	123.198	286.472	286.472	N	NoTarget	0	1	2	7	-1	7	3115411	100	8	475
1	3	41	7	1080	0	7	-1	1	3119210	0	8	244	3119454	0	7	-1	10	3118021	0	8	1433	3119454	804.5	804.5	419.844	419.844	690	11	3109154	3	1308	3110462	0	123.198	123.198	283.634	283.634	Q	NoTarget	0	1	2	7	-1	8	3119109	101	8	345
1	3	42	7	1923	0	7	-1	1	3123744	0	8	334	3124078	0	7	-1	9	3121719	0	8	2359	3124078	804.5	804.5	417.242	417.242	691	11	3109154	3	1308	3110462	0	123.198	123.198	279.567	279.567	R	NoTarget	0	1	2	7	-1	1	3123643	101	8	435
1	3	43	7	1430	0	7	-1	1	3127794	0	8	315	3128109	0	7	-1	10	3126254	0	8	1855	3128109	804.5	804.5	414.235	414.235	692	11	3109154	3	1308	3110462	0	123.198	123.198	275.856	275.856	N	NoTarget	0	1	2	7	-1	9	3127693	101	8	416
1	3	44	7	829	0	7	-1	0	3131240	0	8	309	3131549	0	7	-1	9	3130303	837	8	1246	3131549	804.5	804.5	411.229	411.229	693	11	3109154	3	1308	3110462	0	123.198	123.198	272.351	272.351	B	NoTarget	0	1	2	7	-1	8	3131140	100	8	409
1	3	45	7	817	0	7	-1	0	3134670	0	8	383	3135053	0	7	-1	10	3133750	0	8	1303	3135053	804.5	804.5	410.444	410.444	694	11	3109154	3	1308	3110462	0	123.198	123.198	268.473	268.473	Z	NoTarget	0	1	2	7	-1	3	3134570	100	8	483
1	3	46	7	1817	0	7	-1	0	3139104	0	8	317	3139421	0	7	-1	10	3137180	0	8	2241	3139421	804.5	804.5	407.919	407.919	695	11	3109154	3	1308	3110462	0	123.198	123.198	265.164	265.164	R	NoTarget	0	1	2	7	-1	7	3139004	100	8	417
1	3	47	7	1092	0	7	-1	1	3142820	0	8	265	3143085	0	7	-1	10	3141614	0	8	1471	3143085	804.5	804.5	404.158	404.158	696	11	3109154	3	1308	3110462	0	123.198	123.198	262.581	262.581	R	NoTarget	0	1	2	7	-1	13	3142719	101	8	366
1	3	48	7	1735	0	7	-1	1	3147170	0	8	379	3147549	0	7	-1	9	3145329	0	8	2220	3147549	804.5	804.5	403.513	403.513	697	11	3109154	3	1308	3110462	0	123.198	123.198	259.135	259.135	R	NoTarget	0	1	2	7	-1	5	3147069	101	8	480
1	3	49	7	941	0	7	-1	1	3150734	0	8	335	3151069	0	7	-1	10	3149680	0	8	1389	3151069	804.5	804.5	401.8	401.8	698	11	3109154	3	1308	3110462	0	123.198	123.198	256.02	256.02	V	NoTarget	0	1	2	7	-1	12	3150633	101	8	436
1	3	50	7	800	0	7	-1	0	3154147	0	8	458	3154605	0	7	-1	10	3153244	0	8	1361	3154605	804.5	804.5	403.171	403.171	699	11	3109154	3	1308	3110462	0	123.198	123.198	252.952	252.952	Z	NoTarget	0	1	2	7	-1	3	3154047	100	8	558
1	3	51	8	836	0	8	-1	1	3157595	0	7	674	3158269	0	8	-1	10	3156657	0	7	1612	3158269	778.4	778.4	403.171	403.171	700	11	3109154	3	1308	3110462	0	121.611	121.611	252.952	252.952	F	Target	0	1	1	8	-1	1	3157494	101	7	775
1	3	52	7	1297	0	7	-1	1	3161510	0	8	519	3162029	0	7	-1	9	3160104	0	8	1925	3162029	778.4	778.4	405.929	405.929	701	11	3109154	3	1308	3110462	0	121.611	121.611	250.486	250.486	R	NoTarget	0	1	2	7	-1	8	3161409	101	8	620
1	3	53	7	1305	0	7	-1	16	3165442	0	8	347	3165789	0	7	-1	10	3164020	0	8	1769	3165789	778.4	778.4	404.558	404.558	702	11	3109154	3	1308	3110462	0	121.611	121.611	247.65	247.65	D	NoTarget	0	1	2	7	-1	1	3165326	116	8	463
1	3	54	7	1017	0	7	-1	1	3169073	0	8	396	3169469	0	7	-1	10	3167952	0	8	1517	3169469	778.4	778.4	404.364	404.364	703	11	3109154	3	1308	3110462	0	121.611	121.611	244.756	244.756	V	NoTarget	0	1	2	7	-1	3	3168972	101	8	497
1	3	55	7	554	0	7	-1	0	3172252	0	8	257	3172509	0	7	-1	10	3171583	0	8	926	3172509	778.4	778.4	401.089	401.089	704	11	3109154	3	1308	3110462	0	121.611	121.611	242.954	242.954	D	NoTarget	0	1	2	7	-1	15	3172152	100	8	357
1	3	56	7	1242	0	7	-1	0	3176117	2511	8	967	3177084	0	7	-1	10	3174762	1255	8	2322	3177084	778.4	778.4	413.391	413.391	705	11	3178628	2	2936	3181564	4	121.611	121.611	254.317	254.317	Q	NoTarget	0	1	2	7	-1	13	3176017	100	8	1067
1	3	57	7	1688	0	7	-1	1	3183363	0	8	297	3183660	0	7	-1	7	3181572	0	8	2088	3183660	778.4	778.4	410.915	410.915	706	11	3178628	2	2936	3181564	0	121.611	121.611	252.11	252.11	Q	NoTarget	0	1	2	7	-1	2	3183262	101	8	398
1	3	58	7	1984	0	7	-1	0	3187964	0	8	320	3188284	0	7	-1	9	3185872	0	8	2412	3188284	778.4	778.4	409.021	409.021	707	11	3178628	2	2936	3181564	0	121.611	121.611	249.758	249.758	N	NoTarget	0	1	2	7	-1	8	3187864	100	8	420
1	3	59	7	985	0	7	-1	1	3191562	0	8	418	3191980	0	7	-1	10	3190474	0	8	1506	3191980	778.4	778.4	409.204	409.204	708	11	3178628	2	2936	3181564	0	121.611	121.611	247.146	247.146	V	NoTarget	0	1	2	7	-1	2	3191461	101	8	519
1	3	60	7	865	0	7	-1	0	3195042	0	8	266	3195308	0	7	-1	9	3194071	0	8	1237	3195308	778.4	778.4	406.34	406.34	709	11	3178628	2	2936	3181564	0	121.611	121.611	245.448	245.448	D	NoTarget	0	1	2	7	-1	6	3194942	100	8	366
1	3	61	7	1486	0	7	-1	1	3199142	0	8	230	3199372	0	7	-1	10	3197552	0	8	1820	3199372	778.4	778.4	402.882	402.882	710	11	3178628	2	2936	3181564	0	121.611	121.611	244.233	244.233	Z	NoTarget	0	1	2	7	-1	3	3199041	101	8	331
1	3	62	7	960	0	7	-1	1	3202723	0	8	361	3203084	0	7	-1	9	3201651	0	8	1433	3203084	778.4	778.4	402.077	402.077	711	11	3178628	2	2936	3181564	0	121.611	121.611	241.896	241.896	S	NoTarget	0	1	2	7	-1	11	3202622	101	8	462
1	3	63	7	597	0	7	-1	0	3205935	0	8	877	3206812	0	7	-1	9	3205232	0	8	1580	3206812	778.4	778.4	411.038	411.038	712	11	3178628	2	2936	3181564	0	121.611	121.611	248.283	248.283	G	NoTarget	0	1	2	7	-1	6	3205835	100	8	977
1	3	64	7	613	0	7	-1	0	3209164	0	8	624	3209788	0	7	-1	10	3208445	0	8	1343	3209788	778.4	778.4	414.981	414.981	713	11	3178628	2	2936	3181564	0	121.611	121.611	247.631	247.631	V	NoTarget	0	1	2	7	-1	6	3209064	100	8	724
1	3	65	7	828	0	7	-1	0	3212611	0	8	601	3213212	0	7	-1	10	3211674	0	8	1538	3213212	778.4	778.4	418.364	418.364	714	11	3178628	2	2936	3181564	0	121.611	121.611	246.606	246.606	G	NoTarget	0	1	2	7	-1	9	3212511	100	8	701
1	3	66	8	774	0	8	-1	0	3216008	0	7	916	3216924	0	8	-1	10	3215121	0	7	1803	3216924	801.333	801.333	418.364	418.364	715	11	3178628	2	2936	3181564	0	122.422	122.422	246.606	246.606	F	Target	0	1	1	8	-1	13	3215908	100	7	1016
1	3	67	7	1129	0	7	-1	1	3219757	0	8	542	3220299	0	7	-1	10	3218518	0	8	1781	3220299	801.333	801.333	420.571	420.571	716	11	3178628	2	2936	3181564	0	122.422	122.422	244.912	244.912	R	NoTarget	0	1	2	7	-1	9	3219656	101	8	643
1	3	68	7	1927	0	7	-1	1	3224308	0	8	279	3224587	0	7	-1	9	3222266	0	8	2321	3224587	801.333	801.333	418.088	418.088	717	11	3178628	2	2936	3181564	0	122.422	122.422	243.439	243.439	V	NoTarget	0	1	2	7	-1	14	3224207	101	8	380
1	3	69	7	1978	0	7	-1	0	3228909	0	8	558	3229467	0	7	-1	9	3226817	0	8	2650	3229467	801.333	801.333	420.5	420.5	718	11	3178628	2	2936	3181564	0	122.422	122.422	241.992	241.992	V	NoTarget	0	1	2	7	-1	14	3228809	100	8	658
1	3	70	7	686	0	7	-1	16	3232222	0	8	413	3232635	0	7	-1	10	3231419	0	8	1216	3232635	801.333	801.333	420.373	420.373	719	11	3178628	2	2936	3181564	0	122.422	122.422	239.899	239.899	N	NoTarget	0	1	2	7	-1	1	3232106	116	8	529
1	3	71	7	828	0	7	-1	0	3235669	0	8	326	3235995	0	7	-1	10	3234732	0	8	1263	3235995	801.333	801.333	418.8	418.8	720	11	3178628	2	2936	3181564	0	122.422	122.422	238.169	238.169	Z	NoTarget	0	1	2	7	-1	9	3235569	100	8	426
1	3	72	7	591	0	7	-1	1	3238882	0	8	297	3239179	0	7	-1	10	3238179	0	8	1000	3239179	801.333	801.333	416.803	416.803	721	11	3178628	2	2936	3181564	0	122.422	122.422	236.69	236.69	S	NoTarget	0	1	2	7	-1	11	3238781	101	8	398
1	3	73	7	1873	0	7	-1	1	3243367	0	8	244	3243611	0	7	-1	10	3241392	0	8	2219	3243611	801.333	801.333	414.016	414.016	722	11	3178628	2	2936	3181564	0	122.422	122.422	235.766	235.766	Q	NoTarget	0	1	2	7	-1	1	3243266	101	8	345
1	3	74	7	714	0	7	-1	0	3246696	2511	8	339	3247035	0	7	-1	9	3245876	0	8	1159	3247035	801.333	801.333	412.825	412.825	723	11	3249207	3	3188	3252395	6	122.422	122.422	234.048	234.048	S	NoTarget	0	1	2	7	-1	6	3246596	100	8	439
1	3	75	7	1500	0	7	-1	0	3254008	2511	8	1811	3255819	0	7	-1	6	3252402	0	8	3417	3255819	801.333	801.333	434.672	434.672	724	11	3256519	3	2260	3258779	4	122.422	122.422	290.61	290.61	B	NoTarget	0	1	2	7	-1	6	3253908	100	8	1911
1	3	76	7	1792	0	7	-1	0	3260701	0	8	494	3261195	0	7	-1	15	3258794	0	8	2401	3261195	801.333	801.333	435.585	435.585	725	11	3256519	3	2260	3258779	0	122.422	122.422	288.424	288.424	R	NoTarget	0	1	2	7	-1	15	3260601	100	8	594
1	3	77	7	1761	0	7	-1	1	3265086	0	8	364	3265450	0	7	-1	10	3263211	0	8	2239	3265450	801.333	801.333	434.5	434.5	726	11	3256519	3	2260	3258779	0	122.422	122.422	286.333	286.333	N	NoTarget	0	1	2	7	-1	13	3264985	101	8	465
1	3	78	7	1514	0	7	-1	0	3269218	0	8	280	3269498	0	7	-1	9	3267595	0	8	1903	3269498	801.333	801.333	432.194	432.194	727	11	3256519	3	2260	3258779	0	122.422	122.422	284.781	284.781	S	NoTarget	0	1	2	7	-1	9	3269118	100	8	380
1	3	79	7	1568	0	7	-1	1	3273402	0	8	352	3273754	0	7	-1	10	3271728	0	8	2026	3273754	801.333	801.333	431.015	431.015	728	11	3256519	3	2260	3258779	0	122.422	122.422	282.815	282.815	S	NoTarget	0	1	2	7	-1	5	3273301	101	8	453
1	3	80	7	525	0	7	-1	0	3276547	0	8	327	3276874	0	7	-1	9	3275911	0	8	963	3276874	801.333	801.333	429.507	429.507	729	11	3256519	3	2260	3258779	0	122.422	122.422	281.007	281.007	N	NoTarget	0	1	2	7	-1	11	3276447	100	8	427
1	3	81	8	1017	1	8	-1	0	3280178	2511	8	232	3280410	1	8	-1	10	3279057	0	8	1353	3280410	720	720	429.507	429.507	730	11	3282689	2	2361	3285050	2	242.477	242.477	281.007	281.007	F	Target	1	0	11	8	-1	4	3280078	100	8	332
1	3	82	7	1240	0	7	-1	1	3286420	0	8	518	3286938	0	7	-1	13	3285064	0	8	1874	3286938	720	720	430.771	430.771	731	11	3282689	2	2361	3285050	0	242.477	242.477	279.164	279.164	R	NoTarget	0	1	2	7	-1	15	3286319	101	8	619
1	3	83	7	819	0	7	-1	1	3289850	0	8	368	3290218	0	7	-1	9	3288929	0	8	1289	3290218	720	720	429.887	429.887	732	11	3282689	2	2361	3285050	0	242.477	242.477	277.263	277.263	R	NoTarget	0	1	2	7	-1	1	3289749	101	8	469
1	3	84	7	1195	0	7	-1	1	3293665	0	8	281	3293946	0	7	-1	10	3292360	0	8	1586	3293946	720	720	427.819	427.819	733	11	3282689	2	2361	3285050	0	242.477	242.477	275.862	275.862	D	NoTarget	0	1	2	7	-1	9	3293564	101	8	382
1	3	85	7	1279	0	7	-1	0	3297563	0	8	383	3297946	0	7	-1	10	3296175	0	8	1771	3297946	720	720	427.205	427.205	734	11	3282689	2	2361	3285050	0	242.477	242.477	273.99	273.99	D	NoTarget	0	1	2	7	-1	9	3297463	100	8	483
1	3	86	7	1135	0	7	-1	1	3301312	0	8	346	3301658	0	7	-1	10	3300073	0	8	1585	3301658	720	720	426.108	426.108	735	11	3282689	2	2361	3285050	0	242.477	242.477	272.27	272.27	G	NoTarget	0	1	2	7	-1	3	3301211	101	8	447
1	3	87	7	629	0	7	-1	1	3304558	0	8	364	3304922	0	7	-1	9	3303821	0	8	1101	3304922	720	720	425.28	425.28	736	11	3282689	2	2361	3285050	0	242.477	242.477	270.52	270.52	B	NoTarget	0	1	2	7	-1	7	3304457	101	8	465
1	3	88	7	1245	0	7	-1	1	3308424	2526	8	497	3308921	0	7	-1	10	3307068	0	8	1853	3308921	720	720	426.224	426.224	737	26	3310950	5	2163	3313113	6	242.477	242.477	268.836	268.836	Q	NoTarget	0	1	2	7	-1	10	3308323	101	8	598
1	3	89	8	1317	1	8	-1	0	3314547	0	8	278	3314825	1	8	-1	11	3313125	0	8	1700	3314825	664.75	664.75	426.224	426.224	738	26	3310950	5	2163	3313113	0	273.526	273.526	268.836	268.836	F	Target	1	0	11	8	-1	5	3314447	100	8	378
1	3	90	7	1069	0	7	-1	0	3318228	0	8	165	3318393	0	7	-1	10	3317057	0	8	1336	3318393	664.75	664.75	422.831	422.831	739	26	3310950	5	2163	3313113	0	273.526	273.526	268.716	268.716	B	NoTarget	0	1	2	7	-1	2	3318128	100	8	265
1	3	91	7	1535	0	7	-1	1	3322379	0	8	286	3322665	0	7	-1	10	3320738	1540	8	1927	3322665	664.75	664.75	421.077	421.077	740	26	3310950	5	2163	3313113	0	273.526	273.526	267.414	267.414	B	NoTarget	0	1	2	7	-1	5	3322278	101	8	387
1	3	92	7	1608	0	7	-1	0	3326611	0	8	550	3327161	0	7	-1	9	3324888	0	8	2273	3327161	664.75	664.75	422.709	422.709	741	26	3310950	5	2163	3313113	0	273.526	273.526	266.09	266.09	V	NoTarget	0	1	2	7	-1	15	3326511	100	8	650
1	3	93	7	695	0	7	-1	1	3329925	0	8	212	3330137	0	7	-1	10	3329121	0	8	1016	3330137	664.75	664.75	420.075	420.075	742	26	3310950	5	2163	3313113	0	273.526	273.526	265.448	265.448	B	NoTarget	0	1	2	7	-1	8	3329824	101	8	313
1	3	94	7	958	0	7	-1	0	3333505	0	8	264	3333769	0	7	-1	9	3332434	0	8	1335	3333769	664.75	664.75	418.148	418.148	743	26	3310950	5	2163	3313113	0	273.526	273.526	264.353	264.353	V	NoTarget	0	1	2	7	-1	13	3333405	100	8	364
1	3	95	7	1160	0	7	-1	0	3337287	0	8	386	3337673	0	7	-1	10	3336015	0	8	1658	3337673	664.75	664.75	417.756	417.756	744	26	3310950	5	2163	3313113	0	273.526	273.526	262.74	262.74	B	NoTarget	0	1	2	7	-1	12	3337187	100	8	486
1	3	96	8	954	0	8	-1	16	3340868	0	7	789	3341657	0	8	-1	10	3339797	0	7	1860	3341657	678.556	678.556	417.756	417.756	745	26	3310950	5	2163	3313113	0	259.19	259.19	262.74	262.74	F	Target	0	1	1	8	-1	1	3340752	116	7	905
1	3	97	7	1839	0	7	-1	1	3345319	0	8	562	3345881	0	7	-1	10	3343378	0	8	2503	3345881	678.556	678.556	419.494	419.494	746	26	3310950	5	2163	3313113	0	259.19	259.19	261.613	261.613	N	NoTarget	0	1	2	7	-1	1	3345218	101	8	663
1	3	98	7	762	0	7	-1	1	3348699	0	8	270	3348969	0	7	-1	10	3347829	0	8	1140	3348969	678.556	678.556	417.714	417.714	747	26	3310950	5	2163	3313113	0	259.19	259.19	260.543	260.543	D	NoTarget	0	1	2	7	-1	7	3348598	101	8	371
1	3	99	7	960	0	7	-1	0	3352279	0	8	210	3352489	0	7	-1	10	3351209	0	8	1280	3352489	678.556	678.556	415.271	415.271	748	26	3310950	5	2163	3313113	0	259.19	259.19	259.966	259.966	R	NoTarget	0	1	2	7	-1	10	3352179	100	8	310
1	3	100	7	1372	0	7	-1	0	3356262	0	8	242	3356504	0	7	-1	10	3354789	0	8	1715	3356504	678.556	678.556	413.256	413.256	749	26	3310950	5	2163	3313113	0	259.19	259.19	259.107	259.107	V	NoTarget	0	1	2	7	-1	1	3356162	100	8	342
1	3	101	7	618	0	7	-1	1	3359492	0	8	356	3359848	0	7	-1	10	3358772	0	8	1076	3359848	678.556	678.556	412.598	412.598	750	26	3310950	5	2163	3313113	0	259.19	259.19	257.669	257.669	N	NoTarget	0	1	2	7	-1	1	3359391	101	8	457
1	3	102	7	1993	0	7	-1	1	3364110	0	8	490	3364600	0	7	-1	9	3362001	0	8	2599	3364600	678.556	678.556	413.477	413.477	751	26	3310950	5	2163	3313113	0	259.19	259.19	256.317	256.317	G	NoTarget	0	1	2	7	-1	15	3364009	101	8	591
1	3	103	7	627	0	7	-1	1	3367356	2511	8	332	3367688	0	7	-1	9	3366619	0	8	1069	3367688	678.556	678.556	412.562	412.562	752	11	3369867	3	1357	3371224	6	259.19	259.19	255.002	255.002	B	NoTarget	0	1	2	7	-1	9	3367255	101	8	433
1	3	104	7	1328	0	7	-1	1	3372677	0	8	403	3373080	0	7	-1	13	3371238	0	8	1842	3373080	678.556	678.556	412.456	412.456	753	11	3369867	3	1357	3371224	0	259.19	259.19	253.568	253.568	V	NoTarget	0	1	2	7	-1	10	3372576	101	8	504
1	3	105	7	1877	0	7	-1	1	3377178	0	8	654	3377832	0	7	-1	10	3375187	0	8	2645	3377832	678.556	678.556	415.11	415.11	754	11	3369867	3	1357	3371224	0	259.19	259.19	253.423	253.423	S	NoTarget	0	1	2	7	-1	13	3377077	101	8	755
1	3	106	7	553	0	7	-1	1	3380358	0	8	482	3380840	0	7	-1	10	3379688	0	8	1152	3380840	678.556	678.556	415.837	415.837	755	11	3369867	3	1357	3371224	0	259.19	259.19	252.123	252.123	G	NoTarget	0	1	2	7	-1	16	3380257	101	8	583
1	3	107	7	1596	0	7	-1	1	3384574	0	8	330	3384904	0	7	-1	9	3382867	0	8	2037	3384904	678.556	678.556	414.914	414.914	756	11	3369867	3	1357	3371224	0	259.19	259.19	250.907	250.907	R	NoTarget	0	1	2	7	-1	10	3384473	101	8	431
1	3	108	7	1408	0	7	-1	0	3388606	0	8	442	3389048	0	7	-1	10	3387084	0	8	1964	3389048	678.556	678.556	415.202	415.202	757	11	3369867	3	1357	3371224	0	259.19	259.19	249.57	249.57	N	NoTarget	0	1	2	7	-1	14	3388506	100	8	542
1	3	109	7	1506	0	7	-1	16	3392739	0	8	213	3392952	0	7	-1	10	3391116	0	8	1836	3392952	678.556	678.556	413.074	413.074	758	11	3369867	3	1357	3371224	0	259.19	259.19	249.105	249.105	B	NoTarget	0	1	2	7	-1	1	3392623	116	8	329
1	3	110	7	728	0	7	-1	1	3396086	2511	8	338	3396424	0	7	-1	10	3395249	0	8	1175	3396424	678.556	678.556	412.292	412.292	759	11	3398597	3	1378	3399975	6	259.19	259.19	247.909	247.909	V	NoTarget	0	1	2	7	-1	8	3395985	101	8	439
1	3	111	8	1374	0	8	-1	1	3401474	0	7	1061	3402535	0	8	-1	8	3399984	0	7	2551	3402535	716.8	716.8	412.292	412.292	760	11	3398597	3	1378	3399975	0	272.656	272.656	247.909	247.909	F	Target	0	1	1	8	-1	15	3401373	101	7	1162
1	3	112	7	1392	0	7	-1	1	3405490	0	8	389	3405879	0	7	-1	10	3403984	0	8	1895	3405879	716.8	716.8	412.052	412.052	761	11	3398597	3	1378	3399975	0	272.656	272.656	246.625	246.625	D	NoTarget	0	1	2	7	-1	13	3405389	101	8	490
1	3	113	7	663	0	7	-1	1	3408770	0	8	421	3409191	0	7	-1	9	3407999	0	8	1192	3409191	716.8	716.8	412.143	412.143	762	11	3398597	3	1378	3399975	0	272.656	272.656	245.352	245.352	G	NoTarget	0	1	2	7	-1	7	3408669	101	8	522
1	3	114	7	1146	0	7	-1	0	3412534	0	8	337	3412871	0	7	-1	9	3411279	0	8	1592	3412871	716.8	716.8	411.384	411.384	763	11	3398597	3	1378	3399975	0	272.656	272.656	244.214	244.214	R	NoTarget	0	1	2	7	-1	9	3412434	100	8	437
1	3	115	7	948	0	7	-1	0	3416098	0	8	581	3416679	0	7	-1	10	3415044	0	8	1635	3416679	716.8	716.8	413.08	413.08	764	11	3398597	3	1378	3399975	0	272.656	272.656	243.569	243.569	D	NoTarget	0	1	2	7	-1	6	3415998	100	8	681
1	3	116	7	1167	0	7	-1	1	3419880	0	8	351	3420231	0	7	-1	10	3418608	0	8	1623	3420231	716.8	716.8	412.465	412.465	765	11	3398597	3	1378	3399975	0	272.656	272.656	242.427	242.427	D	NoTarget	0	1	2	7	-1	4	3419779	101	8	452
1	3	117	7	706	0	7	-1	0	3423209	0	8	206	3423415	0	7	-1	10	3422390	0	8	1025	3423415	716.8	716.8	410.441	410.441	766	11	3398597	3	1378	3399975	0	272.656	272.656	242.088	242.088	N	NoTarget	0	1	2	7	-1	13	3423109	100	8	306
1	3	118	7	1516	0	7	-1	0	3427342	0	8	585	3427927	0	7	-1	10	3425719	0	8	2208	3427927	716.8	716.8	412.136	412.136	767	11	3398597	3	1378	3399975	0	272.656	272.656	241.512	241.512	G	NoTarget	0	1	2	7	-1	7	3427242	100	8	685
1	3	119	7	665	0	7	-1	0	3430622	0	8	201	3430823	0	7	-1	10	3429852	0	8	971	3430823	716.8	716.8	410.106	410.106	768	11	3398597	3	1378	3399975	0	272.656	272.656	241.227	241.227	Q	NoTarget	0	1	2	7	-1	5	3430522	100	8	301
1	3	120	7	1644	0	7	-1	0	3434889	2511	8	334	3435223	0	7	-1	10	3433132	0	8	2091	3435223	716.8	716.8	409.381	409.381	769	11	3437400	5	1663	3439063	6	272.656	272.656	240.179	240.179	B	NoTarget	0	1	2	7	-1	13	3434789	100	8	434
1	3	121	7	874	0	7	-1	1	3440060	0	8	347	3440407	0	7	-1	9	3439072	0	8	1335	3440407	716.8	716.8	408.792	408.792	770	11	3437400	5	1663	3439063	0	272.656	272.656	239.109	239.109	G	NoTarget	0	1	2	7	-1	13	3439959	101	8	448
1	3	122	7	539	0	7	-1	1	3443222	0	8	352	3443574	0	7	-1	9	3442569	0	8	1005	3443574	716.8	716.8	408.262	408.262	771	11	3437400	5	1663	3439063	0	272.656	272.656	238.042	238.042	N	NoTarget	0	1	2	7	-1	13	3443121	101	8	453
1	3	123	7	1852	0	7	-1	0	3447689	0	8	413	3448102	0	7	-1	10	3445732	0	8	2370	3448102	716.8	716.8	408.306	408.306	772	11	3437400	5	1663	3439063	0	272.656	272.656	236.928	236.928	N	NoTarget	0	1	2	7	-1	5	3447589	100	8	513
1	3	124	7	1647	0	7	-1	0	3451956	2511	8	370	3452326	0	7	-1	10	3450199	0	8	2127	3452326	716.8	716.8	407.954	407.954	773	11	3454467	2	2611	3457078	6	272.656	272.656	235.857	235.857	N	NoTarget	0	1	2	7	-1	10	3451856	100	8	470
1	3	125	7	1126	0	7	-1	1	3458332	0	8	426	3458758	0	7	-1	14	3457093	0	8	1665	3458758	716.8	716.8	408.118	408.118	774	11	3454467	2	2611	3457078	0	272.656	272.656	234.779	234.779	V	NoTarget	0	1	2	7	-1	12	3458231	101	8	527
1	3	126	8	718	0	8	-1	0	3461661	0	7	569	3462230	0	8	-1	9	3460841	0	7	1389	3462230	703.364	703.364	408.118	408.118	775	11	3454467	2	2611	3457078	0	262.475	262.475	234.779	234.779	F	Target	0	1	1	8	-1	2	3461561	100	7	669
1	3	127	7	1472	0	7	-1	0	3465744	0	8	310	3466054	0	7	-1	10	3464171	0	8	1883	3466054	703.364	703.364	407.234	407.234	776	11	3454467	2	2611	3457078	0	262.475	262.475	233.895	233.895	S	NoTarget	0	1	2	7	-1	1	3465644	100	8	410
1	3	128	7	1904	0	7	-1	1	3470263	0	8	447	3470710	0	7	-1	10	3468254	0	8	2456	3470710	703.364	703.364	407.589	407.589	777	11	3454467	2	2611	3457078	0	262.475	262.475	232.869	232.869	B	NoTarget	0	1	2	7	-1	4	3470162	101	8	548
1	3	129	7	1031	0	7	-1	1	3473910	0	8	352	3474262	0	7	-1	9	3472772	0	8	1490	3474262	703.364	703.364	407.097	407.097	778	11	3454467	2	2611	3457078	0	262.475	262.475	231.886	231.886	G	NoTarget	0	1	2	7	-1	6	3473809	101	8	453
1	3	130	7	1430	0	7	-1	0	3477959	2511	8	271	3478230	0	7	-1	10	3476420	0	8	1810	3478230	703.364	703.364	405.904	405.904	779	11	3480470	3	1408	3481878	6	262.475	262.475	231.209	231.209	R	NoTarget	0	1	2	7	-1	9	3477859	100	8	371
1	3	131	7	889	0	7	-1	0	3482895	0	8	279	3483174	0	7	-1	13	3481891	0	8	1283	3483174	703.364	703.364	404.8	404.8	780	11	3480470	3	1408	3481878	0	262.475	262.475	230.497	230.497	D	NoTarget	0	1	2	7	-1	15	3482795	100	8	379
1	3	132	7	1034	0	7	-1	1	3486543	0	8	294	3486837	0	7	-1	10	3485405	0	8	1432	3486837	703.364	703.364	403.845	403.845	781	11	3480470	3	1408	3481878	0	262.475	262.475	229.723	229.723	R	NoTarget	0	1	2	7	-1	3	3486442	101	8	395
1	3	133	7	1998	0	7	-1	1	3491162	2526	8	907	3492069	0	7	-1	10	3489053	0	8	3016	3492069	703.364	703.364	408.145	408.145	782	26	3493688	5	1789	3495477	4	262.475	262.475	233.413	233.413	Z	NoTarget	0	1	2	7	-1	10	3491061	101	8	1008
1	3	134	8	868	0	8	-1	0	3496465	2511	7	868	3497333	0	8	-1	17	3495495	0	7	1838	3497333	717.083	717.083	408.145	408.145	783	11	3498976	1	1813	3500789	3	254.733	254.733	233.413	233.413	F	Target	0	1	1	8	-1	2	3496365	100	7	968
1	3	135	7	1564	0	7	-1	0	3502472	0	8	509	3502981	0	7	-1	9	3500799	0	8	2182	3502981	717.083	717.083	409	409	784	11	3498976	1	1813	3500789	0	254.733	254.733	232.599	232.599	Z	NoTarget	0	1	2	7	-1	9	3502372	100	8	609
1	3	136	7	1472	0	7	-1	0	3506555	0	8	714	3507269	0	7	-1	10	3504982	0	8	2287	3507269	717.083	717.083	411.563	411.563	785	11	3498976	1	1813	3500789	0	254.733	254.733	233.292	233.292	R	NoTarget	0	1	2	7	-1	1	3506455	100	8	814
1	3	137	7	1861	0	7	-1	1	3511040	2526	8	469	3511509	0	7	-1	10	3509065	0	8	2444	3511509	717.083	717.083	412.042	412.042	786	26	3513566	5	3655	3517221	6	254.733	254.733	232.369	232.369	N	NoTarget	0	1	2	7	-1	13	3510939	101	8	570
1	3	138	7	1823	0	7	-1	0	3519155	0	8	402	3519557	0	7	-1	9	3517231	0	8	2326	3519557	717.083	717.083	411.959	411.959	787	26	3513566	5	3655	3517221	0	254.733	254.733	231.401	231.401	Z	NoTarget	0	1	2	7	-1	1	3519055	100	8	502
1	3	139	7	1279	0	7	-1	1	3523054	0	8	423	3523477	0	7	-1	10	3521665	0	8	1812	3523477	717.083	717.083	412.049	412.049	788	26	3513566	5	3655	3517221	0	254.733	254.733	230.445	230.445	Z	NoTarget	0	1	2	7	-1	9	3522953	101	8	524
1	3	140	7	513	0	7	-1	1	3526183	2511	8	1038	3527221	0	7	-1	10	3525564	0	8	1657	3527221	717.083	717.083	417.138	417.138	789	11	3528694	3	1758	3530452	4	254.733	254.733	236.337	236.337	Q	NoTarget	0	1	2	7	-1	5	3526082	101	8	1139
1	3	141	7	1617	0	7	-1	1	3532190	0	8	278	3532468	0	7	-1	13	3530466	0	8	2002	3532468	717.083	717.083	416.016	416.016	790	11	3528694	3	1758	3530452	0	254.733	254.733	235.705	235.705	R	NoTarget	0	1	2	7	-1	6	3532089	101	8	379
1	3	142	7	739	0	7	-1	0	3535553	0	8	291	3535844	0	7	-1	10	3534700	0	8	1144	3535844	717.083	717.083	415.016	415.016	791	11	3528694	3	1758	3530452	0	254.733	254.733	235.019	235.019	D	NoTarget	0	1	2	7	-1	14	3535453	100	8	391
1	3	143	7	1509	0	7	-1	0	3539686	0	8	414	3540100	0	7	-1	10	3538063	0	8	2037	3540100	717.083	717.083	415.008	415.008	792	11	3528694	3	1758	3530452	0	254.733	254.733	234.077	234.077	Q	NoTarget	0	1	2	7	-1	14	3539586	100	8	514
1	3	144	7	607	0	7	-1	0	3542915	0	8	449	3543364	0	7	-1	10	3542196	0	8	1168	3543364	717.083	717.083	415.276	415.276	793	11	3528694	3	1758	3530452	0	254.733	254.733	233.166	233.166	Z	NoTarget	0	1	2	7	-1	12	3542815	100	8	549
1	3	145	7	1660	0	7	-1	0	3547199	0	8	293	3547492	0	7	-1	10	3545425	0	8	2067	3547492	717.083	717.083	414.32	414.32	794	11	3528694	3	1758	3530452	0	254.733	254.733	232.498	232.498	R	NoTarget	0	1	2	7	-1	14	3547099	100	8	393
1	3	146	7	1821	0	7	-1	0	3551633	0	8	275	3551908	0	7	-1	10	3549709	0	8	2199	3551908	717.083	717.083	413.24	413.24	795	11	3528694	3	1758	3530452	0	254.733	254.733	231.912	231.912	N	NoTarget	0	1	2	7	-1	3	3551533	100	8	375
1	3	147	7	1771	0	7	-1	0	3556017	0	8	275	3556292	0	7	-1	10	3554143	0	8	2149	3556292	717.083	717.083	412.177	412.177	796	11	3528694	3	1758	3530452	0	254.733	254.733	231.33	231.33	N	NoTarget	0	1	2	7	-1	3	3555917	100	8	375
1	3	148	8	1571	1	8	-1	0	3560200	0	8	220	3560420	1	8	-1	10	3558527	0	8	1893	3560420	678.846	678.846	412.177	412.177	797	11	3528694	3	1758	3530452	0	280.158	280.158	231.33	231.33	F	Target	1	0	11	8	-1	2	3560100	100	8	320
1	3	149	7	1156	0	7	-1	0	3563982	0	8	374	3564356	0	7	-1	10	3562710	0	8	1646	3564356	678.846	678.846	411.885	411.885	798	11	3528694	3	1758	3530452	0	280.158	280.158	230.462	230.462	S	NoTarget	0	1	2	7	-1	16	3563882	100	8	474
1	3	150	7	1611	0	7	-1	1	3568216	0	8	332	3568548	0	7	-1	10	3566492	0	8	2056	3568548	678.846	678.846	411.28	411.28	799	11	3528694	3	1758	3530452	0	280.158	280.158	229.686	229.686	S	NoTarget	0	1	2	7	-1	12	3568115	101	8	433
1	3	151	7	733	0	7	-1	1	3571562	0	8	794	3572356	0	7	-1	9	3570725	0	8	1631	3572356	678.846	678.846	414.158	414.158	800	11	3528694	3	1758	3530452	0	280.158	280.158	231.209	231.209	S	NoTarget	0	1	2	7	-1	3	3571461	101	8	895
1	3	152	7	1945	0	7	-1	0	3576130	0	8	241	3576371	0	7	-1	10	3574072	0	8	2299	3576371	678.846	678.846	412.866	412.866	801	11	3528694	3	1758	3530452	0	280.158	280.158	230.823	230.823	D	NoTarget	0	1	2	7	-1	13	3576030	100	8	341
1	3	153	7	945	0	7	-1	0	3579694	0	8	325	3580019	0	7	-1	10	3578640	0	8	1379	3580019	678.846	678.846	412.215	412.215	802	11	3528694	3	1758	3530452	0	280.158	280.158	230.084	230.084	R	NoTarget	0	1	2	7	-1	9	3579594	100	8	425
1	3	154	7	1054	0	7	-1	16	3583375	0	8	324	3583699	0	7	-1	10	3582204	0	8	1495	3583699	678.846	678.846	411.566	411.566	803	11	3528694	3	1758	3530452	0	280.158	280.158	229.355	229.355	S	NoTarget	0	1	2	7	-1	1	3583259	116	8	440
1	3	155	7	589	0	7	-1	1	3586588	0	8	279	3586867	0	7	-1	10	3585885	0	8	982	3586867	678.846	678.846	410.599	410.599	804	11	3528694	3	1758	3530452	0	280.158	280.158	228.791	228.791	D	NoTarget	0	1	2	7	-1	13	3586487	101	8	380
1	3	156	7	691	0	7	-1	0	3589901	0	8	342	3590243	0	7	-1	10	3589098	0	8	1145	3590243	678.846	678.846	410.101	410.101	805	11	3528694	3	1758	3530452	0	280.158	280.158	228.029	228.029	Q	NoTarget	0	1	2	7	-1	12	3589801	100	8	442
1	3	157	7	708	0	7	-1	1	3593231	0	8	356	3593587	0	7	-1	10	3592411	0	8	1176	3593587	678.846	678.846	409.712	409.712	806	11	3528694	3	1758	3530452	0	280.158	280.158	227.248	227.248	V	NoTarget	0	1	2	7	-1	11	3593130	101	8	457
1	3	158	7	1905	0	7	-1	1	3597749	2526	8	1006	3598755	0	7	-1	10	3595741	0	8	3014	3598755	678.846	678.846	413.971	413.971	807	26	3600275	2	2528	3602803	4	280.158	280.158	231.969	231.969	S	NoTarget	0	1	2	7	-1	2	3597648	101	8	1107
1	3	159	7	1219	0	7	-1	1	3604141	2526	8	470	3604611	0	7	-1	15	3602819	0	8	1792	3604611	678.846	678.846	414.369	414.369	808	26	3606667	5	1864	3608531	6	280.158	280.158	231.188	231.188	S	NoTarget	0	1	2	7	-1	2	3604040	101	8	571
1	3	160	7	879	0	7	-1	0	3609528	0	8	331	3609859	0	7	-1	9	3608541	0	8	1318	3609859	678.846	678.846	413.782	413.782	809	26	3606667	5	1864	3608531	0	280.158	280.158	230.473	230.473	G	NoTarget	0	1	2	7	-1	8	3609428	100	8	431
1	3	161	7	1022	0	7	-1	0	3613176	0	8	411	3613587	0	7	-1	10	3612038	0	8	1549	3613587	678.846	678.846	413.762	413.762	810	26	3606667	5	1864	3608531	0	280.158	280.158	229.66	229.66	D	NoTarget	0	1	2	7	-1	16	3613076	100	8	511
1	3	162	7	1573	0	7	-1	16	3617376	0	8	243	3617619	0	7	-1	10	3615686	0	8	1933	3617619	678.846	678.846	412.576	412.576	811	26	3606667	5	1864	3608531	0	280.158	280.158	229.297	229.297	V	NoTarget	0	1	2	7	-1	1	3617260	116	8	359
1	3	163	8	684	0	8	-1	0	3620672	2511	7	770	3621442	0	8	-1	10	3619886	0	7	1556	3621442	685.357	685.357	412.576	412.576	812	11	3623183	2	2531	3625714	3	270.268	270.268	229.297	229.297	F	Target	0	1	1	8	-1	2	3620572	100	7	870
1	3	164	7	1450	0	7	-1	1	3627282	0	8	304	3627586	0	7	-1	11	3625726	0	8	1860	3627586	685.357	685.357	411.828	411.828	813	11	3623183	2	2531	3625714	0	270.268	270.268	228.678	228.678	G	NoTarget	0	1	2	7	-1	5	3627181	101	8	405
1	3	165	7	881	0	7	-1	1	3630780	0	8	326	3631106	0	7	-1	10	3629792	887	8	1314	3631106	685.357	685.357	411.24	411.24	814	11	3623183	2	2531	3625714	0	270.268	270.268	227.998	227.998	S	NoTarget	0	1	2	7	-1	6	3630679	101	8	427
1	3	166	7	1541	0	7	-1	1	3634946	0	8	464	3635410	0	7	-1	9	3633289	0	8	2121	3635410	685.357	685.357	411.599	411.599	815	11	3623183	2	2531	3625714	0	270.268	270.268	227.258	227.258	D	NoTarget	0	1	2	7	-1	15	3634845	101	8	565
1	3	167	7	996	0	7	-1	1	3638560	0	8	242	3638802	0	7	-1	9	3637455	0	8	1347	3638802	685.357	685.357	410.453	410.453	816	11	3623183	2	2531	3625714	0	270.268	270.268	226.912	226.912	B	NoTarget	0	1	2	7	-1	8	3638459	101	8	343
1	3	168	7	1930	0	7	-1	0	3643111	0	8	363	3643474	0	7	-1	10	3641070	0	8	2404	3643474	685.357	685.357	410.134	410.134	817	11	3623183	2	2531	3625714	0	270.268	270.268	226.178	226.178	G	NoTarget	0	1	2	7	-1	11	3643011	100	8	463
1	3	169	7	1299	0	7	-1	0	3647026	0	8	272	3647298	0	7	-1	10	3645621	0	8	1677	3647298	685.357	685.357	409.213	409.213	818	11	3623183	2	2531	3625714	0	270.268	270.268	225.699	225.699	R	NoTarget	0	1	2	7	-1	6	3646926	100	8	372
1	3	170	7	1129	0	7	-1	1	3650775	2526	8	411	3651186	0	7	-1	10	3649536	0	8	1650	3651186	685.357	685.357	409.225	409.225	819	26	3653301	5	2381	3655682	6	270.268	270.268	224.946	224.946	D	NoTarget	0	1	2	7	-1	9	3650674	101	8	512
1	3	171	7	986	0	7	-1	1	3656782	0	8	500	3657282	0	7	-1	11	3655694	0	8	1588	3657282	685.357	685.357	409.822	409.822	820	26	3653301	5	2381	3655682	0	270.268	270.268	224.321	224.321	S	NoTarget	0	1	2	7	-1	1	3656681	101	8	601
1	3	172	7	1067	0	7	-1	1	3660463	0	8	403	3660866	0	7	-1	10	3659292	0	8	1574	3660866	685.357	685.357	409.778	409.778	821	26	3653301	5	2381	3655682	0	270.268	270.268	223.582	223.582	B	NoTarget	0	1	2	7	-1	3	3660362	101	8	504
1	3	173	8	568	0	8	-1	0	3663642	0	7	1143	3664785	0	8	-1	10	3662973	0	7	1812	3664785	715.867	715.867	409.778	409.778	822	26	3653301	5	2381	3655682	0	285.989	285.989	223.582	223.582	F	Target	0	1	1	8	-1	1	3663542	100	7	1243
1	3	174	7	510	0	7	-1	1	3666772	0	8	397	3667169	0	7	-1	10	3666152	0	8	1017	3667169	715.867	715.867	409.695	409.695	823	26	3653301	5	2381	3655682	0	285.989	285.989	222.853	222.853	Z	NoTarget	0	1	2	7	-1	9	3666671	101	8	498
1	3	175	7	946	0	7	-1	1	3670336	0	8	305	3670641	0	7	-1	9	3669281	0	8	1360	3670641	715.867	715.867	409.019	409.019	824	26	3653301	5	2381	3655682	0	285.989	285.989	222.287	222.287	G	NoTarget	0	1	2	7	-1	8	3670235	101	8	406
1	3	176	7	1270	0	7	-1	0	3674217	0	8	424	3674641	0	7	-1	9	3672845	0	8	1796	3674641	715.867	715.867	409.115	409.115	825	26	3653301	5	2381	3655682	0	285.989	285.989	221.572	221.572	B	NoTarget	0	1	2	7	-1	2	3674117	100	8	524
1	3	177	7	926	0	7	-1	0	3677764	0	8	381	3678145	0	7	-1	10	3676727	0	8	1418	3678145	715.867	715.867	408.936	408.936	826	26	3653301	5	2381	3655682	0	285.989	285.989	220.872	220.872	N	NoTarget	0	1	2	7	-1	11	3677664	100	8	481
1	3	178	7	1716	0	7	-1	0	3682098	2511	8	319	3682417	0	7	-1	10	3680274	0	8	2143	3682417	715.867	715.867	408.367	408.367	827	11	3684609	3	2128	3686737	6	285.989	285.989	220.284	220.284	V	NoTarget	0	1	2	7	-1	8	3681998	100	8	419
1	3	179	7	1569	0	7	-1	1	3688424	0	8	329	3688753	0	7	-1	12	3686750	0	8	2003	3688753	715.867	715.867	407.868	407.868	828	11	3684609	3	2128	3686737	0	285.989	285.989	219.676	219.676	B	NoTarget	0	1	2	7	-1	4	3688323	101	8	430
1	3	180	7	1344	0	7	-1	1	3692390	0	8	363	3692753	0	7	-1	9	3690933	0	8	1820	3692753	715.867	715.867	407.587	407.587	829	11	3684609	3	2128	3686737	0	285.989	285.989	219.013	219.013	R	NoTarget	0	1	2	7	-1	12	3692289	101	8	464
1	3	181	7	820	0	7	-1	16	3695836	0	8	309	3696145	0	7	-1	9	3694899	0	8	1246	3696145	715.867	715.867	406.975	406.975	830	11	3684609	3	2128	3686737	0	285.989	285.989	218.466	218.466	V	NoTarget	0	1	2	7	-1	1	3695720	116	8	425
1	3	182	7	1170	0	7	-1	0	3699617	0	8	320	3699937	0	7	-1	10	3698346	0	8	1591	3699937	715.867	715.867	406.438	406.438	831	11	3684609	3	2128	3686737	0	285.989	285.989	217.893	217.893	Z	NoTarget	0	1	2	7	-1	1	3699517	100	8	420
1	3	183	7	1260	0	7	-1	0	3703499	0	8	630	3704129	0	7	-1	10	3702127	0	8	2002	3704129	715.867	715.867	407.81	407.81	832	11	3684609	3	2128	3686737	0	285.989	285.989	217.924	217.924	Q	NoTarget	0	1	2	7	-1	12	3703399	100	8	730
1	3	184	8	1056	1	8	-1	1	3707181	2526	8	308	3707489	1	8	-1	10	3706009	0	8	1480	3707489	690.375	690.375	407.81	407.81	833	26	3709707	2	1877	3711584	3	294.507	294.507	217.924	217.924	F	Target	1	0	11	8	-1	15	3707080	101	8	409
1	3	185	7	653	0	7	-1	16	3712368	0	8	640	3713008	0	7	-1	13	3711598	0	8	1410	3713008	690.375	690.375	409.226	409.226	834	26	3709707	2	1877	3711584	0	294.507	294.507	218.01	218.01	Z	NoTarget	0	1	2	7	-1	1	3712252	116	8	756
1	3	186	7	1038	0	7	-1	0	3716032	0	8	448	3716480	0	7	-1	10	3714878	0	8	1602	3716480	690.375	690.375	409.461	409.461	835	26	3709707	2	1877	3711584	0	294.507	294.507	217.365	217.365	Z	NoTarget	0	1	2	7	-1	16	3715932	100	8	548
1	3	187	7	1795	0	7	-1	1	3720450	0	8	606	3721056	0	7	-1	10	3718542	0	8	2514	3721056	690.375	690.375	410.645	410.645	836	26	3709707	2	1877	3711584	0	294.507	294.507	217.242	217.242	S	NoTarget	0	1	2	7	-1	12	3720349	101	8	707
1	3	188	7	760	0	7	-1	1	3723830	0	8	522	3724352	0	7	-1	10	3722960	0	8	1392	3724352	690.375	690.375	411.311	411.311	837	26	3709707	2	1877	3711584	0	294.507	294.507	216.758	216.758	B	NoTarget	0	1	2	7	-1	9	3723729	101	8	623
1	3	189	7	1724	0	7	-1	0	3728180	0	8	476	3728656	0	7	-1	10	3726340	0	8	2316	3728656	690.375	690.375	411.696	411.696	838	26	3709707	2	1877	3711584	0	294.507	294.507	216.166	216.166	B	NoTarget	0	1	2	7	-1	16	3728080	100	8	576
1	3	190	7	1475	0	7	-1	1	3732280	0	8	632	3732912	0	7	-1	10	3730690	0	8	2222	3732912	690.375	690.375	413	413	839	26	3709707	2	1877	3711584	0	294.507	294.507	216.186	216.186	S	NoTarget	0	1	2	7	-1	14	3732179	101	8	733
1	3	191	7	1504	0	7	-1	1	3736397	0	8	323	3736720	0	7	-1	10	3734790	1506	8	1930	3736720	690.375	690.375	412.471	412.471	840	26	3709707	2	1877	3711584	0	294.507	294.507	215.656	215.656	G	NoTarget	0	1	2	7	-1	2	3736296	101	8	424
1	3	192	7	1325	0	7	-1	1	3740346	0	8	614	3740960	0	7	-1	9	3738906	0	8	2054	3740960	690.375	690.375	413.649	413.649	841	26	3709707	2	1877	3711584	0	294.507	294.507	215.573	215.573	Q	NoTarget	0	1	2	7	-1	14	3740245	101	8	715
1	3	193	7	1385	0	7	-1	0	3744344	0	8	808	3745152	0	7	-1	9	3742855	0	8	2297	3745152	690.375	690.375	415.942	415.942	842	26	3709707	2	1877	3711584	0	294.507	294.507	217.035	217.035	B	NoTarget	0	1	2	7	-1	4	3744244	100	8	908
1	3	194	8	1727	0	8	-1	1	3748695	0	7	841	3749536	0	8	-1	10	3746854	0	7	2682	3749536	699.235	699.235	415.942	415.942	843	26	3709707	2	1877	3711584	0	287.485	287.485	217.035	217.035	F	Target	0	1	1	8	-1	13	3748594	101	7	942
1	3	195	7	665	0	7	-1	0	3751974	2511	8	858	3752832	0	7	-1	9	3751204	0	8	1628	3752832	699.235	699.235	418.497	418.497	844	11	3754485	3	2458	3756943	4	287.485	287.485	218.997	218.997	S	NoTarget	0	1	2	7	-1	5	3751874	100	8	958
1	3	196	7	1388	0	7	-1	0	3758450	0	8	333	3758783	0	7	-1	17	3756961	0	8	1822	3758783	699.235	699.235	418.006	418.006	845	11	3754485	3	2458	3756943	0	287.485	287.485	218.459	218.459	G	NoTarget	0	1	2	7	-1	1	3758350	100	8	433
1	3	197	7	1182	0	7	-1	0	3762248	0	8	455	3762703	0	7	-1	10	3760960	0	8	1743	3762703	699.235	699.235	418.217	418.217	846	11	3754485	3	2458	3756943	0	287.485	287.485	217.849	217.849	N	NoTarget	0	1	2	7	-1	6	3762148	100	8	555
1	3	198	7	1843	0	7	-1	1	3766716	0	8	547	3767263	0	7	-1	10	3764758	0	8	2505	3767263	699.235	699.235	418.949	418.949	847	11	3754485	3	2458	3756943	0	287.485	287.485	217.442	217.442	Z	NoTarget	0	1	2	7	-1	14	3766615	101	8	648
1	3	199	7	1361	0	7	-1	0	3770698	0	8	453	3771151	0	7	-1	10	3769226	0	8	1925	3771151	699.235	699.235	419.141	419.141	848	11	3754485	3	2458	3756943	0	287.485	287.485	216.839	216.839	S	NoTarget	0	1	2	7	-1	11	3770598	100	8	553
1	3	200	7	1313	0	7	-1	1	3774631	0	8	328	3774959	0	7	-1	10	3773208	0	8	1751	3774959	699.235	699.235	418.629	418.629	849	11	3754485	3	2458	3756943	0	287.485	287.485	216.333	216.333	Z	NoTarget	0	1	2	7	-1	9	3774530	101	8	429
1	3	201	7	1780	0	7	-1	0	3779031	0	8	360	3779391	0	7	-1	9	3777140	0	8	2251	3779391	699.235	699.235	418.302	418.302	850	11	3754485	3	2458	3756943	0	287.485	287.485	215.769	215.769	Q	NoTarget	0	1	2	7	-1	11	3778931	100	8	460
1	3	202	7	1944	0	7	-1	0	3783599	0	8	528	3784127	0	7	-1	10	3781541	0	8	2586	3784127	699.235	699.235	418.911	418.911	851	11	3754485	3	2458	3756943	0	287.485	287.485	215.321	215.321	N	NoTarget	0	1	2	7	-1	14	3783499	100	8	628
1	3	203	7	1755	0	7	-1	0	3787966	0	8	337	3788303	0	7	-1	10	3786109	0	8	2194	3788303	699.235	699.235	418.459	418.459	852	11	3754485	3	2458	3756943	0	287.485	287.485	214.808	214.808	D	NoTarget	0	1	2	7	-1	2	3787866	100	8	437
1	3	204	7	1840	0	7	-1	1	3792418	0	8	429	3792847	0	7	-1	10	3790476	0	8	2371	3792847	699.235	699.235	418.516	418.516	853	11	3754485	3	2458	3756943	0	287.485	287.485	214.215	214.215	D	NoTarget	0	1	2	7	-1	1	3792317	101	8	530
1	3	205	7	1628	0	7	-1	0	3796667	0	8	483	3797150	0	7	-1	9	3794927	0	8	2223	3797150	699.235	699.235	418.869	418.869	854	11	3754485	3	2458	3756943	0	287.485	287.485	213.679	213.679	S	NoTarget	0	1	2	7	-1	12	3796567	100	8	583
1	3	206	7	725	0	7	-1	1	3800014	0	8	240	3800254	0	7	-1	10	3799177	0	8	1077	3800254	699.235	699.235	417.897	417.897	855	11	3754485	3	2458	3756943	0	287.485	287.485	213.502	213.502	D	NoTarget	0	1	2	7	-1	11	3799913	101	8	341
1	3	207	7	608	0	7	-1	0	3803243	0	8	483	3803726	0	7	-1	10	3802524	619	8	1202	3803726	699.235	699.235	418.249	418.249	856	11	3754485	3	2458	3756943	0	287.485	287.485	212.975	212.975	Z	NoTarget	0	1	2	7	-1	11	3803143	100	8	583
1	3	208	8	1434	0	8	-1	1	3807293	0	7	945	3808238	0	8	-1	10	3805753	0	7	2485	3808238	712.889	712.889	418.249	418.249	857	11	3754485	3	2458	3756943	0	284.854	284.854	212.975	212.975	F	Target	0	1	1	8	-1	5	3807192	101	7	1046
1	3	209	7	1210	0	7	-1	1	3811125	0	8	681	3811806	0	7	-1	9	3809802	0	8	2004	3811806	712.889	712.889	419.661	419.661	858	11	3754485	3	2458	3756943	0	284.854	284.854	213.271	213.271	Z	NoTarget	0	1	2	7	-1	12	3811024	101	8	782
1	3	210	7	1753	0	7	-1	1	3815492	0	8	730	3816222	0	7	-1	9	3813634	0	8	2588	3816222	712.889	712.889	421.321	421.321	859	11	3754485	3	2458	3756943	0	284.854	284.854	213.904	213.904	Q	NoTarget	0	1	2	7	-1	4	3815391	101	8	831
1	3	211	7	1132	0	7	-1	1	3819240	0	8	406	3819646	0	7	-1	9	3818001	0	8	1645	3819646	712.889	712.889	421.239	421.239	860	11	3754485	3	2458	3756943	0	284.854	284.854	213.334	213.334	G	NoTarget	0	1	2	7	-1	6	3819139	101	8	507
1	3	212	7	1473	0	7	-1	1	3823340	0	8	754	3824094	0	7	-1	10	3821750	0	8	2344	3824094	712.889	712.889	423	423	861	11	3754485	3	2458	3756943	0	284.854	284.854	214.138	214.138	S	NoTarget	0	1	2	7	-1	16	3823239	101	8	855
1	3	213	7	1401	0	7	-1	1	3827356	2526	8	898	3828254	0	7	-1	9	3825849	0	8	2405	3828254	712.889	712.889	425.5	425.5	862	26	3829882	3	3476	3833358	4	284.854	284.854	216.333	216.333	N	NoTarget	0	1	2	7	-1	5	3827255	101	8	999
1	3	214	7	1966	0	7	-1	1	3835454	0	8	464	3835918	0	7	-1	20	3833379	0	8	2539	3835918	712.889	712.889	425.702	425.702	863	26	3829882	3	3476	3833358	0	284.854	284.854	215.781	215.781	Z	NoTarget	0	1	2	7	-1	8	3835353	101	8	565
1	3	215	7	900	0	7	-1	1	3838968	0	8	390	3839358	0	7	-1	10	3837964	0	8	1394	3839358	712.889	712.889	425.516	425.516	864	26	3829882	3	3476	3833358	0	284.854	284.854	215.231	215.231	Q	NoTarget	0	1	2	7	-1	3	3838867	101	8	491
1	3	216	7	1483	0	7	-1	0	3843067	0	8	258	3843325	0	7	-1	10	3841478	0	8	1847	3843325	712.889	712.889	424.648	424.648	865	26	3829882	3	3476	3833358	0	284.854	284.854	215.008	215.008	D	NoTarget	0	1	2	7	-1	6	3842967	100	8	358
1	3	217	7	819	0	7	-1	0	3846497	0	8	300	3846797	0	7	-1	10	3845577	0	8	1220	3846797	712.889	712.889	424.005	424.005	866	26	3829882	3	3476	3833358	0	284.854	284.854	214.637	214.637	R	NoTarget	0	1	2	7	-1	1	3846397	100	8	400
1	3	218	7	871	0		-1	0	3849994	0		0	0	0	7	-1	10	3849007	0	8	686	3849693	712.889	712.889	421.831	421.831	867	26	3829882	3	3476	3833358	0	284.854	284.854	216.226	216.226	B	NoTarget	0	0	3		-1	16	3849894	100		0
1	3	219	7	1804	0	7	-1	1	3854413	2526	8	496	3854909	0	7	-1	10	3852504	0	8	2405	3854909	712.889	712.889	422.209	422.209	868	26	3856939	3	1682	3858621	6	284.854	284.854	215.736	215.736	Z	NoTarget	0	1	2	7	-1	4	3854312	101	8	597
1	3	220	7	1076	0	7	-1	1	3859817	2526	8	1076	3860893	0	7	-1	7	3858629	0	8	2264	3860893	712.889	712.889	425.528	425.528	869	26	3862343	2	2390	3864733	4	284.854	284.854	220.169	220.169	R	NoTarget	0	1	2	7	-1	11	3859716	101	8	1177
1	3	221	7	1808	0	7	-1	0	3866677	0	8	520	3867197	0	7	-1	19	3864753	0	8	2444	3867197	712.889	712.889	426.005	426.005	870	26	3862343	2	2390	3864733	0	284.854	284.854	219.712	219.712	R	NoTarget	0	1	2	7	-1	16	3866577	100	8	620
1	3	222	7	587	0	7	-1	1	3869890	0	8	347	3870237	0	7	-1	10	3869187	0	8	1050	3870237	712.889	712.889	425.608	425.608	871	26	3862343	2	2390	3864733	0	284.854	284.854	219.228	219.228	Q	NoTarget	0	1	2	7	-1	15	3869789	101	8	448
1	3	223	8	1518	0	8	-1	1	3874023	0	7	726	3874749	0	8	-1	10	3872400	0	7	2349	3874749	713.579	713.579	425.608	425.608	872	26	3862343	2	2390	3864733	0	276.845	276.845	219.228	219.228	F	Target	0	1	1	8	-1	4	3873922	101	7	827
1	3	224	7	700	0	7	-1	1	3877336	0	8	645	3877981	0	7	-1	10	3876533	0	8	1448	3877981	713.579	713.579	426.705	426.705	873	26	3862343	2	2390	3864733	0	276.845	276.845	219.226	219.226	D	NoTarget	0	1	2	7	-1	2	3877235	101	8	746
1	3	225	7	844	0	7	-1	1	3880800	0	8	397	3881197	0	7	-1	10	3879846	0	8	1351	3881197	713.579	713.579	426.557	426.557	874	26	3862343	2	2390	3864733	0	276.845	276.845	218.687	218.687	R	NoTarget	0	1	2	7	-1	9	3880699	101	8	498
1	3	226	7	1754	0	7	-1	1	3885167	0	8	349	3885516	0	7	-1	9	3883309	0	8	2207	3885516	713.579	713.579	426.173	426.173	875	26	3862343	2	2390	3864733	0	276.845	276.845	218.211	218.211	G	NoTarget	0	1	2	7	-1	3	3885066	101	8	450
1	3	227	7	1017	0	7	-1	1	3888798	2511	8	270	3889068	0	7	-1	10	3887677	0	8	1391	3889068	713.579	713.579	425.404	425.404	876	11	3891309	5	1567	3892876	6	276.845	276.845	217.946	217.946	R	NoTarget	0	1	2	7	-1	3	3888697	101	8	371
1	3	228	7	1887	0	7	-1	0	3894888	0	8	772	3895660	0	7	-1	20	3892897	0	8	2763	3895660	713.579	713.579	427.103	427.103	877	11	3891309	5	1567	3892876	0	276.845	276.845	218.758	218.758	N	NoTarget	0	1	2	7	-1	4	3894788	100	8	872
1	3	229	7	605	0	7	-1	1	3898118	0	8	326	3898444	0	7	-1	10	3897398	0	8	1046	3898444	713.579	713.579	426.61	426.61	878	11	3891309	5	1567	3892876	0	276.845	276.845	218.336	218.336	D	NoTarget	0	1	2	7	-1	14	3898017	101	8	427
1	3	230	7	1451	0	7	-1	1	3902184	0	8	356	3902540	0	7	-1	10	3900628	0	8	1912	3902540	713.579	713.579	426.267	426.267	879	11	3891309	5	1567	3892876	0	276.845	276.845	217.858	217.858	S	NoTarget	0	1	2	7	-1	4	3902083	101	8	457
1	3	231	7	1617	0	7	-1	1	3906418	2526	8	1066	3907484	0	7	-1	10	3904694	0	8	2790	3907484	713.579	713.579	429.357	429.357	880	26	3908944	5	1564	3910508	4	276.845	276.845	221.831	221.831	G	NoTarget	0	1	2	7	-1	6	3906317	101	8	1167
1	3	232	7	710	0	7	-1	1	3911337	0	8	451	3911788	0	7	-1	8	3910517	0	8	1271	3911788	713.579	713.579	429.462	429.462	881	26	3908944	5	1564	3910508	0	276.845	276.845	221.299	221.299	R	NoTarget	0	1	2	7	-1	9	3911236	101	8	552
1	3	233	7	1401	0	7	-1	1	3915353	0	8	451	3915804	0	7	-1	10	3913847	0	8	1957	3915804	713.579	713.579	429.565	429.565	882	26	3908944	5	1564	3910508	0	276.845	276.845	220.772	220.772	D	NoTarget	0	1	2	7	-1	4	3915252	101	8	552
1	3	234	7	1927	0	7	-1	1	3919904	0	8	364	3920268	0	7	-1	9	3917862	0	8	2406	3920268	713.579	713.579	429.252	429.252	883	26	3908944	5	1564	3910508	0	276.845	276.845	220.289	220.289	Z	NoTarget	0	1	2	7	-1	14	3919803	101	8	465
1	3	235	7	924	0	7	-1	1	3923452	2526	8	448	3923900	0	7	-1	10	3922414	0	8	1486	3923900	713.579	713.579	429.341	429.341	884	26	3925978	3	5937	3931915	6	276.845	276.845	219.768	219.768	V	NoTarget	0	1	2	7	-1	13	3923351	101	8	549
1	3	236	7	788	0	7	-1	1	3932839	0	8	340	3933179	0	7	-1	19	3931935	0	8	1244	3933179	713.579	713.579	428.92	428.92	885	26	3925978	3	5937	3931915	0	276.845	276.845	219.332	219.332	B	NoTarget	0	1	2	7	-1	15	3932738	101	8	441
1	3	237	7	1488	0	7	-1	1	3936938	0	8	561	3937499	0	7	-1	9	3935348	0	8	2151	3937499	713.579	713.579	429.54	429.54	886	26	3925978	3	5937	3931915	0	276.845	276.845	219.001	219.001	N	NoTarget	0	1	2	7	-1	1	3936837	101	8	662
1	3	238	8	1018	1	8	-1	1	3940569	0	8	242	3940811	1	8	-1	10	3939448	0	8	1363	3940811	690	690	429.54	429.54	887	26	3925978	3	5937	3931915	0	289.359	289.359	219.001	219.001	F	Target	1	0	11	8	-1	2	3940468	101	8	343
1	3	239	7	1653	0	7	-1	1	3944836	0	8	423	3945259	0	7	-1	10	3943079	0	8	2180	3945259	690	690	429.509	429.509	888	26	3925978	3	5937	3931915	0	289.359	289.359	218.487	218.487	V	NoTarget	0	1	2	7	-1	3	3944735	101	8	524
1	3	240	7	507	0	7	-1	1	3947965	0	8	366	3948331	0	7	-1	9	3947345	0	8	986	3948331	690	690	429.214	429.214	889	26	3925978	3	5937	3931915	0	289.359	289.359	218.019	218.019	N	NoTarget	0	1	2	7	-1	12	3947864	101	8	467
1	3	241	7	1161	0	7	-1	0	3951746	0	8	425	3952171	0	7	-1	10	3950475	0	8	1696	3952171	690	690	429.194	429.194	890	26	3925978	3	5937	3931915	0	289.359	289.359	217.512	217.512	S	NoTarget	0	1	2	7	-1	10	3951646	100	8	525
1	3	242	7	1845	0	7	-1	1	3956214	0	8	389	3956603	0	7	-1	10	3954256	0	8	2347	3956603	690	690	429.009	429.009	891	26	3925978	3	5937	3931915	0	289.359	289.359	217.025	217.025	B	NoTarget	0	1	2	7	-1	12	3956113	101	8	490
1	3	243	7	1811	0	7	-1	0	3960648	0	8	563	3961211	0	7	-1	10	3958724	0	8	2487	3961211	690	690	429.624	429.624	892	26	3925978	3	5937	3931915	0	289.359	289.359	216.714	216.714	B	NoTarget	0	1	2	7	-1	13	3960548	100	8	663
1	3	244	7	1116	0	7	-1	1	3964380	0	8	415	3964795	0	7	-1	10	3963158	0	8	1637	3964795	690	690	429.557	429.557	893	26	3925978	3	5937	3931915	0	289.359	289.359	216.219	216.219	S	NoTarget	0	1	2	7	-1	5	3964279	101	8	516
1	3	245	7	625	0	7	-1	1	3967626	0	8	321	3967947	0	7	-1	9	3966889	0	8	1058	3967947	690	690	429.064	429.064	894	26	3925978	3	5937	3931915	0	289.359	289.359	215.849	215.849	D	NoTarget	0	1	2	7	-1	11	3967525	101	8	422
1	3	246	7	506	0	7	-1	1	3970755	0	8	408	3971163	0	7	-1	9	3970135	0	8	1028	3971163	690	690	428.968	428.968	895	26	3925978	3	5937	3931915	0	289.359	289.359	215.362	215.362	V	NoTarget	0	1	2	7	-1	13	3970654	101	8	509
1	3	247	7	1685	0	7	-1	1	3975055	2511	8	236	3975291	0	7	-1	9	3973264	0	8	2027	3975291	690	690	428.099	428.099	896	11	3977566	5	3324	3980890	6	289.359	289.359	215.265	215.265	N	NoTarget	0	1	2	7	-1	5	3974954	101	8	337
1	3	248	7	1686	0	7	-1	1	3982702	0	8	284	3982986	0	7	-1	20	3980911	0	8	2075	3982986	690	690	427.453	427.453	897	11	3977566	5	3324	3980890	0	289.359	289.359	214.996	214.996	G	NoTarget	0	1	2	7	-1	4	3982601	101	8	385
1	3	249	7	722	0	7	-1	0	3986048	0	8	282	3986330	0	7	-1	10	3985212	0	8	1118	3986330	690	690	426.804	426.804	898	11	3977566	5	3324	3980890	0	289.359	289.359	214.733	214.733	R	NoTarget	0	1	2	7	-1	14	3985948	100	8	382
1	3	250	7	1257	0	7	-1	0	3989930	0	8	768	3990698	0	7	-1	10	3988558	0	8	2140	3990698	690	690	428.32	428.32	899	11	3977566	5	3324	3980890	0	289.359	289.359	215.457	215.457	G	NoTarget	0	1	2	7	-1	15	3989830	100	8	868
1	3	251	7	1032	0	7	-1	0	3993578	0	8	304	3993882	0	7	-1	10	3992440	0	8	1442	3993882	690	690	427.77	427.77	900	11	3977566	5	3324	3980890	0	289.359	289.359	215.137	215.137	N	NoTarget	0	1	2	7	-1	6	3993478	100	8	404
1	3	252	8	1759	0	8	-1	0	3997962	0	7	672	3998634	0	8	-1	10	3996088	0	7	2546	3998634	689.143	689.143	427.77	427.77	901	11	3977566	5	3324	3980890	0	282.059	282.059	215.137	215.137	F	Target	0	1	1	8	-1	15	3997862	100	7	772
1	3	253	7	989	0	7	-1	0	4001576	0	8	258	4001834	0	7	-1	10	4000472	0	8	1362	4001834	689.143	689.143	427.022	427.022	902	11	3977566	5	3324	3980890	0	282.059	282.059	214.956	214.956	S	NoTarget	0	1	2	7	-1	15	4001476	100	8	358
1	3	254	7	1271	0	7	-1	1	4005459	0	8	359	4005818	0	7	-1	10	4004086	0	8	1732	4005818	689.143	689.143	426.724	426.724	903	11	3977566	5	3324	3980890	0	282.059	282.059	214.529	214.529	V	NoTarget	0	1	2	7	-1	1	4005358	101	8	460
1	3	255	7	859	0	7	-1	1	4008939	0	8	623	4009562	0	7	-1	9	4007968	0	8	1594	4009562	689.143	689.143	427.581	427.581	904	11	3977566	5	3324	3980890	0	282.059	282.059	214.451	214.451	N	NoTarget	0	1	2	7	-1	11	4008838	101	8	724
1	3	256	7	1661	0	7	-1	0	4013222	0	8	404	4013626	0	7	-1	10	4011449	0	8	2177	4013626	689.143	689.143	427.478	427.478	905	11	3977566	5	3324	3980890	0	282.059	282.059	213.988	213.988	Q	NoTarget	0	1	2	7	-1	12	4013122	100	8	504
1	3	257	7	1335	0	7	-1	0	4017171	0	8	327	4017498	0	7	-1	10	4015732	0	8	1766	4017498	689.143	689.143	427.043	427.043	906	11	3977566	5	3324	3980890	0	282.059	282.059	213.625	213.625	Z	NoTarget	0	1	2	7	-1	4	4017071	100	8	427
1	3	258	7	1711	0	7	-1	0	4021505	0	8	456	4021961	0	7	-1	10	4019681	0	8	2280	4021961	689.143	689.143	427.168	427.168	907	11	3977566	5	3324	3980890	0	282.059	282.059	213.17	213.17	V	NoTarget	0	1	2	7	-1	13	4021405	100	8	556
1	3	259	7	1902	0	7	-1	1	4026023	0	8	306	4026329	0	7	-1	10	4024015	0	8	2314	4026329	689.143	689.143	426.648	426.648	908	11	3977566	5	3324	3980890	0	282.059	282.059	212.858	212.858	V	NoTarget	0	1	2	7	-1	5	4025922	101	8	407
1	3	260	7	1284	0	7	-1	1	4029922	0	8	343	4030265	0	7	-1	10	4028533	0	8	1732	4030265	689.143	689.143	426.291	426.291	909	11	3977566	5	3324	3980890	0	282.059	282.059	212.471	212.471	G	NoTarget	0	1	2	7	-1	4	4029821	101	8	444
1	3	261	7	1418	0	7	-1	0	4033954	0	8	311	4034265	0	7	-1	9	4032431	0	8	1834	4034265	689.143	689.143	425.8	425.8	910	11	3977566	5	3324	3980890	0	282.059	282.059	212.15	212.15	R	NoTarget	0	1	2	7	-1	5	4033854	100	8	411
1	3	262	8	1634	0	8	-1	0	4038204	0	7	637	4038841	0	8	-1	10	4036464	0	7	2377	4038841	686.773	686.773	425.8	425.8	911	11	3977566	5	3324	3980890	0	275.486	275.486	212.15	212.15	F	Target	0	1	1	8	-1	6	4038104	100	7	737
1	3	263	7	1753	0	7	-1	0	4042571	0	8	606	4043177	0	7	-1	10	4040714	0	8	2463	4043177	686.773	686.773	426.564	426.564	912	11	3977566	5	3324	3980890	0	275.486	275.486	212.023	212.023	S	NoTarget	0	1	2	7	-1	4	4042471	100	8	706
1	3	264	7	1992	0	7	-1	1	4047190	0	8	355	4047545	0	7	-1	10	4045081	0	8	2464	4047545	686.773	686.773	426.262	426.262	913	11	3977566	5	3324	3980890	0	275.486	275.486	211.625	211.625	Z	NoTarget	0	1	2	7	-1	16	4047089	101	8	456
1	3	265	7	575	0	7	-1	1	4050386	0	8	391	4050777	0	7	-1	10	4049700	0	8	1077	4050777	686.773	686.773	426.113	426.113	914	11	3977566	5	3324	3980890	0	275.486	275.486	211.19	211.19	G	NoTarget	0	1	2	7	-1	10	4050285	101	8	492
1	3	266	7	1990	0	7	-1	1	4054988	0	8	365	4055353	0	7	-1	10	4052896	0	8	2457	4055353	686.773	686.773	425.858	425.858	915	11	3977566	5	3324	3980890	0	275.486	275.486	210.783	210.783	D	NoTarget	0	1	2	7	-1	1	4054887	101	8	466
1	3	267	7	1570	0	7	-1	0	4059170	2511	8	503	4059673	0	7	-1	9	4057497	0	8	2176	4059673	686.773	686.773	426.179	426.179	916	11	4061681	3	1928	4063609	6	275.486	275.486	210.4	210.4	G	NoTarget	0	1	2	7	-1	3	4059070	100	8	603
1	3	268	7	503	0	7	-1	0	4064240	2511	8	1113	4065353	0	7	-1	12	4063621	0	8	1732	4065353	686.773	686.773	429.029	429.029	917	11	4066751	5	1641	4068392	4	275.486	275.486	214.572	214.572	B	NoTarget	0	1	2	7	-1	16	4064140	100	8	1213
1	3	269	7	941	0	7	-1	0	4069461	0	8	611	4070072	0	7	-1	14	4068407	0	8	1665	4070072	686.773	686.773	429.781	429.781	918	11	4066751	5	1641	4068392	0	275.486	275.486	214.446	214.446	Q	NoTarget	0	1	2	7	-1	13	4069361	100	8	711
1	3	270	7	1393	0	7	-1	1	4073477	0	8	323	4073800	0	7	-1	10	4071971	0	8	1829	4073800	686.773	686.773	429.342	429.342	919	11	4066751	5	1641	4068392	0	275.486	275.486	214.112	214.112	S	NoTarget	0	1	2	7	-1	12	4073376	101	8	424
1	3	271	8	1055	0	8	-1	0	4077158	0	7	674	4077832	0	8	-1	10	4075987	0	7	1845	4077832	686.217	686.217	429.342	429.342	920	11	4066751	5	1641	4068392	0	269.165	269.165	214.112	214.112	F	Target	0	1	1	8	-1	16	4077058	100	7	774
1	3	272	7	518	0	7	-1	0	4080287	0	8	457	4080744	0	7	-1	10	4079668	0	8	1076	4080744	686.217	686.217	429.455	429.455	921	11	4066751	5	1641	4068392	0	269.165	269.165	213.678	213.678	B	NoTarget	0	1	2	7	-1	1	4080187	100	8	557
1	3	273	7	1109	0	7	-1	0	4084018	2511	8	886	4084904	0	7	-1	10	4082797	0	8	2107	4084904	686.217	686.217	431.318	431.318	922	11	4086529	3	2087	4088616	4	269.165	269.165	215.226	215.226	B	NoTarget	0	1	2	7	-1	12	4083918	100	8	986
1	3	274	7	1703	0	7	-1	1	4090444	0	8	732	4091176	0	7	-1	20	4088637	0	8	2539	4091176	686.217	686.217	432.541	432.541	923	11	4086529	3	2087	4088616	0	269.165	269.165	215.64	215.64	D	NoTarget	0	1	2	7	-1	3	4090343	101	8	833
1	3	275	7	1394	0	7	-1	1	4094460	0	8	348	4094808	0	7	-1	10	4092954	0	8	1854	4094808	686.217	686.217	432.198	432.198	924	11	4086529	3	2087	4088616	0	269.165	269.165	215.268	215.268	S	NoTarget	0	1	2	7	-1	11	4094359	101	8	449
1	3	276	7	942	0	7	-1	1	4098024	0	8	368	4098392	0	7	-1	10	4096970	0	8	1422	4098392	686.217	686.217	431.94	431.94	925	11	4086529	3	2087	4088616	0	269.165	269.165	214.871	214.871	G	NoTarget	0	1	2	7	-1	11	4097923	101	8	469
1	3	277	7	568	0	7	-1	0	4101203	0	8	517	4101720	0	7	-1	10	4100534	0	8	1186	4101720	686.217	686.217	432.281	432.281	926	11	4086529	3	2087	4088616	0	269.165	269.165	214.505	214.505	R	NoTarget	0	1	2	7	-1	1	4101103	100	8	617
1	3	278	7	1313	0	7	-1	0	4105135	0	8	409	4105544	0	7	-1	10	4103713	0	8	1831	4105544	686.217	686.217	432.188	432.188	927	11	4086529	3	2087	4088616	0	269.165	269.165	214.079	214.079	D	NoTarget	0	1	2	7	-1	9	4105035	100	8	509
1	3	279	7	750	0	7	-1	0	4108498	0	8	518	4109016	0	7	-1	10	4107645	0	8	1371	4109016	686.217	686.217	432.53	432.53	928	11	4086529	3	2087	4088616	0	269.165	269.165	213.719	213.719	Z	NoTarget	0	1	2	7	-1	3	4108398	100	8	618
1	3	280	7	620	0	7	-1	1	4111745	0	8	502	4112247	0	7	-1	10	4111008	0	8	1239	4112247	686.217	686.217	432.806	432.806	929	11	4086529	3	2087	4088616	0	269.165	269.165	213.337	213.337	B	NoTarget	0	1	2	7	-1	16	4111644	101	8	603
1	3	281	8	1057	1	8	-1	1	4115426	0	8	293	4115719	1	8	-1	9	4114254	0	8	1465	4115719	669.833	669.833	432.806	432.806	930	11	4086529	3	2087	4088616	0	275.214	275.214	213.337	213.337	F	Target	1	0	11	8	-1	14	4115325	101	8	394
1	3	282	7	1688	0	7	-1	0	4119726	0	8	345	4120071	0	7	-1	10	4117936	0	8	2135	4120071	669.833	669.833	432.458	432.458	931	11	4086529	3	2087	4088616	0	275.214	275.214	212.985	212.985	R	NoTarget	0	1	2	7	-1	2	4119626	100	8	445
1	3	283	7	1704	0	7	-1	0	4124043	0	8	604	4124647	0	7	-1	10	4122236	0	8	2411	4124647	669.833	669.833	433.134	433.134	932	11	4086529	3	2087	4088616	0	275.214	275.214	212.836	212.836	V	NoTarget	0	1	2	7	-1	3	4123943	100	8	704
1	3	284	7	964	0	7	-1	0	4127624	0	8	335	4127959	0	7	-1	10	4126553	0	8	1406	4127959	669.833	669.833	432.749	432.749	933	11	4086529	3	2087	4088616	0	275.214	275.214	212.506	212.506	Q	NoTarget	0	1	2	7	-1	7	4127524	100	8	435
1	3	285	7	1148	0	7	-1	1	4131389	0	8	346	4131735	0	7	-1	10	4130134	0	8	1601	4131735	669.833	669.833	432.41	432.41	934	11	4086529	3	2087	4088616	0	275.214	275.214	212.158	212.158	Z	NoTarget	0	1	2	7	-1	6	4131288	101	8	447
1	3	286	7	1647	0	7	-1	1	4135656	2526	8	303	4135959	0	7	-1	10	4133899	0	8	2060	4135959	669.833	669.833	431.907	431.907	935	26	4138182	2	3649	4141831	6	275.214	275.214	211.897	211.897	Q	NoTarget	0	1	2	7	-1	9	4135555	101	8	404
1	3	287	7	808	0	7	-1	1	4142768	0	8	455	4143223	0	7	-1	15	4141847	0	8	1376	4143223	669.833	669.833	431.996	431.996	936	26	4138182	2	3649	4141831	0	275.214	275.214	211.489	211.489	S	NoTarget	0	1	2	7	-1	12	4142667	101	8	556
1	3	288	7	1660	0	7	-1	1	4147051	0	8	316	4147367	0	7	-1	9	4145277	0	8	2090	4147367	669.833	669.833	431.548	431.548	937	26	4138182	2	3649	4141831	0	275.214	275.214	211.202	211.202	D	NoTarget	0	1	2	7	-1	13	4146950	101	8	417
1	3	289	7	770	0	7	-1	1	4150448	0	8	343	4150791	0	7	-1	10	4149561	0	8	1230	4150791	669.833	669.833	431.208	431.208	938	26	4138182	2	3649	4141831	0	275.214	275.214	210.865	210.865	R	NoTarget	0	1	2	7	-1	16	4150347	101	8	444
1	3	290	7	973	0	7	-1	1	4154045	0	8	265	4154310	0	7	-1	9	4152957	0	8	1353	4154310	669.833	669.833	430.571	430.571	939	26	4138182	2	3649	4141831	0	275.214	275.214	210.711	210.711	G	NoTarget	0	1	2	7	-1	14	4153944	101	8	366
1	3	291	7	1962	0	7	-1	1	4158630	0	8	416	4159046	0	7	-1	10	4156555	0	8	2491	4159046	669.833	669.833	430.515	430.515	940	26	4138182	2	3649	4141831	0	275.214	275.214	210.309	210.309	S	NoTarget	0	1	2	7	-1	12	4158529	101	8	517
1	3	292	7	944	0	7	-1	1	4162194	0	8	356	4162550	0	7	-1	10	4161140	0	8	1410	4162550	669.833	669.833	430.232	430.232	941	26	4138182	2	3649	4141831	0	275.214	275.214	209.957	209.957	S	NoTarget	0	1	2	7	-1	9	4162093	101	8	457
1	3	293	7	800	0	7	-1	0	4165607	0	8	351	4165958	0	7	-1	10	4164704	0	8	1254	4165958	669.833	669.833	429.932	429.932	942	26	4138182	2	3649	4141831	0	275.214	275.214	209.614	209.614	S	NoTarget	0	1	2	7	-1	3	4165507	100	8	451
1	3	294	7	782	0	7	-1	0	4169004	0	8	570	4169574	0	7	-1	10	4168117	0	8	1457	4169574	669.833	669.833	430.46	430.46	943	26	4138182	2	3649	4141831	0	275.214	275.214	209.394	209.394	S	NoTarget	0	1	2	7	-1	5	4168904	100	8	670
1	3	295	7	864	0	7	-1	0	4172484	0	8	274	4172758	0	7	-1	10	4171514	0	8	1244	4172758	669.833	669.833	429.872	429.872	944	26	4138182	2	3649	4141831	0	275.214	275.214	209.219	209.219	G	NoTarget	0	1	2	7	-1	6	4172384	100	8	374
1	3	296	8	852	0	8	-1	0	4175948	0	7	730	4176678	0	8	-1	10	4174994	0	7	1684	4176678	672.24	672.24	429.872	429.872	945	26	4138182	2	3649	4141831	0	269.688	269.688	209.219	209.219	F	Target	0	1	1	8	-1	2	4175848	100	7	830
1	3	297	7	1392	0	7	-1	1	4179964	0	8	250	4180214	0	7	-1	10	4178458	0	8	1756	4180214	672.24	672.24	429.199	429.199	946	26	4138182	2	3649	4141831	0	269.688	269.688	209.115	209.115	B	NoTarget	0	1	2	7	-1	13	4179863	101	8	351
1	3	298	7	1445	0	7	-1	0	4184030	0	8	328	4184358	0	7	-1	10	4182474	0	8	1884	4184358	672.24	672.24	428.821	428.821	947	26	4138182	2	3649	4141831	0	269.688	269.688	208.814	208.814	R	NoTarget	0	1	2	7	-1	11	4183930	100	8	428
1	3	299	7	1257	0	7	-1	0	4187912	0	8	366	4188278	0	7	-1	10	4186540	0	8	1738	4188278	672.24	672.24	428.587	428.587	948	26	4138182	2	3649	4141831	0	269.688	269.688	208.46	208.46	S	NoTarget	0	1	2	7	-1	15	4187812	100	8	466
1	3	300	7	631	0	7	-1	1	4191159	0	8	207	4191366	0	7	-1	10	4190422	0	8	944	4191366	672.24	672.24	427.767	427.767	949	26	4138182	2	3649	4141831	0	269.688	269.688	208.508	208.508	S	NoTarget	0	1	2	7	-1	5	4191058	101	8	308
1	3	301	7	628	0	7	-1	1	4194405	0	8	289	4194694	0	7	-1	9	4193668	0	8	1026	4194694	672.24	672.24	427.255	427.255	950	26	4138182	2	3649	4141831	0	269.688	269.688	208.292	208.292	Q	NoTarget	0	1	2	7	-1	8	4194304	101	8	390
1	3	302	7	1102	0	7	-1	1	4198119	0	8	399	4198518	0	7	-1	9	4196914	0	8	1604	4198518	672.24	672.24	427.151	427.151	951	26	4138182	2	3649	4141831	0	269.688	269.688	207.915	207.915	G	NoTarget	0	1	2	7	-1	2	4198018	101	8	500
1	3	303	7	1903	0	7	-1	1	4202637	0	8	280	4202917	0	7	-1	10	4200629	0	8	2288	4202917	672.24	672.24	426.612	426.612	952	26	4138182	2	3649	4141831	0	269.688	269.688	207.723	207.723	N	NoTarget	0	1	2	7	-1	4	4202536	101	8	381
1	3	304	7	1257	0	7	-1	1	4206519	0	8	462	4206981	0	7	-1	10	4205147	0	8	1834	4206981	672.24	672.24	426.741	426.741	953	26	4138182	2	3649	4141831	0	269.688	269.688	207.354	207.354	G	NoTarget	0	1	2	7	-1	14	4206418	101	8	563
1	3	305	7	1036	0	7	-1	0	4210166	0	8	399	4210565	0	7	-1	10	4209029	0	8	1536	4210565	672.24	672.24	426.64	426.64	954	26	4138182	2	3649	4141831	0	269.688	269.688	206.982	206.982	S	NoTarget	0	1	2	7	-1	1	4210066	100	8	499
1	3	306	7	1643	0	7	-1	1	4214434	0	8	307	4214741	0	7	-1	10	4212676	0	8	2065	4214741	672.24	672.24	426.207	426.207	955	26	4138182	2	3649	4141831	0	269.688	269.688	206.73	206.73	R	NoTarget	0	1	2	7	-1	14	4214333	101	8	408
1	3	307	7	1132	0	7	-1	0	4218181	2511	8	288	4218469	0	7	-1	9	4216943	0	8	1526	4218469	672.24	672.24	425.708	425.708	956	11	4220692	2	1361	4222053	6	269.688	269.688	206.523	206.523	D	NoTarget	0	1	2	7	-1	6	4218081	100	8	388
1	3	308	7	1758	0	7	-1	0	4223937	0	8	756	4224693	0	7	-1	9	4222063	0	8	2630	4224693	672.24	672.24	426.896	426.896	957	11	4220692	2	1361	4222053	0	269.688	269.688	207.099	207.099	D	NoTarget	0	1	2	7	-1	16	4223837	100	8	856
1	3	309	7	1200	0	7	-1	1	4227753	0	8	492	4228245	0	7	-1	10	4226447	0	8	1798	4228245	672.24	672.24	427.129	427.129	958	11	4220692	2	1361	4222053	0	269.688	269.688	206.763	206.763	Q	NoTarget	0	1	2	7	-1	5	4227652	101	8	593
1	3	310	7	1810	0	7	-1	1	4232187	0	8	298	4232485	0	7	-1	9	4230262	0	8	2223	4232485	672.24	672.24	426.668	426.668	959	11	4220692	2	1361	4222053	0	269.688	269.688	206.536	206.536	D	NoTarget	0	1	2	7	-1	14	4232086	101	8	399
1	3	311	8	1616	0	8	-1	1	4236421	2526	7	1008	4237429	0	8	-1	10	4234697	0	7	2732	4237429	685.154	685.154	426.668	426.668	960	26	4238947	2	2546	4241493	3	272.32	272.32	206.536	206.536	F	Target	0	1	1	8	-1	7	4236320	101	7	1109
1	3	312	7	756	0	7	-1	1	4242378	0	8	458	4242836	0	7	-1	14	4241507	0	8	1329	4242836	685.154	685.154	426.779	426.779	961	26	4238947	2	2546	4241493	0	272.32	272.32	206.176	206.176	D	NoTarget	0	1	2	7	-1	14	4242277	101	8	559
1	3	313	7	810	0	7	-1	1	4245808	2526	8	452	4246260	0	7	-1	9	4244887	0	8	1373	4246260	685.154	685.154	426.869	426.869	962	26	4248334	2	1654	4249988	6	272.32	272.32	205.814	205.814	V	NoTarget	0	1	2	7	-1	10	4245707	101	8	553
1	3	314	7	680	0	7	-1	1	4250794	2526	8	938	4251732	0	7	-1	18	4250007	0	8	1725	4251732	685.154	685.154	428.675	428.675	963	26	4253320	2	1116	4254436	4	272.32	272.32	207.683	207.683	B	NoTarget	0	1	2	7	-1	6	4250693	101	8	1039
1	3	315	7	766	0	7	-1	0	4255328	0	8	452	4255780	0	7	-1	21	4254458	0	8	1322	4255780	685.154	685.154	428.757	428.757	964	26	4253320	2	1116	4254436	0	272.32	272.32	207.321	207.321	G	NoTarget	0	1	2	7	-1	4	4255228	100	8	552
1	3	316	7	1610	0	7	-1	0	4259561	2511	8	459	4260020	0	7	-1	10	4257838	0	8	2182	4260020	685.154	685.154	428.863	428.863	965	11	4262072	5	1164	4263236	6	272.32	272.32	206.963	206.963	V	NoTarget	0	1	2	7	-1	13	4259461	100	8	559
1	3	317	7	1381	0	7	-1	1	4264732	0	8	488	4265220	0	7	-1	6	4263243	0	8	1977	4265220	685.154	685.154	429.07	429.07	966	11	4262072	5	1164	4263236	0	272.32	272.32	206.629	206.629	Z	NoTarget	0	1	2	7	-1	7	4264631	101	8	589
1	3	318	7	984	0	7	-1	0	4268329	0	8	571	4268900	0	7	-1	10	4267242	0	8	1658	4268900	685.154	685.154	429.564	429.564	967	11	4262072	5	1164	4263236	0	272.32	272.32	206.438	206.438	N	NoTarget	0	1	2	7	-1	3	4268229	100	8	671
1	3	319	7	507	0	7	-1	0	4271458	0	8	306	4271764	0	7	-1	10	4270839	0	8	925	4271764	685.154	685.154	429.135	429.135	968	11	4262072	5	1164	4263236	0	272.32	272.32	206.206	206.206	Q	NoTarget	0	1	2	7	-1	12	4271358	100	8	406
1	3	320	7	911	0	7	-1	0	4274989	2511	8	295	4275284	0	7	-1	10	4273968	0	8	1316	4275284	685.154	685.154	428.671	428.671	969	11	4277500	5	2760	4280260	6	272.32	272.32	205.999	205.999	R	NoTarget	0	1	2	7	-1	10	4274889	100	8	395
1	3	321	7	1491	0	7	-1	0	4281883	2511	8	1225	4283108	0	7	-1	16	4280277	0	8	2831	4283108	685.154	685.154	431.417	431.417	970	11	4284394	5	1338	4285732	4	272.32	272.32	210.892	210.892	V	NoTarget	0	1	2	7	-1	15	4281783	100	8	1325
1	3	322	7	1724	0	7	-1	16	4287589	0	8	286	4287875	0	7	-1	16	4285748	0	8	2127	4287875	685.154	685.154	430.918	430.918	971	11	4284394	5	1338	4285732	0	272.32	272.32	210.701	210.701	D	NoTarget	0	1	2	7	-1	1	4287473	116	8	402
1	3	323	7	1072	0	7	-1	1	4291287	0	8	236	4291523	0	7	-1	10	4290099	0	8	1424	4291523	685.154	685.154	430.25	430.25	972	11	4284394	5	1338	4285732	0	272.32	272.32	210.648	210.648	Z	NoTarget	0	1	2	7	-1	15	4291186	101	8	337
1	3	324	7	1116	0	7	-1	0	4295018	0	8	281	4295299	0	7	-1	10	4293797	0	8	1502	4295299	685.154	685.154	429.741	429.741	973	11	4284394	5	1338	4285732	0	272.32	272.32	210.467	210.467	D	NoTarget	0	1	2	7	-1	5	4294918	100	8	381
1	3	325	7	540	0	7	-1	1	4298181	0	8	462	4298643	0	7	-1	10	4297528	0	8	1115	4298643	685.154	685.154	429.85	429.85	974	11	4284394	5	1338	4285732	0	272.32	272.32	210.116	210.116	Z	NoTarget	0	1	2	7	-1	12	4298080	101	8	563
2	1	1	8	1142	0	8	-1	1	128064	0	7	342	128406	0	8	-1	10	126808	1155	7	1598	128406	0	0	0	0	0	0	0		0	0	0	0	0	0	0	G	NoTarget	0	1	2	8	-1	13	127963	101	7	443
2	1	2	8	1011	0	8	-1	1	131695	0	7	340	132035	0	8	-1	9	130573	1021	7	1462	132035	0	0	0	0	1	0	0		0	0	0	0	0	0	0	N	NoTarget	0	1	2	8	-1	10	131594	101	7	441
2	1	3	8	1919	0	8	-1	0	136229	0	7	424	136653	0	8	-1	9	134204	1925	7	2449	136653	0	0	0	0	2	0	0		0	0	0	0	0	0	0	N	NoTarget	0	1	2	8	-1	6	136129	100	7	524
2	1	4	8	1281	0	8	-1	1	140128	0	7	602	140730	0	8	-1	10	138739	1288	7	1991	140730	0	0	0	0	3	0	0		0	0	0	0	0	0	0	Z	NoTarget	0	1	2	8	-1	7	140027	101	7	703
2	1	5	8	683	0	8	-1	0	143424	0	7	295	143719	0	8	-1	10	142638	686	7	1081	143719	0	0	0	0	4	0	0		0	0	0	0	0	0	0	Q	NoTarget	0	1	2	8	-1	3	143324	100	7	395
2	1	6	7	1463	0	8	-1	0	147507	2527	7	406	147913	0	8	-1	10	145934	1473	7	1979	147913	0	0	406	406	5	27	150034	1	4601	154635	0	0	0	0	0	B	NoTarget	0	1	2	8	-1	10	147407	100	7	506
2	1	7	8	1929	0	8	-1	0	156693	0	7	306	156999	0	8	-1	16	154652	1941	7	2347	156999	0	0	356	356	6	27	150034	1	4601	154635	0	0	0	70.7107	70.7107	B	NoTarget	0	1	2	8	-1	12	156593	100	7	406
2	1	8	8	947	0	8	-1	1	160258	0	7	274	160532	0	8	-1	10	159203	954	7	1329	160532	0	0	328.667	328.667	7	27	150034	1	4601	154635	0	0	0	68.8573	68.8573	Q	NoTarget	0	1	2	8	-1	7	160157	101	7	375
2	1	9	8	1621	0	7	-1	0	164491	2511	8	509	165000	0	7	-1	9	162767	1624	8	2233	165000	509	509	328.667	328.667	8	11	167002	1	2664	169666	0	0	0	68.8573	68.8573	F	Target	0	1	1	7	-1	3	164391	100	8	609
2	1	10	8	773	0	8	-1	0	170565	0	7	428	170993	0	8	-1	11	169678	787	7	1315	170993	509	509	353.5	353.5	9	11	167002	1	2664	169666	0	0	0	75.0178	75.0178	Z	NoTarget	0	1	2	8	-1	14	170465	100	7	528
2	1	11	8	726	0	8	-1	1	173912	0	7	275	174187	0	8	-1	10	173075	736	7	1112	174187	509	509	337.8	337.8	10	11	167002	1	2664	169666	0	0	0	73.8458	73.8458	R	NoTarget	0	1	2	8	-1	10	173811	101	7	376
2	1	12	8	1318	0	8	-1	1	177844	0	7	259	178103	0	8	-1	9	176421	1322	7	1682	178103	509	509	324.667	324.667	11	11	167002	1	2664	169666	0	0	0	73.4675	73.4675	B	NoTarget	0	1	2	8	-1	4	177743	101	7	360
2	1	13	8	1610	0	8	-1	0	182077	0	7	317	182394	0	8	-1	10	180354	1623	7	2040	182394	509	509	323.571	323.571	12	11	167002	1	2664	169666	0	0	0	67.1289	67.1289	S	NoTarget	0	1	2	8	-1	13	181977	100	7	417
2	1	14	8	515	0	8	-1	1	185207	0	7	539	185746	0	8	-1	10	184587	519	7	1159	185746	509	509	350.5	350.5	13	11	167002	1	2664	169666	0	0	0	98.3042	98.3042	Q	NoTarget	0	1	2	8	-1	4	185106	101	7	640
2	1	15	8	1301	0	8	-1	1	189122	0	7	281	189403	0	8	-1	9	187716	1305	7	1687	189403	509	509	342.778	342.778	14	11	167002	1	2664	169666	0	0	0	94.8285	94.8285	B	NoTarget	0	1	2	8	-1	4	189021	101	7	382
2	1	16	8	917	0	8	-1	1	192653	0	7	279	192932	0	8	-1	10	191632	920	7	1300	192932	509	509	336.4	336.4	15	11	167002	1	2664	169666	0	0	0	91.6518	91.6518	D	NoTarget	0	1	2	8	-1	3	192552	101	7	380
2	1	17	8	833	0	8	-1	0	196099	0	7	265	196364	0	8	-1	9	195162	837	7	1202	196364	509	509	329.909	329.909	16	11	167002	1	2664	169666	0	0	0	89.5739	89.5739	D	NoTarget	0	1	2	8	-1	4	195999	100	7	365
2	1	18	7	1437	0	8	-1	1	200149	2511	7	224	200373	0	8	-1	10	198609	1439	7	1764	200373	509	509	321.083	321.083	17	11	202660	1	1665	204325	5	0	0	90.7128	90.7128	V	NoTarget	0	1	2	8	-1	2	200048	101	7	325
2	1	19	8	702	0	8	-1	0	205135	0	7	405	205540	0	8	-1	6	204332	703	7	1208	205540	509	509	327.538	327.538	18	11	202660	1	1665	204325	0	0	0	89.9153	89.9153	N	NoTarget	0	1	2	8	-1	1	205035	100	7	505
2	1	20	8	1165	0	8	-1	1	208917	0	7	232	209149	0	8	-1	10	207645	1171	7	1504	209149	509	509	320.714	320.714	19	11	202660	1	1665	204325	0	0	0	90.0824	90.0824	S	NoTarget	0	1	2	8	-1	6	208816	101	7	333
2	1	21	7	1371	0	8	-1	0	212899	2511	7	214	213113	0	8	-1	10	211427	1372	7	1686	213113	509	509	313.6	313.6	20	11	215410	1	1652	217062	5	0	0	91.0736	91.0736	S	NoTarget	0	1	2	8	-1	1	212799	100	7	314
2	1	22	7	765	0	8	-1	1	217953	2511	7	553	218506	0	8	-1	20	217082	770	7	1424	218506	509	509	328.562	328.562	21	11	220464	1	6405	226869	4	0	0	106.412	106.412	V	NoTarget	0	1	2	8	-1	5	217852	101	7	654
2	1	23	8	1929	0	8	-1	1	228930	0	7	331	229261	0	8	-1	18	226888	1941	7	2373	229261	509	509	328.706	328.706	22	11	220464	1	6405	226869	0	0	0	103.034	103.034	D	NoTarget	0	1	2	8	-1	12	228829	101	7	432
2	1	24	7	704	0	7	-1	1	232260	0	8	445	232705	0	7	-1	9	231439	720	8	1266	232705	477	477	328.706	328.706	23	11	220464	1	6405	226869	0	45.2548	45.2548	103.034	103.034	F	Target	0	1	1	7	-1	16	232159	101	8	546
2	1	25	8	545	0	8	-1	1	235422	0	7	482	235904	0	8	-1	9	234769	552	7	1135	235904	477	477	337.222	337.222	24	11	220464	1	6405	226869	0	45.2548	45.2548	106.288	106.288	N	NoTarget	0	1	2	8	-1	7	235321	101	7	583
2	1	26	8	1545	0	8	-1	0	239588	0	7	494	240082	0	8	-1	10	237932	1556	7	2150	240082	477	477	345.474	345.474	25	11	220464	1	6405	226869	0	45.2548	45.2548	109.376	109.376	Z	NoTarget	0	1	2	8	-1	11	239488	100	7	594
2	1	27	8	1142	0	8	-1	0	243353	0	7	258	243611	0	8	-1	10	242098	1155	7	1513	243611	477	477	341.1	341.1	26	11	220464	1	6405	226869	0	45.2548	45.2548	108.241	108.241	G	NoTarget	0	1	2	8	-1	13	243253	100	7	358
2	1	28	8	1589	0	8	-1	0	247553	0	7	280	247833	0	8	-1	10	245863	0	7	1970	247833	477	477	338.19	338.19	27	11	220464	1	6405	226869	0	45.2548	45.2548	106.339	106.339	N	NoTarget	0	1	2	8	-1	1	247453	100	7	380
2	1	29	7	1955	0	7	-1	0	252121	0	8	524	252645	0	7	-1	10	250063	0	8	2582	252645	492.667	492.667	338.19	338.19	28	11	220464	1	6405	226869	0	41.9563	41.9563	106.339	106.339	F	Target	0	1	1	7	-1	3	252021	100	8	624
2	1	30	8	1939	0	8	-1	1	256673	0	7	311	256984	0	8	-1	10	254631	0	7	2353	256984	492.667	492.667	336.955	336.955	29	11	220464	1	6405	226869	0	41.9563	41.9563	103.938	103.938	R	NoTarget	0	1	2	8	-1	2	256572	101	7	412
2	1	31	8	771	0	8	-1	1	260070	0	7	322	260392	0	8	-1	9	259182	0	7	1210	260392	492.667	492.667	336.304	336.304	30	11	220464	1	6405	226869	0	41.9563	41.9563	101.597	101.597	B	NoTarget	0	1	2	8	-1	16	259969	101	7	423
2	1	32	8	1638	0	8	-1	0	264319	0	7	296	264615	0	8	-1	9	262579	0	7	2036	264615	492.667	492.667	334.625	334.625	31	11	220464	1	6405	226869	0	41.9563	41.9563	99.7034	99.7034	G	NoTarget	0	1	2	8	-1	2	264219	100	7	396
2	1	33	8	1981	0	8	-1	1	268922	0	7	238	269160	0	8	-1	10	266829	0	7	2331	269160	492.667	492.667	330.76	330.76	32	11	220464	1	6405	226869	0	41.9563	41.9563	99.4989	99.4989	G	NoTarget	0	1	2	8	-1	11	268821	101	7	339
2	1	34	7	1257	0	7	-1	0	272803	0	8	523	273326	0	7	-1	9	271431	0	8	1895	273326	500.25	500.25	330.76	330.76	33	11	220464	1	6405	226869	0	37.4644	37.4644	99.4989	99.4989	F	Target	0	1	1	7	-1	15	272703	100	8	623
2	1	35	8	1004	0	8	-1	16	276434	0	7	453	276887	0	8	-1	10	275313	0	7	1574	276887	500.25	500.25	335.462	335.462	34	11	220464	1	6405	226869	0	37.4644	37.4644	100.393	100.393	R	NoTarget	0	1	2	8	-1	1	276318	116	7	569
2	1	36	8	1357	0	8	-1	0	280416	0	7	246	280662	0	8	-1	10	278944	0	7	1718	280662	500.25	500.25	332.148	332.148	35	11	220464	1	6405	226869	0	37.4644	37.4644	99.9376	99.9376	N	NoTarget	0	1	2	8	-1	15	280316	100	7	346
2	1	37	8	641	0	8	-1	0	283679	0	7	282	283961	0	8	-1	10	282926	0	7	1035	283961	500.25	500.25	330.357	330.357	36	11	220464	1	6405	226869	0	37.4644	37.4644	98.5263	98.5263	D	NoTarget	0	1	2	8	-1	12	283579	100	7	382
2	1	38	8	907	0	8	-1	0	287210	0	7	284	287494	0	8	-1	10	286189	0	7	1305	287494	500.25	500.25	328.759	328.759	37	11	220464	1	6405	226869	0	37.4644	37.4644	97.1331	97.1331	B	NoTarget	0	1	2	8	-1	14	287110	100	7	384
2	1	39	7	1692	0	7	-1	0	291527	0	8	339	291866	0	7	-1	10	289720	0	8	2146	291866	468	468	328.759	328.759	38	11	220464	1	6405	226869	0	79.0759	79.0759	97.1331	97.1331	F	Target	0	1	1	7	-1	15	291427	100	8	439
2	1	40	8	1214	0	8	-1	0	295359	0	7	274	295633	0	8	-1	10	294037	0	7	1596	295633	468	468	326.933	326.933	39	11	220464	1	6405	226869	0	79.0759	79.0759	95.9658	95.9658	D	NoTarget	0	1	2	8	-1	8	295259	100	7	374
2	1	41	8	1189	0	8	-1	0	299174	0	7	359	299533	0	8	-1	10	297869	0	7	1664	299533	468	468	327.968	327.968	40	11	220464	1	6405	226869	0	79.0759	79.0759	94.5285	94.5285	S	NoTarget	0	1	2	8	-1	16	299074	100	7	459
2	1	42	8	845	1	8	-1	1	302638	0	8	436	303074	1	8	-1	10	301684	0	8	1390	303074	468	468	331.344	331.344	41	11	220464	1	6405	226869	0	79.0759	79.0759	94.9321	94.9321	Z	NoTarget	1	0	22	8	-1	8	302537	101	8	537
2	1	43	8	663	0	8	-1	1	305918	0	7	382	306300	0	8	-1	10	305148	0	7	1152	306300	468	468	332.879	332.879	42	11	220464	1	6405	226869	0	79.0759	79.0759	93.8522	93.8522	R	NoTarget	0	1	2	8	-1	6	305817	101	7	483
2	1	44	8	1570	0	8	-1	1	310101	0	7	301	310402	0	8	-1	9	308427	0	7	1975	310402	468	468	331.941	331.941	43	11	220464	1	6405	226869	0	79.0759	79.0759	92.5808	92.5808	D	NoTarget	0	1	2	8	-1	3	310000	101	7	402
2	1	45	8	1744	0	8	-1	0	314468	0	7	342	314810	0	8	-1	10	312611	0	7	2199	314810	468	468	332.229	332.229	44	11	220464	1	6405	226869	0	79.0759	79.0759	91.225	91.225	B	NoTarget	0	1	2	8	-1	13	314368	100	7	442
2	1	46	7	957	0	8	-1	1	318049	2511	7	750	318799	0	8	-1	10	316978	0	7	1821	318799	468	468	343.833	343.833	45	11	320560	1	2380	322940	4	79.0759	79.0759	113.721	113.721	Z	NoTarget	0	1	2	8	-1	13	317948	101	7	851
2	1	47	8	1795	0	8	-1	1	324860	0	7	363	325223	0	8	-1	10	322951	0	7	2272	325223	468	468	344.351	344.351	46	11	320560	1	2380	322940	0	79.0759	79.0759	112.174	112.174	N	NoTarget	0	1	2	8	-1	13	324759	101	7	464
2	1	48	8	953	0	8	-1	0	328423	0	7	232	328655	0	8	-1	9	327369	0	7	1286	328655	468	468	341.395	341.395	47	11	320560	1	2380	322940	0	79.0759	79.0759	112.139	112.139	D	NoTarget	0	1	2	8	-1	1	328323	100	7	332
2	1	49	8	640	0	8	-1	0	331686	0	7	373	332059	0	8	-1	10	330933	0	7	1126	332059	468	468	342.205	342.205	48	11	320560	1	2380	322940	0	79.0759	79.0759	110.769	110.769	G	NoTarget	0	1	2	8	-1	13	331586	100	7	473
2	1	50	8	514	0	8	-1	1	334816	0	7	272	335088	0	8	-1	10	334196	0	7	892	335088	468	468	340.45	340.45	49	11	320560	1	2380	322940	0	79.0759	79.0759	109.902	109.902	G	NoTarget	0	1	2	8	-1	5	334715	101	7	373
2	1	51	8	1428	0	8	-1	1	338865	0	7	280	339145	0	8	-1	9	337325	0	7	1820	339145	468	468	338.976	338.976	50	11	320560	1	2380	322940	0	79.0759	79.0759	108.929	108.929	N	NoTarget	0	1	2	8	-1	11	338764	101	7	381
2	1	52	8	793	0	8	-1	1	342279	0	7	246	342525	0	8	-1	9	341374	0	7	1151	342525	468	468	336.762	336.762	51	11	320560	1	2380	322940	0	79.0759	79.0759	108.545	108.545	G	NoTarget	0	1	2	8	-1	11	342178	101	7	347
2	1	53	7	764	0	8	-1	0	345658	2511	7	259	345917	0	8	-1	9	344788	0	7	1129	345917	468	468	334.953	334.953	52	11	348169	1	2314	350483	6	79.0759	79.0759	107.899	107.899	Q	NoTarget	0	1	2	8	-1	6	345558	100	7	359
2	1	54	7	1632	0	7	-1	1	352235	0	8	825	353060	0	7	-1	10	350494	0	8	2566	353060	527.5	527.5	334.953	334.953	53	11	348169	1	2314	350483	0	162	162	107.899	107.899	F	Target	0	1	1	7	-1	8	352134	101	8	926
2	1	55	7	712	0	8	-1	0	355564	2511	7	484	356048	0	8	-1	9	354744	0	7	1304	356048	527.5	527.5	338.341	338.341	54	11	358075	1	1551	359626	6	162	162	108.978	108.978	S	NoTarget	0	1	2	8	-1	8	355464	100	7	584
2	1	56	8	1013	0	8	-1	1	360768	0	7	330	361098	0	8	-1	20	359647	0	7	1451	361098	527.5	527.5	338.156	338.156	55	11	358075	1	1551	359626	0	162	162	107.74	107.74	V	NoTarget	0	1	2	8	-1	7	360667	101	7	431
2	1	57	7	1490	0	8	-1	1	364885	2526	7	371	365256	0	8	-1	10	363278	0	7	1978	365256	527.5	527.5	338.87	338.87	56	26	367411	1	1923	369334	6	162	162	106.646	106.646	G	NoTarget	0	1	2	8	-1	16	364784	101	7	472
2	1	58	8	945	0	8	-1	0	370406	0	7	348	370754	0	8	-1	17	369352	0	7	1402	370754	527.5	527.5	339.064	339.064	57	26	367411	1	1923	369334	0	162	162	105.489	105.489	B	NoTarget	0	1	2	8	-1	9	370306	100	7	448
2	1	59	7	1154	0	8	-1	0	374171	2511	7	265	374436	0	8	-1	10	372916	0	7	1520	374436	527.5	527.5	337.521	337.521	58	11	376682	1	4126	380808	6	162	162	104.907	104.907	Z	NoTarget	0	1	2	8	-1	1	374071	100	7	365
2	1	60	8	787	0	8	-1	0	381717	0	7	289	382006	0	8	-1	5	380814	0	7	1192	382006	527.5	527.5	336.531	336.531	59	11	376682	1	4126	380808	0	162	162	104.039	104.039	R	NoTarget	0	1	2	8	-1	16	381617	100	7	389
2	1	61	8	1017	0	8	-1	0	385348	0	7	235	385583	0	8	-1	10	384227	0	7	1356	385583	527.5	527.5	334.5	334.5	60	11	376682	1	4126	380808	0	162	162	103.969	103.969	S	NoTarget	0	1	2	8	-1	4	385248	100	7	335
2	1	62	8	987	0	8	-1	0	388946	0	7	295	389241	0	8	-1	10	387858	0	7	1383	389241	527.5	527.5	333.725	333.725	61	11	376682	1	4126	380808	0	162	162	103.072	103.072	G	NoTarget	0	1	2	8	-1	1	388846	100	7	395
2	1	63	8	600	0	8	-1	1	392159	0	7	240	392399	0	8	-1	10	391456	0	7	943	392399	527.5	527.5	331.923	331.923	62	11	376682	1	4126	380808	0	162	162	102.881	102.881	G	NoTarget	0	1	2	8	-1	2	392058	101	7	341
2	1	64	8	1601	0	8	-1	1	396376	0	7	250	396626	0	8	-1	10	394669	0	7	1957	396626	527.5	527.5	330.377	330.377	63	11	376682	1	4126	380808	0	162	162	102.507	102.507	D	NoTarget	0	1	2	8	-1	5	396275	101	7	351
2	1	65	8	779	0	8	-1	0	399772	0	7	339	400111	0	8	-1	9	398885	0	7	1226	400111	527.5	527.5	330.537	330.537	64	11	376682	1	4126	380808	0	162	162	101.542	101.542	Q	NoTarget	0	1	2	8	-1	8	399672	100	7	439
2	1	66	8	1089	0	8	-1	0	403487	0	7	330	403817	0	8	-1	10	402282	0	7	1535	403817	527.5	527.5	330.527	330.527	65	11	376682	1	4126	380808	0	162	162	100.597	100.597	V	NoTarget	0	1	2	8	-1	16	403387	100	7	430
2	1	67	8	1294	0	8	-1	0	407402	0	7	283	407685	0	8	-1	10	405997	0	7	1688	407685	527.5	527.5	329.679	329.679	66	11	376682	1	4126	380808	0	162	162	99.8805	99.8805	Q	NoTarget	0	1	2	8	-1	11	407302	100	7	383
2	1	68	8	1790	0	8	-1	0	411803	0	7	265	412068	0	8	-1	10	409912	0	7	2156	412068	527.5	527.5	328.544	328.544	67	11	376682	1	4126	380808	0	162	162	99.3547	99.3547	Z	NoTarget	0	1	2	8	-1	1	411703	100	7	365
2	1	69	7	1410	1	7	-1	1	415836	0	7	249	416085	1	7	-1	10	414313	0	7	1772	416085	487.714	487.714	328.544	328.544	68	11	376682	1	4126	380808	0	181.522	181.522	99.3547	99.3547	F	Target	1	0	11	7	-1	12	415735	101	7	350
2	1	70	8	1494	0	8	-1	0	419952	0	7	227	420179	0	8	-1	10	418346	0	7	1833	420179	487.714	487.714	326.793	326.793	69	11	376682	1	4126	380808	0	181.522	181.522	99.3778	99.3778	N	NoTarget	0	1	2	8	-1	12	419852	100	7	327
2	1	71	8	1759	0	8	-1	1	424337	0	7	262	424599	0	8	-1	10	422462	0	7	2137	424599	487.714	487.714	325.695	325.695	70	11	376682	1	4126	380808	0	181.522	181.522	98.8779	98.8779	S	NoTarget	0	1	2	8	-1	15	424236	101	7	363
2	1	72	8	1140	0	8	-1	0	428101	0	7	277	428378	0	8	-1	9	426846	0	7	1532	428378	487.714	487.714	324.883	324.883	71	11	376682	1	4126	380808	0	181.522	181.522	98.2377	98.2377	N	NoTarget	0	1	2	8	-1	15	428001	100	7	377
2	1	73	7	1108	0	8	-1	1	431833	2526	7	825	432658	0	8	-1	10	430611	0	7	2047	432658	487.714	487.714	333.082	333.082	72	26	434359	2	4941	439300	4	181.522	181.522	116.576	116.576	Z	NoTarget	0	1	2	8	-1	13	431732	101	7	926
2	1	74	8	919	0	8	-1	1	440333	0	7	484	440817	0	8	-1	11	439312	0	7	1505	440817	487.714	487.714	335.516	335.516	73	26	434359	2	4941	439300	0	181.522	181.522	117.195	117.195	R	NoTarget	0	1	2	8	-1	1	440232	101	7	585
2	1	75	7	758	0	7	-1	1	443713	0	8	443	444156	0	7	-1	10	442843	0	8	1313	444156	482.125	482.125	335.516	335.516	74	26	434359	2	4941	439300	0	168.799	168.799	117.195	117.195	F	Target	0	1	1	7	-1	11	443612	101	8	544
2	1	76	8	1288	0	8	-1	0	447612	0	7	271	447883	0	8	-1	10	446223	0	7	1660	447883	482.125	482.125	334.492	334.492	75	26	434359	2	4941	439300	0	168.799	168.799	116.53	116.53	R	NoTarget	0	1	2	8	-1	1	447512	100	7	371
2	1	77	7	1697	0	8	-1	1	451929	2511	7	636	452565	0	8	-1	9	450121	0	7	2444	452565	482.125	482.125	339.203	339.203	76	11	454440	2	2485	456925	4	168.799	168.799	121.59	121.59	Z	NoTarget	0	1	2	8	-1	10	451828	101	7	737
2	1	78	8	1088	0	8	-1	1	458137	0	7	317	458454	0	8	-1	6	456932	0	7	1522	458454	482.125	482.125	338.862	338.862	77	11	454440	2	2485	456925	0	168.799	168.799	120.668	120.668	V	NoTarget	0	1	2	8	-1	16	458036	101	7	418
2	1	79	8	1618	0	8	-1	1	462371	0	7	374	462745	0	8	-1	9	460646	0	7	2099	462745	482.125	482.125	339.394	339.394	78	11	454440	2	2485	456925	0	168.799	168.799	119.814	119.814	G	NoTarget	0	1	2	8	-1	6	462270	101	7	475
2	1	80	8	1047	0	8	-1	0	466034	0	7	329	466363	0	8	-1	9	464880	0	7	1483	466363	482.125	482.125	339.239	339.239	79	11	454440	2	2485	456925	0	168.799	168.799	118.909	118.909	N	NoTarget	0	1	2	8	-1	7	465934	100	7	429
2	1	81	7	937	1	8	-1	1	469583	2526	8	640	470223	1	8	-1	10	468544	0	8	1679	470223	482.125	482.125	343.662	343.662	80	26	472109	2	7889	479998	4	168.799	168.799	123.526	123.526	Z	NoTarget	1	0	22	8	-1	1	469482	101	8	741
2	1	82	8	1389	0	8	-1	0	481496	0	7	350	481846	0	8	-1	7	480006	0	7	1840	481846	482.125	482.125	343.754	343.754	81	26	472109	2	7889	479998	0	168.799	168.799	122.617	122.617	Q	NoTarget	0	1	2	8	-1	1	481396	100	7	450
2	1	83	7	1486	0	7	-1	0	485595	0	8	506	486101	0	7	-1	10	484006	0	8	2095	486101	484.778	484.778	343.754	343.754	82	26	472109	2	7889	479998	0	158.097	158.097	122.617	122.617	F	Target	0	1	1	7	-1	3	485495	100	8	606
2	1	84	8	1621	0	8	-1	1	489829	0	7	466	490295	0	8	-1	10	488105	1623	7	2190	490295	484.778	484.778	345.5	345.5	83	26	472109	2	7889	479998	0	158.097	158.097	122.599	122.599	Q	NoTarget	0	1	2	8	-1	2	489728	101	7	567
2	1	85	8	1270	0	8	-1	1	493711	0	7	291	494002	0	8	-1	10	492339	0	7	1663	494002	484.778	484.778	344.732	344.732	84	26	472109	2	7889	479998	0	158.097	158.097	121.892	121.892	N	NoTarget	0	1	2	8	-1	1	493610	101	7	392
2	1	86	8	1611	0	8	-1	0	497944	0	7	305	498249	0	8	-1	10	496221	0	7	2028	498249	484.778	484.778	344.181	344.181	85	26	472109	2	7889	479998	0	158.097	158.097	121.121	121.121	Q	NoTarget	0	1	2	8	-1	12	497844	100	7	405
2	1	87	8	1113	0	8	-1	1	501676	0	7	315	501991	0	8	-1	10	500454	0	7	1537	501991	484.778	484.778	343.781	343.781	86	26	472109	2	7889	479998	0	158.097	158.097	120.325	120.325	V	NoTarget	0	1	2	8	-1	8	501575	101	7	416
2	1	88	7	910	0	7	-1	0	505206	0	8	689	505895	0	7	-1	9	504185	0	8	1710	505895	505.2	505.2	343.781	343.781	87	26	472109	2	7889	479998	0	162.444	162.444	120.325	120.325	F	Target	0	1	1	7	-1	11	505106	100	8	789
2	1	89	8	515	0	8	-1	0	508335	0	7	452	508787	0	8	-1	10	507716	519	7	1071	508787	505.2	505.2	345.243	345.243	88	26	472109	2	7889	479998	0	162.444	162.444	120.159	120.159	S	NoTarget	0	1	2	8	-1	4	508235	100	7	552
2	1	90	8	1842	0	8	-1	0	512803	0	7	332	513135	0	8	-1	10	510845	0	7	2290	513135	505.2	505.2	345.067	345.067	89	26	472109	2	7889	479998	0	162.444	162.444	119.354	119.354	B	NoTarget	0	1	2	8	-1	16	512703	100	7	432
2	1	91	8	745	0	8	-1	0	516166	0	7	321	516487	0	8	-1	10	515313	0	7	1174	516487	505.2	505.2	344.75	344.75	90	26	472109	2	7889	479998	0	162.444	162.444	118.587	118.587	S	NoTarget	0	1	2	8	-1	8	516066	100	7	421
2	1	92	8	1894	0	8	-1	0	520684	0	7	259	520943	0	8	-1	10	518676	0	7	2267	520943	505.2	505.2	343.636	343.636	91	26	472109	2	7889	479998	0	162.444	162.444	118.209	118.209	D	NoTarget	0	1	2	8	-1	14	520584	100	7	359
2	1	93	8	897	0	8	-1	0	524198	0	7	299	524497	0	8	-1	10	523194	0	7	1303	524497	505.2	505.2	343.064	343.064	92	26	472109	2	7889	479998	0	162.444	162.444	117.548	117.548	V	NoTarget	0	1	2	8	-1	7	524098	100	7	399
2	1	94	8	1295	0	8	-1	1	528114	0	7	279	528393	0	8	-1	10	526708	0	7	1685	528393	505.2	505.2	342.253	342.253	93	26	472109	2	7889	479998	0	162.444	162.444	117.014	117.014	B	NoTarget	0	1	2	8	-1	10	528013	101	7	380
2	1	95	8	1758	0	8	-1	1	532498	0	7	286	532784	0	8	-1	9	530623	0	7	2161	532784	505.2	505.2	341.55	341.55	94	26	472109	2	7889	479998	0	162.444	162.444	116.441	116.441	V	NoTarget	0	1	2	8	-1	16	532397	101	7	387
2	1	96	8	1525	0	8	-1	1	536648	0	7	299	536947	0	8	-1	9	535007	0	7	1940	536947	505.2	505.2	341.025	341.025	95	26	472109	2	7889	479998	0	162.444	162.444	115.808	115.808	D	NoTarget	0	1	2	8	-1	15	536547	101	7	400
2	1	97	7	1774	0	8	-1	16	541048	2511	7	271	541319	0	8	-1	9	539157	0	7	2162	541319	505.2	505.2	340.171	340.171	96	11	543559	1	1539	545098	6	162.444	162.444	115.35	115.35	N	NoTarget	0	1	2	8	-1	1	540932	116	7	387
2	1	98	8	704	0	8	-1	0	545934	0	7	406	546340	0	8	-1	16	545114	720	7	1226	546340	505.2	505.2	340.964	340.964	97	11	543559	1	1539	545098	0	162.444	162.444	114.872	114.872	Q	NoTarget	0	1	2	8	-1	16	545834	100	7	506
2	1	99	8	614	0	8	-1	1	549164	0	7	322	549486	0	8	-1	10	548444	0	7	1042	549486	505.2	505.2	340.738	340.738	98	11	543559	1	1539	545098	0	162.444	162.444	114.197	114.197	V	NoTarget	0	1	2	8	-1	5	549063	101	7	423
2	1	100	7	1230	0	8	-1	0	553012	2511	7	681	553693	0	8	-1	9	551673	0	7	2020	553693	505.2	505.2	344.741	344.741	99	11	555523	1	1360	556883	4	162.444	162.444	119.364	119.364	Z	NoTarget	0	1	2	8	-1	9	552912	100	7	781
2	1	101	7	645	0	8	-1	1	557648	2526	7	812	558460	0	8	-1	10	556894	0	7	1566	558460	505.2	505.2	350.174	350.174	100	26	560174	1	7856	568030	4	162.444	162.444	128.914	128.914	Z	NoTarget	0	1	2	8	-1	8	557547	101	7	913
2	1	102	8	1169	0	8	-1	0	569310	0	7	301	569611	0	8	-1	7	568038	0	7	1573	569611	505.2	505.2	349.609	349.609	101	26	560174	1	7856	568030	0	162.444	162.444	128.271	128.271	N	NoTarget	0	1	2	8	-1	3	569210	100	7	401
2	1	103	7	1779	0	7	-1	1	573711	0	8	591	574302	0	7	-1	10	571820	0	8	2482	574302	513	513	349.609	349.609	102	26	560174	1	7856	568030	0	156.265	156.265	128.271	128.271	F	Target	0	1	1	7	-1	11	573610	101	8	692
2	1	104	8	554	0	8	-1	1	576891	0	7	408	577299	0	8	-1	10	576221	0	7	1078	577299	513	513	350.273	350.273	103	26	560174	1	7856	568030	0	156.265	156.265	127.683	127.683	D	NoTarget	0	1	2	8	-1	15	576790	101	7	509
2	1	105	7	1903	0	8	-1	1	581408	2511	7	327	581735	0	8	-1	9	579400	0	7	2335	581735	513	513	350.011	350.011	104	11	583919	2	1841	585760	6	156.265	156.265	126.98	126.98	G	NoTarget	0	1	2	8	-1	4	581307	101	7	428
2	1	106	7	1801	0	8	-1	1	587683	2511	7	808	588491	0	8	-1	14	585775	0	7	2716	588491	513	513	355.1	355.1	105	11	590194	2	4520	594714	4	156.265	156.265	135.179	135.179	Z	NoTarget	0	1	2	8	-1	6	587582	101	7	909
2	1	107	8	1634	0	8	-1	0	596467	0	7	623	597090	0	8	-1	12	594727	0	7	2363	597090	513	513	358.044	358.044	106	11	590194	2	4520	594714	0	156.265	156.265	137.328	137.328	Z	NoTarget	0	1	2	8	-1	6	596367	100	7	723
2	1	108	8	1235	0	8	-1	1	600317	0	7	479	600796	0	8	-1	10	598977	0	7	1819	600796	513	513	359.359	359.359	107	11	590194	2	4520	594714	0	156.265	156.265	137.152	137.152	Z	NoTarget	0	1	2	8	-1	4	600216	101	7	580
2	1	109	8	1170	0	8	-1	1	604098	0	7	510	604608	0	8	-1	9	602826	0	7	1782	604608	513	513	360.978	360.978	108	11	590194	2	4520	594714	0	156.265	156.265	137.296	137.296	S	NoTarget	0	1	2	8	-1	1	603997	101	7	611
2	1	110	7	1470	0	8	-1	0	608180	2511	7	267	608447	0	8	-1	10	606608	0	7	1839	608447	513	513	359.979	359.979	109	11	610691	1	1301	611992	6	156.265	156.265	136.9	136.9	D	NoTarget	0	1	2	8	-1	2	608080	100	7	367
2	1	111	8	1574	0	8	-1	1	613703	0	7	294	613997	0	8	-1	19	612012	0	7	1985	613997	513	513	359.284	359.284	110	11	610691	1	1301	611992	0	156.265	156.265	136.338	136.338	N	NoTarget	0	1	2	8	-1	16	613602	101	7	395
2	1	112	8	1475	0	8	-1	1	617802	0	7	353	618155	0	8	-1	9	616212	0	7	1943	618155	513	513	359.219	359.219	111	11	610691	1	1301	611992	0	156.265	156.265	135.62	135.62	S	NoTarget	0	1	2	8	-1	14	617701	101	7	454
2	1	113	8	1663	0	8	-1	1	622086	0	7	252	622338	0	8	-1	10	620312	0	7	2026	622338	513	513	358.113	358.113	112	11	610691	1	1301	611992	0	156.265	156.265	135.35	135.35	B	NoTarget	0	1	2	8	-1	10	621985	101	7	353
2	1	114	8	1162	0	8	-1	1	625868	0	7	257	626125	0	8	-1	9	624595	0	7	1530	626125	513	513	357.082	357.082	113	11	610691	1	1301	611992	0	156.265	156.265	135.037	135.037	D	NoTarget	0	1	2	8	-1	10	625767	101	7	358
2	1	115	8	1718	0	8	-1	0	630201	0	7	260	630461	0	8	-1	9	628377	0	7	2084	630461	513	513	356.101	356.101	114	11	610691	1	1301	611992	0	156.265	156.265	134.701	134.701	R	NoTarget	0	1	2	8	-1	6	630101	100	7	360
2	1	116	7	638	0	8	-1	1	633464	2511	7	276	633740	0	8	-1	10	632711	0	7	1029	633740	513	513	355.3	355.3	115	11	635975	2	1992	637967	6	156.265	156.265	134.258	134.258	G	NoTarget	0	1	2	8	-1	14	633363	101	7	377
2	1	117	8	1838	0	8	-1	1	639923	0	7	351	640274	0	8	-1	14	637982	0	7	2292	640274	513	513	355.257	355.257	116	11	635975	2	1992	637967	0	156.265	156.265	133.585	133.585	S	NoTarget	0	1	2	8	-1	2	639822	101	7	452
2	1	118	8	1565	0	7	-1	0	644106	2511	8	1266	645372	0	7	-1	10	642433	0	8	2939	645372	575.75	575.75	355.257	355.257	117	11	646617	2	3078	649695	1	263.533	263.533	133.585	133.585	F	Target	0	1	1	7	-1	8	644006	100	8	1366
2	1	119	8	1467	0	8	-1	1	651285	0	7	395	651680	0	8	-1	15	649711	0	7	1969	651680	575.75	575.75	355.647	355.647	118	11	646617	2	3078	649695	0	263.533	263.533	132.981	132.981	Q	NoTarget	0	1	2	8	-1	6	651184	101	7	496
2	1	120	8	1427	0	8	-1	1	655334	0	7	343	655677	0	8	-1	9	653794	0	7	1883	655677	575.75	575.75	355.524	355.524	119	11	646617	2	3078	649695	0	263.533	263.533	132.333	132.333	Q	NoTarget	0	1	2	8	-1	12	655233	101	7	444
2	1	121	8	540	0	8	-1	0	658496	0	7	343	658839	0	8	-1	10	657844	0	7	995	658839	575.75	575.75	355.404	355.404	120	11	646617	2	3078	649695	0	263.533	263.533	131.695	131.695	G	NoTarget	0	1	2	8	-1	12	658396	100	7	443
2	1	122	8	1079	0	8	-1	0	662194	0	7	360	662554	0	8	-1	10	661006	0	7	1548	662554	575.75	575.75	355.448	355.448	121	11	646617	2	3078	649695	0	263.533	263.533	131.061	131.061	R	NoTarget	0	1	2	8	-1	9	662094	100	7	460
2	1	123	8	764	0	8	-1	0	665574	0	7	348	665922	0	8	-1	10	664704	0	7	1218	665922	575.75	575.75	355.377	355.377	122	11	646617	2	3078	649695	0	263.533	263.533	130.437	130.437	R	NoTarget	0	1	2	8	-1	6	665474	100	7	448
2	1	124	7	1898	0	7	-1	0	670092	0	8	480	670572	0	7	-1	10	668084	0	8	2488	670572	568.385	568.385	355.377	355.377	123	11	646617	2	3078	649695	0	253.707	253.707	130.437	130.437	F	Target	0	1	1	7	-1	10	669992	100	8	580
2	1	125	8	550	0	8	-1	1	673255	0	7	540	673795	0	8	-1	10	672602	0	7	1193	673795	568.385	568.385	357.103	357.103	124	11	646617	2	3078	649695	0	253.707	253.707	131.042	131.042	N	NoTarget	0	1	2	8	-1	2	673154	101	7	641
2	1	126	8	1225	0	8	-1	0	677103	0	7	346	677449	0	8	-1	10	675765	0	7	1684	677449	568.385	568.385	357	357	125	11	646617	2	3078	649695	0	253.707	253.707	130.432	130.432	Q	NoTarget	0	1	2	8	-1	13	677003	100	7	446
2	1	127	8	1470	0	8	-1	0	681186	0	7	300	681486	0	8	-1	10	679613	0	7	1873	681486	568.385	568.385	356.477	356.477	126	11	646617	2	3078	649695	0	253.707	253.707	129.942	129.942	R	NoTarget	0	1	2	8	-1	3	681086	100	7	400
2	1	128	8	1946	0	8	-1	0	685754	0	7	302	686056	0	8	-1	10	683696	0	7	2360	686056	568.385	568.385	355.982	355.982	127	11	646617	2	3078	649695	0	253.707	253.707	129.449	129.449	N	NoTarget	0	1	2	8	-1	12	685654	100	7	402
2	1	129	8	852	0	8	-1	1	689218	0	7	254	689472	0	8	-1	10	688264	0	7	1208	689472	568.385	568.385	355.063	355.063	128	11	646617	2	3078	649695	0	253.707	253.707	129.222	129.222	R	NoTarget	0	1	2	8	-1	1	689117	101	7	355
2	1	130	8	633	0	8	-1	0	692464	0	7	303	692767	0	8	-1	10	691728	0	7	1039	692767	568.385	568.385	354.598	354.598	129	11	646617	2	3078	649695	0	253.707	253.707	128.733	128.733	S	NoTarget	0	1	2	8	-1	3	692364	100	7	403
2	1	131	8	683	0	8	-1	1	695761	0	7	269	696030	0	8	-1	10	694974	686	7	1056	696030	568.385	568.385	353.841	353.841	130	11	646617	2	3078	649695	0	253.707	253.707	128.409	128.409	N	NoTarget	0	1	2	8	-1	3	695660	101	7	370
2	1	132	8	859	0	8	-1	1	699241	0	7	270	699511	0	8	-1	9	698270	0	7	1241	699511	568.385	568.385	353.105	353.105	131	11	646617	2	3078	649695	0	253.707	253.707	128.081	128.081	S	NoTarget	0	1	2	8	-1	11	699140	101	7	371
2	1	133	8	1149	0	8	-1	1	703006	0	7	333	703339	0	8	-1	10	701751	0	7	1588	703339	568.385	568.385	352.93	352.93	132	11	646617	2	3078	649695	0	253.707	253.707	127.532	127.532	N	NoTarget	0	1	2	8	-1	5	702905	101	7	434
2	1	134	7	515	0	8	-1	1	706135	2511	7	305	706440	0	8	-1	10	705516	518	7	924	706440	568.385	568.385	352.517	352.517	133	11	708646	2	1638	710284	6	253.707	253.707	127.054	127.054	G	NoTarget	0	1	2	8	-1	3	706034	101	7	406
2	1	135	7	1625	0	7	-1	1	712042	0	8	549	712591	0	7	-1	16	710301	0	8	2290	712591	567	567	352.517	352.517	134	11	708646	2	1638	710284	0	243.809	243.809	127.054	127.054	F	Target	0	1	1	7	-1	15	711941	101	8	650
2	1	136	8	571	0	8	-1	1	715238	0	7	362	715600	0	8	-1	9	714551	0	7	1049	715600	567	567	352.598	352.598	135	11	708646	2	1638	710284	0	243.809	243.809	126.508	126.508	D	NoTarget	0	1	2	8	-1	15	715137	101	7	463
2	1	137	8	561	0	8	-1	1	718417	0	7	309	718726	0	8	-1	9	717747	0	7	979	718726	567	567	352.229	352.229	136	11	708646	2	1638	710284	0	243.809	243.809	126.03	126.03	S	NoTarget	0	1	2	8	-1	8	718316	101	7	410
2	1	138	8	926	0	8	-1	0	721964	0	7	303	722267	0	8	-1	10	720927	0	7	1340	722267	567	567	351.815	351.815	137	11	708646	2	1638	710284	0	243.809	243.809	125.576	125.576	B	NoTarget	0	1	2	8	-1	11	721864	100	7	403
2	1	139	8	1473	0	8	-1	1	726064	0	7	305	726369	0	8	-1	10	724474	0	7	1895	726369	567	567	351.425	351.425	138	11	708646	2	1638	710284	0	243.809	243.809	125.12	125.12	V	NoTarget	0	1	2	8	-1	16	725963	101	7	406
2	1	140	8	1053	0	8	-1	0	729728	0	7	291	730019	0	8	-1	10	728574	0	7	1445	730019	567	567	350.926	350.926	139	11	708646	2	1638	710284	0	243.809	243.809	124.719	124.719	G	NoTarget	0	1	2	8	-1	1	729628	100	7	391
2	1	141	8	697	0	8	-1	1	733042	0	7	257	733299	0	8	-1	10	732238	0	7	1061	733299	567	567	350.156	350.156	140	11	708646	2	1638	710284	0	243.809	243.809	124.493	124.493	B	NoTarget	0	1	2	8	-1	6	732941	101	7	358
2	1	142	8	1972	0	8	-1	0	737626	0	7	254	737880	0	8	-1	9	735551	0	7	2329	737880	567	567	349.374	349.374	141	11	708646	2	1638	710284	0	243.809	243.809	124.285	124.285	R	NoTarget	0	1	2	8	-1	3	737526	100	7	354
2	1	143	8	1342	0	8	-1	1	741592	0	7	269	741861	0	8	-1	10	740136	0	7	1725	741861	567	567	348.726	348.726	142	11	708646	2	1638	710284	0	243.809	243.809	123.989	123.989	Q	NoTarget	0	1	2	8	-1	13	741491	101	7	370
2	1	144	8	611	0	8	-1	1	744822	0	7	319	745141	0	8	-1	10	744102	0	7	1039	745141	567	567	348.488	348.488	143	11	708646	2	1638	710284	0	243.809	243.809	123.517	123.517	R	NoTarget	0	1	2	8	-1	8	744721	101	7	420
2	1	145	8	762	0	8	-1	0	748201	0	7	223	748424	0	8	-1	9	747331	0	7	1093	748424	567	567	347.492	347.492	144	11	708646	2	1638	710284	0	243.809	243.809	123.528	123.528	R	NoTarget	0	1	2	8	-1	8	748101	100	7	323
2	1	146	8	710	0	8	-1	0	751531	0	7	289	751820	0	8	-1	10	750711	0	7	1109	751820	567	567	347.031	347.031	145	11	708646	2	1638	710284	0	243.809	243.809	123.147	123.147	N	NoTarget	0	1	2	8	-1	10	751431	100	7	389
2	1	147	8	1245	0	8	-1	0	755396	0	7	284	755680	0	8	-1	10	754041	0	7	1639	755680	567	567	346.539	346.539	146	11	708646	2	1638	710284	0	243.809	243.809	122.787	122.787	Q	NoTarget	0	1	2	8	-1	10	755296	100	7	384
2	1	148	8	1914	0	8	-1	1	759932	0	7	245	760177	0	8	-1	10	757906	0	7	2271	760177	567	567	345.752	345.752	147	11	708646	2	1638	710284	0	243.809	243.809	122.633	122.633	V	NoTarget	0	1	2	8	-1	11	759831	101	7	346
2	1	149	8	820	0	8	-1	16	763378	0	7	296	763674	0	8	-1	9	762441	0	7	1233	763674	567	567	345.369	345.369	148	11	708646	2	1638	710284	0	243.809	243.809	122.235	122.235	Z	NoTarget	0	1	2	8	-1	1	763262	116	7	412
2	1	150	7	1942	0	7	-1	0	767946	0	8	459	768405	0	7	-1	10	765888	0	8	2517	768405	559.8	559.8	345.369	345.369	149	11	708646	2	1638	710284	0	236.589	236.589	122.235	122.235	F	Target	0	1	1	7	-1	16	767846	100	8	559
2	1	151	8	1327	0	8	-1	1	771896	0	7	304	772200	0	8	-1	10	770456	0	7	1744	772200	559.8	559.8	345.053	345.053	150	11	708646	2	1638	710284	0	236.589	236.589	121.817	121.817	Q	NoTarget	0	1	2	8	-1	12	771795	101	7	405
2	1	152	7	730	0	8	-1	1	775242	2511	7	383	775625	0	8	-1	9	774405	0	7	1220	775625	559.8	559.8	345.341	345.341	151	11	777753	3	2050	779803	6	236.589	236.589	121.396	121.396	B	NoTarget	0	1	2	8	-1	6	775141	101	7	484
2	1	153	8	1182	0	8	-1	0	781098	0	7	210	781308	0	8	-1	6	779810	0	7	1498	781308	559.8	559.8	344.323	344.323	152	11	777753	3	2050	779803	0	236.589	236.589	121.504	121.504	N	NoTarget	0	1	2	8	-1	6	780998	100	7	310
2	1	154	8	698	0	8	-1	0	784411	0	7	257	784668	0	8	-1	10	783608	0	7	1060	784668	559.8	559.8	343.672	343.672	153	11	777753	3	2050	779803	0	236.589	236.589	121.281	121.281	Q	NoTarget	0	1	2	8	-1	5	784311	100	7	357
2	1	155	8	731	0	8	-1	1	787758	0	7	262	788020	0	8	-1	10	786921	0	7	1099	788020	559.8	559.8	343.067	343.067	154	11	777753	3	2050	779803	0	236.589	236.589	121.032	121.032	V	NoTarget	0	1	2	8	-1	5	787657	101	7	363
2	1	156	7	978	0	8	-1	0	791355	2511	7	299	791654	0	8	-1	10	790268	0	7	1386	791654	559.8	559.8	342.743	342.743	155	11	793866	2	2591	796457	6	236.589	236.589	120.642	120.642	R	NoTarget	0	1	2	8	-1	9	791255	100	7	399
2	1	157	8	1701	0	8	-1	1	798283	0	7	486	798769	0	8	-1	18	796476	0	7	2293	798769	559.8	559.8	343.788	343.788	156	11	793866	2	2591	796457	0	236.589	236.589	120.819	120.819	G	NoTarget	0	1	2	8	-1	5	798182	101	7	587
2	1	158	8	1222	0	8	-1	0	802131	0	7	405	802536	0	8	-1	10	800793	0	7	1743	802536	559.8	559.8	344.232	344.232	157	11	793866	2	2591	796457	0	236.589	236.589	120.49	120.49	S	NoTarget	0	1	2	8	-1	16	802031	100	7	505
2	1	159	8	510	0	8	-1	1	805261	0	7	264	805525	0	8	-1	10	804641	0	7	884	805525	559.8	559.8	343.655	343.655	158	11	793866	2	2591	796457	0	236.589	236.589	120.245	120.245	G	NoTarget	0	1	2	8	-1	9	805160	101	7	365
2	1	160	7	846	0	8	-1	0	808724	2511	7	282	809006	0	8	-1	9	807770	0	7	1236	809006	559.8	559.8	343.214	343.214	159	11	811235	2	3103	814338	6	236.589	236.589	119.925	119.925	D	NoTarget	0	1	2	8	-1	8	808624	100	7	382
2	1	161	8	1703	0	8	-1	1	816154	0	7	213	816367	0	8	-1	7	814346	0	7	2021	816367	559.8	559.8	342.291	342.291	160	11	811235	2	3103	814338	0	236.589	236.589	119.998	119.998	R	NoTarget	0	1	2	8	-1	4	816053	101	7	314
2	1	162	7	1490	0	8	-1	1	820270	2511	7	739	821009	0	8	-1	10	818664	0	7	2345	821009	559.8	559.8	345.085	345.085	161	11	822781	2	3064	825845	4	236.589	236.589	124.12	124.12	Z	NoTarget	0	1	2	8	-1	15	820169	101	7	840
2	1	163	7	883	0	7	-1	1	826846	0	8	713	827559	0	7	-1	13	825859	0	8	1700	827559	569.375	569.375	345.085	345.085	162	11	822781	2	3064	825845	0	231.754	231.754	124.12	124.12	F	Target	0	1	1	7	-1	3	826745	101	8	814
2	1	164	7	1183	0	8	-1	1	830645	2526	7	694	831339	0	8	-1	10	829356	0	7	1983	831339	569.375	569.375	347.524	347.524	163	26	833171	1	1455	834626	4	231.754	231.754	127.077	127.077	Z	NoTarget	0	1	2	8	-1	5	830544	101	7	795
2	1	165	8	1173	0	8	-1	1	835932	0	7	521	836453	0	8	-1	16	834643	0	7	1810	836453	569.375	569.375	348.729	348.729	164	26	833171	1	1455	834626	0	231.754	231.754	127.455	127.455	Z	NoTarget	0	1	2	8	-1	15	835831	101	7	622
2	1	166	8	1658	0	8	-1	1	840216	0	7	432	840648	0	8	-1	10	838442	0	7	2206	840648	569.375	569.375	349.303	349.303	165	26	833171	1	1455	834626	0	231.754	231.754	127.2	127.2	R	NoTarget	0	1	2	8	-1	15	840115	101	7	533
2	1	167	8	679	0	8	-1	1	843512	0	7	472	843984	0	8	-1	9	842725	0	7	1259	843984	569.375	569.375	350.144	350.144	166	26	833171	1	1455	834626	0	231.754	231.754	127.166	127.166	Z	NoTarget	0	1	2	8	-1	7	843411	101	7	573
2	1	168	8	1183	0	8	-1	1	847311	0	7	339	847650	0	8	-1	10	846022	0	7	1628	847650	569.375	569.375	350.068	350.068	167	26	833171	1	1455	834626	0	231.754	231.754	126.733	126.733	N	NoTarget	0	1	2	8	-1	5	847210	101	7	440
2	1	169	8	1919	0	8	-1	1	851845	0	7	226	852071	0	8	-1	9	849820	1924	7	2251	852071	569.375	569.375	349.23	349.23	168	26	833171	1	1455	834626	0	231.754	231.754	126.713	126.713	N	NoTarget	0	1	2	8	-1	5	851744	101	7	327
2	1	170	8	1268	0	8	-1	1	855727	0	7	248	855975	0	8	-1	10	854355	0	7	1620	855975	569.375	569.375	348.55	348.55	169	26	833171	1	1455	834626	0	231.754	231.754	126.556	126.556	Q	NoTarget	0	1	2	8	-1	3	855626	101	7	349
2	1	171	8	1756	0	8	-1	0	860094	0	7	221	860315	0	8	-1	10	858237	0	7	2078	860315	569.375	569.375	347.7	347.7	170	26	833171	1	1455	834626	0	231.754	231.754	126.56	126.56	Q	NoTarget	0	1	2	8	-1	1	859994	100	7	321
2	1	172	8	1781	0	8	-1	0	864495	0	7	265	864760	0	8	-1	10	862604	0	7	2156	864760	569.375	569.375	347.152	347.152	171	26	833171	1	1455	834626	0	231.754	231.754	126.316	126.316	D	NoTarget	0	1	2	8	-1	10	864395	100	7	365
2	1	173	7	1894	0	8	-1	1	869013	2511	7	280	869293	0	8	-1	10	867005	0	7	2288	869293	569.375	569.375	346.711	346.711	172	11	871524	3	1831	873355	6	231.754	231.754	126.015	126.015	D	NoTarget	0	1	2	8	-1	13	868912	101	7	381
2	1	174	7	783	0	8	-1	1	874251	2526	7	964	875215	0	8	-1	7	873363	0	7	1852	875215	569.375	569.375	350.745	350.745	173	26	876777	1	1902	878679	4	231.754	231.754	135.151	135.151	Z	NoTarget	0	1	2	8	-1	4	874150	101	7	1065
2	1	175	8	1894	0	8	-1	0	880709	0	7	391	881100	0	8	-1	21	878701	0	7	2399	881100	569.375	569.375	351.006	351.006	174	26	876777	1	1902	878679	0	231.754	231.754	134.748	134.748	D	NoTarget	0	1	2	8	-1	14	880609	100	7	491
2	1	176	7	590	0	8	-1	1	883922	2511	7	340	884262	0	8	-1	10	883219	0	7	1043	884262	569.375	569.375	350.935	350.935	175	11	886433	1	1653	888086	6	231.754	231.754	134.313	134.313	R	NoTarget	0	1	2	8	-1	12	883821	101	7	441
2	1	177	7	845	0	8	-1	1	889059	2511	7	298	889357	0	8	-1	18	888105	0	7	1252	889357	569.375	569.375	350.596	350.596	176	11	891570	1	1845	893415	6	231.754	231.754	133.946	133.946	G	NoTarget	0	1	2	8	-1	8	888958	101	7	399
2	1	178	7	829	0	7	-1	0	894363	0	8	645	895008	0	7	-1	10	893426	0	8	1582	895008	573.824	573.824	350.596	350.596	177	11	891570	1	1845	893415	0	225.143	225.143	133.946	133.946	F	Target	0	1	1	7	-1	8	894263	100	8	745
2	1	179	8	1188	0	8	-1	16	898178	0	7	283	898461	0	8	-1	10	896873	0	7	1588	898461	573.824	573.824	350.166	350.166	178	11	891570	1	1845	893415	0	225.143	225.143	133.625	133.625	Q	NoTarget	0	1	2	8	-1	1	898062	116	7	399
2	1	180	8	809	0	8	-1	0	901608	0	7	301	901909	0	8	-1	10	900688	0	7	1221	901909	573.824	573.824	349.854	349.854	179	11	891570	1	1845	893415	0	225.143	225.143	133.256	133.256	V	NoTarget	0	1	2	8	-1	11	901508	100	7	401
2	1	181	8	1553	0	8	-1	0	905775	0	7	269	906044	0	8	-1	10	904118	0	7	1926	906044	573.824	573.824	349.346	349.346	180	11	891570	1	1845	893415	0	225.143	225.143	132.988	132.988	S	NoTarget	0	1	2	8	-1	4	905675	100	7	369
2	1	182	8	1721	0	8	-1	1	910109	0	7	226	910335	0	8	-1	10	908285	0	7	2050	910335	573.824	573.824	348.575	348.575	181	11	891570	1	1845	893415	0	225.143	225.143	132.927	132.927	Z	NoTarget	0	1	2	8	-1	2	910008	101	7	327
2	1	183	8	722	0	8	-1	0	913455	0	7	345	913800	0	8	-1	10	912619	0	7	1181	913800	573.824	573.824	348.553	348.553	182	11	891570	1	1845	893415	0	225.143	225.143	132.512	132.512	N	NoTarget	0	1	2	8	-1	14	913355	100	7	445
2	1	184	8	1843	0	8	-1	1	917924	0	7	373	918297	0	8	-1	10	915965	0	7	2332	918297	573.824	573.824	348.704	348.704	183	11	891570	1	1845	893415	0	225.143	225.143	132.113	132.113	G	NoTarget	0	1	2	8	-1	15	917823	101	7	474
2	1	185	8	1836	0	8	-1	0	922374	0	7	207	922581	0	8	-1	9	920433	0	7	2148	922581	573.824	573.824	347.834	347.834	184	11	891570	1	1845	893415	0	225.143	225.143	132.172	132.172	G	NoTarget	0	1	2	8	-1	5	922274	100	7	307
2	1	186	8	1237	0	8	-1	1	926223	0	7	258	926481	0	8	-1	10	924884	0	7	1597	926481	573.824	573.824	347.287	347.287	185	11	891570	1	1845	893415	0	225.143	225.143	131.952	131.952	S	NoTarget	0	1	2	8	-1	1	926122	101	7	359
2	1	187	8	1819	0	8	-1	1	930657	0	7	293	930950	0	8	-1	9	928732	0	7	2218	930950	573.824	573.824	346.958	346.958	186	11	891570	1	1845	893415	0	225.143	225.143	131.617	131.617	N	NoTarget	0	1	2	8	-1	5	930556	101	7	394
2	1	188	8	1911	0	8	-1	0	935191	0	7	378	935569	0	8	-1	10	933167	0	7	2402	935569	573.824	573.824	347.145	347.145	187	11	891570	1	1845	893415	0	225.143	225.143	131.24	131.24	V	NoTarget	0	1	2	8	-1	13	935091	100	7	478
2	1	189	8	1476	0	8	-1	1	939292	0	7	326	939618	0	8	-1	10	937701	0	7	1917	939618	573.824	573.824	347.018	347.018	188	11	891570	1	1845	893415	0	225.143	225.143	130.854	130.854	G	NoTarget	0	1	2	8	-1	14	939191	101	7	427
2	1	190	8	1946	0	8	-1	1	943860	0	7	268	944128	0	8	-1	9	941801	0	7	2327	944128	573.824	573.824	346.548	346.548	189	11	891570	1	1845	893415	0	225.143	225.143	130.604	130.604	S	NoTarget	0	1	2	8	-1	12	943759	101	7	369
2	1	191	8	1584	0	8	-1	0	948059	0	7	284	948343	0	8	-1	9	946369	0	7	1974	948343	573.824	573.824	346.178	346.178	190	11	891570	1	1845	893415	0	225.143	225.143	130.304	130.304	S	NoTarget	0	1	2	8	-1	6	947959	100	7	384
2	1	192	8	822	0	8	-1	0	951506	0	7	391	951897	0	8	-1	10	950569	0	7	1328	951897	573.824	573.824	346.441	346.441	191	11	891570	1	1845	893415	0	225.143	225.143	129.963	129.963	S	NoTarget	0	1	2	8	-1	15	951406	100	7	491
2	1	193	7	1660	0	7	-1	1	955790	0	8	560	956350	0	7	-1	10	954016	0	8	2334	956350	573.056	573.056	346.441	346.441	192	11	891570	1	1845	893415	0	218.445	218.445	129.963	129.963	F	Target	0	1	1	7	-1	13	955689	101	8	661
2	1	194	8	961	0	8	-1	0	959370	0	7	243	959613	0	8	-1	10	958300	0	7	1313	959613	573.056	573.056	345.836	345.836	193	11	891570	1	1845	893415	0	218.445	218.445	129.822	129.822	S	NoTarget	0	1	2	8	-1	9	959270	100	7	343
2	1	195	8	673	0	8	-1	1	962667	0	7	266	962933	0	8	-1	10	961880	0	7	1053	962933	573.056	573.056	345.372	345.372	194	11	891570	1	1845	893415	0	218.445	218.445	129.585	129.585	R	NoTarget	0	1	2	8	-1	13	962566	101	7	367
2	1	196	8	1990	0	8	-1	1	967269	0	7	298	967567	0	8	-1	10	965177	0	7	2390	967567	573.056	573.056	345.098	345.098	195	11	891570	1	1845	893415	0	218.445	218.445	129.258	129.258	N	NoTarget	0	1	2	8	-1	1	967168	101	7	399
2	1	197	7	946	0	8	-1	1	970833	2526	7	247	971080	0	8	-1	9	969778	0	7	1302	971080	573.056	573.056	344.534	344.534	196	26	973359	3	6639	979998	6	218.445	218.445	129.098	129.098	N	NoTarget	0	1	2	8	-1	8	970732	101	7	348
2	1	198	8	1533	0	8	-1	1	981659	0	7	263	981922	0	8	-1	20	980019	0	7	1903	981922	573.056	573.056	344.069	344.069	197	26	973359	3	6639	979998	0	218.445	218.445	128.874	128.874	Q	NoTarget	0	1	2	8	-1	6	981558	101	7	364
2	1	199	8	1015	0	8	-1	1	985290	0	7	242	985532	0	8	-1	10	984169	0	7	1363	985532	573.056	573.056	343.489	343.489	198	26	973359	3	6639	979998	0	218.445	218.445	128.735	128.735	N	NoTarget	0	1	2	8	-1	5	985189	101	7	343
2	1	200	8	1869	0	8	-1	0	989774	0	7	260	990034	0	8	-1	10	987800	0	7	2234	990034	573.056	573.056	343.017	343.017	199	26	973359	3	6639	979998	0	218.445	218.445	128.522	128.522	D	NoTarget	0	1	2	8	-1	5	989674	100	7	360
2	1	201	8	1548	0	8	-1	1	993941	0	7	255	994196	0	8	-1	10	992284	0	7	1912	994196	573.056	573.056	342.522	342.522	200	26	973359	3	6639	979998	0	218.445	218.445	128.328	128.328	R	NoTarget	0	1	2	8	-1	8	993840	101	7	356
2	1	202	8	1900	0	8	-1	0	998458	0	7	236	998694	0	8	-1	10	996451	0	7	2243	998694	573.056	573.056	341.927	341.927	201	26	973359	3	6639	979998	0	218.445	218.445	128.215	128.215	B	NoTarget	0	1	2	8	-1	7	998358	100	7	336
2	1	203	7	1218	0	8	-1	1	1002291	2526	7	255	1002546	0	8	-1	10	1000968	0	7	1578	1002546	573.056	573.056	341.444	341.444	202	26	1004817	2	1907	1006724	6	218.445	218.445	128.02	128.02	R	NoTarget	0	1	2	8	-1	4	1002190	101	7	356
2	1	204	8	1828	0	8	-1	1	1008683	0	7	240	1008923	0	8	-1	16	1006741	0	7	2182	1008923	573.056	573.056	340.884	340.884	203	26	1004817	2	1907	1006724	0	218.445	218.445	127.887	127.887	V	NoTarget	0	1	2	8	-1	13	1008582	101	7	341
2	1	205	8	666	0	8	-1	1	1011962	0	7	264	1012226	0	8	-1	9	1011192	0	7	1034	1012226	573.056	573.056	340.462	340.462	204	26	1004817	2	1907	1006724	0	218.445	218.445	127.66	127.66	N	NoTarget	0	1	2	8	-1	3	1011861	101	7	365
2	1	206	8	705	0	8	-1	1	1015292	0	7	411	1015703	0	8	-1	10	1014472	0	7	1231	1015703	573.056	573.056	340.847	340.847	205	26	1004817	2	1907	1006724	0	218.445	218.445	127.416	127.416	R	NoTarget	0	1	2	8	-1	14	1015191	101	7	512
2	1	207	7	743	0	8	-1	0	1018655	2511	7	328	1018983	0	8	-1	10	1017802	0	7	1181	1018983	573.056	573.056	340.777	340.777	206	11	1021166	3	2899	1024065	6	218.445	218.445	127.071	127.071	V	NoTarget	0	1	2	8	-1	10	1018555	100	7	428
2	1	208	8	1092	0	7	-1	1	1025282	2526	8	659	1025941	0	7	-1	11	1024077	0	8	1864	1025941	577.579	577.579	340.777	340.777	207	26	1027808	1	1711	1029519	3	213.204	213.204	127.071	127.071	F	Target	0	1	1	7	-1	12	1025181	101	8	760
2	1	209	8	1491	0	8	-1	1	1031138	0	7	438	1031576	0	8	-1	11	1029531	0	7	2045	1031576	577.579	577.579	341.303	341.303	208	26	1027808	1	1711	1029519	0	213.204	213.204	126.926	126.926	R	NoTarget	0	1	2	8	-1	15	1031037	101	7	539
2	1	210	8	857	0	8	-1	0	1034618	0	7	253	1034871	0	8	-1	10	1033648	0	7	1223	1034871	577.579	577.579	340.828	340.828	209	26	1027808	1	1711	1029519	0	213.204	213.204	126.748	126.748	S	NoTarget	0	1	2	8	-1	13	1034518	100	7	353
2	1	211	8	1869	0	8	-1	1	1039103	0	7	290	1039393	0	8	-1	10	1037128	0	7	2265	1039393	577.579	577.579	340.556	340.556	210	26	1027808	1	1711	1029519	0	213.204	213.204	126.462	126.462	G	NoTarget	0	1	2	8	-1	5	1039002	101	7	391
2	1	212	7	1566	0	8	-1	1	1043286	2511	7	282	1043568	0	8	-1	10	1041613	0	7	1955	1043568	577.579	577.579	340.245	340.245	211	11	1045797	1	1583	1047380	6	213.204	213.204	126.195	126.195	S	NoTarget	0	1	2	8	-1	6	1043185	101	7	383
2	1	213	8	1555	0	8	-1	0	1049042	0	7	314	1049356	0	8	-1	6	1047386	0	7	1970	1049356	577.579	577.579	340.106	340.106	212	11	1045797	1	1583	1047380	0	213.204	213.204	125.874	125.874	R	NoTarget	0	1	2	8	-1	1	1048942	100	7	414
2	1	214	7	1187	0	8	-1	1	1052841	2526	7	275	1053116	0	8	-1	10	1051552	0	7	1564	1053116	577.579	577.579	339.763	339.763	213	26	1055367	1	1439	1056806	6	213.204	213.204	125.629	125.629	R	NoTarget	0	1	2	8	-1	1	1052740	101	7	376
2	1	215	7	1819	0	8	-1	0	1058747	2511	7	839	1059586	0	8	-1	16	1056823	0	7	2763	1059586	577.579	577.579	342.377	342.377	214	11	1061258	2	2277	1063535	4	213.204	213.204	130.401	130.401	Z	NoTarget	0	1	2	8	-1	5	1058647	100	7	939
2	1	216	8	1116	0	8	-1	0	1064771	0	7	482	1065253	0	8	-1	13	1063549	0	7	1704	1065253	577.579	577.579	343.104	343.104	215	11	1061258	2	2277	1063535	0	213.204	213.204	130.449	130.449	S	NoTarget	0	1	2	8	-1	6	1064671	100	7	582
2	1	217	7	889	0	7	-1	1	1068285	0	8	921	1069206	0	7	-1	10	1067281	0	8	1925	1069206	594.75	594.75	343.104	343.104	216	11	1061258	2	2277	1063535	0	221.27	221.27	130.449	130.449	F	Target	0	1	1	7	-1	14	1068184	101	8	1022
2	1	218	8	901	0	8	-1	1	1071799	0	7	493	1072292	0	8	-1	10	1070795	0	7	1497	1072292	594.75	594.75	343.881	343.881	217	11	1061258	2	2277	1063535	0	221.27	221.27	130.556	130.556	V	NoTarget	0	1	2	8	-1	2	1071698	101	7	594
2	1	219	8	1069	0	8	-1	0	1075480	0	7	265	1075745	0	8	-1	10	1074309	0	7	1436	1075745	594.75	594.75	343.474	343.474	218	11	1061258	2	2277	1063535	0	221.27	221.27	130.34	130.34	N	NoTarget	0	1	2	8	-1	2	1075380	100	7	365
2	1	220	8	503	0	8	-1	0	1078609	0	7	226	1078835	0	8	-1	10	1077990	0	7	845	1078835	594.75	594.75	342.872	342.872	219	11	1061258	2	2277	1063535	0	221.27	221.27	130.276	130.276	N	NoTarget	0	1	2	8	-1	16	1078509	100	7	326
2	1	221	8	1175	0	8	-1	0	1082407	0	7	260	1082667	0	8	-1	10	1081119	0	7	1548	1082667	594.75	594.75	342.449	342.449	220	11	1061258	2	2277	1063535	0	221.27	221.27	130.076	130.076	N	NoTarget	0	1	2	8	-1	13	1082307	100	7	360
2	1	222	8	1513	0	8	-1	0	1086540	0	7	294	1086834	0	8	-1	10	1084917	0	7	1917	1086834	594.75	594.75	342.203	342.203	221	11	1061258	2	2277	1063535	0	221.27	221.27	129.79	129.79	N	NoTarget	0	1	2	8	-1	10	1086440	100	7	394
2	1	223	7	1485	0	8	-1	0	1090640	2511	7	264	1090904	0	8	-1	10	1089050	0	7	1854	1090904	594.75	594.75	341.808	341.808	222	11	1093151	2	6114	1099265	6	221.27	221.27	129.579	129.579	V	NoTarget	0	1	2	8	-1	5	1090540	100	7	364
2	1	224	8	1560	0	8	-1	1	1100948	0	7	286	1101234	0	8	-1	8	1099274	0	7	1960	1101234	594.75	594.75	341.528	341.528	223	11	1093151	2	6114	1099265	0	221.27	221.27	129.312	129.312	V	NoTarget	0	1	2	8	-1	13	1100847	101	7	387
2	1	225	8	1726	0	8	-1	0	1105298	0	7	256	1105554	0	8	-1	9	1103457	0	7	2097	1105554	594.75	594.75	341.1	341.1	224	11	1093151	2	6114	1099265	0	221.27	221.27	129.128	129.128	N	NoTarget	0	1	2	8	-1	15	1105198	100	7	356
2	1	226	8	863	0	8	-1	0	1108778	0	7	241	1109019	0	8	-1	10	1107808	0	7	1211	1109019	594.75	594.75	340.602	340.602	225	11	1093151	2	6114	1099265	0	221.27	221.27	128.999	128.999	N	NoTarget	0	1	2	8	-1	7	1108678	100	7	341
2	1	227	8	1710	0	8	-1	1	1113113	0	7	262	1113375	0	8	-1	10	1111288	0	7	2087	1113375	594.75	594.75	340.213	340.213	226	11	1093151	2	6114	1099265	0	221.27	221.27	128.796	128.796	D	NoTarget	0	1	2	8	-1	14	1113012	101	7	363
2	1	228	8	802	0	8	-1	1	1116526	0	7	286	1116812	0	8	-1	9	1115622	0	7	1190	1116812	594.75	594.75	339.946	339.946	227	11	1093151	2	6114	1099265	0	221.27	221.27	128.533	128.533	N	NoTarget	0	1	2	8	-1	1	1116425	101	7	387
2	1	229	8	564	0	8	-1	0	1119705	0	7	302	1120007	0	8	-1	10	1119036	0	7	971	1120007	594.75	594.75	339.76	339.76	228	11	1093151	2	6114	1099265	0	221.27	221.27	128.244	128.244	B	NoTarget	0	1	2	8	-1	5	1119605	100	7	402
2	1	230	8	1030	0	8	-1	1	1123353	0	7	252	1123605	0	8	-1	10	1122215	0	7	1390	1123605	594.75	594.75	339.332	339.332	229	11	1093151	2	6114	1099265	0	221.27	221.27	128.076	128.076	V	NoTarget	0	1	2	8	-1	7	1123252	101	7	353
2	1	231	8	1083	0	8	-1	1	1127051	0	7	277	1127328	0	8	-1	10	1125863	0	7	1465	1127328	594.75	594.75	339.029	339.029	230	11	1093151	2	6114	1099265	0	221.27	221.27	127.837	127.837	R	NoTarget	0	1	2	8	-1	4	1126950	101	7	378
2	1	232	7	1759	0	7	-1	1	1131435	0	8	406	1131841	0	7	-1	10	1129561	0	8	2280	1131841	585.762	585.762	339.029	339.029	231	11	1093151	2	6114	1099265	0	219.565	219.565	127.837	127.837	F	Target	0	1	1	7	-1	14	1131334	101	8	507
2	1	233	8	1942	0	8	-1	1	1136003	0	7	308	1136311	0	8	-1	10	1133945	0	7	2366	1136311	585.762	585.762	338.879	338.879	232	11	1093151	2	6114	1099265	0	219.565	219.565	127.544	127.544	S	NoTarget	0	1	2	8	-1	15	1135902	101	7	409
2	1	234	8	1819	0	8	-1	0	1140437	0	7	379	1140816	0	8	-1	10	1138513	0	7	2303	1140816	585.762	585.762	339.072	339.072	233	11	1093151	2	6114	1099265	0	219.565	219.565	127.266	127.266	R	NoTarget	0	1	2	8	-1	5	1140337	100	7	479
2	1	235	8	1645	0	8	-1	1	1144705	0	7	262	1144967	0	8	-1	10	1142947	0	7	2020	1144967	585.762	585.762	338.703	338.703	234	11	1093151	2	6114	1099265	0	219.565	219.565	127.072	127.072	Q	NoTarget	0	1	2	8	-1	12	1144604	101	7	363
2	1	236	8	757	0	8	-1	0	1148084	0	7	348	1148432	0	8	-1	9	1147214	0	7	1218	1148432	585.762	585.762	338.748	338.748	235	11	1093151	2	6114	1099265	0	219.565	219.565	126.769	126.769	R	NoTarget	0	1	2	8	-1	13	1147984	100	7	448
2	1	237	8	551	0	8	-1	1	1151247	0	7	335	1151582	0	8	-1	10	1150594	0	7	988	1151582	585.762	585.762	338.73	338.73	236	11	1093151	2	6114	1099265	0	219.565	219.565	126.467	126.467	V	NoTarget	0	1	2	8	-1	1	1151146	101	7	436
2	1	238	8	1847	0	8	-1	0	1155714	0	7	338	1156052	0	8	-1	9	1153756	0	7	2296	1156052	585.762	585.762	338.726	338.726	237	11	1093151	2	6114	1099265	0	219.565	219.565	126.167	126.167	V	NoTarget	0	1	2	8	-1	11	1155614	100	7	438
2	1	239	7	524	0	8	-1	1	1158861	2526	7	365	1159226	0	8	-1	10	1158224	0	7	1002	1159226	585.762	585.762	338.85	338.85	238	26	1161387	2	2974	1164361	6	219.565	219.565	125.882	125.882	V	NoTarget	0	1	2	8	-1	12	1158760	101	7	466
2	1	240	8	982	0	8	-1	0	1165469	0	7	260	1165729	0	8	-1	20	1164382	0	7	1347	1165729	585.762	585.762	338.481	338.481	239	26	1161387	2	2974	1164361	0	219.565	219.565	125.702	125.702	G	NoTarget	0	1	2	8	-1	5	1165369	100	7	360
2	1	241	8	661	0	8	-1	0	1168749	0	7	356	1169105	0	8	-1	10	1167979	0	7	1126	1169105	585.762	585.762	338.563	338.563	240	26	1161387	2	2974	1164361	0	219.565	219.565	125.414	125.414	Z	NoTarget	0	1	2	8	-1	9	1168649	100	7	456
2	1	242	8	1435	0	8	-1	0	1172798	0	7	353	1173151	0	8	-1	10	1171259	0	7	1892	1173151	585.762	585.762	338.63	338.63	241	26	1161387	2	2974	1164361	0	219.565	219.565	125.126	125.126	S	NoTarget	0	1	2	8	-1	4	1172698	100	7	453
2	1	243	8	1847	0	8	-1	1	1177267	0	7	252	1177519	0	8	-1	10	1175308	0	7	2211	1177519	585.762	585.762	338.23	338.23	242	26	1161387	2	2974	1164361	0	219.565	219.565	124.974	124.974	Z	NoTarget	0	1	2	8	-1	11	1177166	101	7	353
2	1	244	8	876	0	8	-1	0	1180763	0	7	318	1181081	0	8	-1	9	1179776	0	7	1305	1181081	585.762	585.762	338.138	338.138	243	26	1161387	2	2974	1164361	0	219.565	219.565	124.693	124.693	G	NoTarget	0	1	2	8	-1	11	1180663	100	7	418
2	1	245	8	634	0	8	-1	1	1184010	0	7	282	1184292	0	8	-1	10	1183273	0	7	1019	1184292	585.762	585.762	337.881	337.881	244	26	1161387	2	2974	1164361	0	219.565	219.565	124.465	124.465	B	NoTarget	0	1	2	8	-1	2	1183909	101	7	383
2	1	246	8	1260	0	8	-1	1	1187892	0	7	284	1188176	0	8	-1	9	1186519	0	7	1657	1188176	585.762	585.762	337.636	337.636	245	26	1161387	2	2974	1164361	0	219.565	219.565	124.233	124.233	B	NoTarget	0	1	2	8	-1	12	1187791	101	7	385
2	1	247	8	1883	0	7	-1	1	1192393	2511	8	620	1193013	0	7	-1	9	1190401	0	8	2612	1193013	587.318	587.318	337.636	337.636	246	11	1194904	3	2098	1197002	3	214.398	214.398	124.233	124.233	F	Target	0	1	1	7	-1	8	1192292	101	8	721
2	1	248	8	1184	0	8	-1	1	1198300	0	7	316	1198616	0	8	-1	8	1197011	0	7	1605	1198616	587.318	587.318	337.538	337.538	247	11	1194904	3	2098	1197002	0	214.398	214.398	123.959	123.959	D	NoTarget	0	1	2	8	-1	4	1198199	101	7	417
2	1	249	8	1245	0	8	-1	1	1202165	0	7	343	1202508	0	8	-1	9	1200809	0	7	1699	1202508	587.318	587.318	337.563	337.563	248	11	1194904	3	2098	1197002	0	214.398	214.398	123.679	123.679	G	NoTarget	0	1	2	8	-1	10	1202064	101	7	444
2	1	250	8	1721	0	8	-1	1	1206499	0	7	410	1206909	0	8	-1	10	1204675	0	7	2234	1206909	587.318	587.318	337.888	337.888	249	11	1194904	3	2098	1197002	0	214.398	214.398	123.495	123.495	N	NoTarget	0	1	2	8	-1	2	1206398	101	7	511
2	1	251	8	1868	0	8	-1	0	1210983	0	7	246	1211229	0	8	-1	9	1209008	0	7	2221	1211229	587.318	587.318	337.478	337.478	250	11	1194904	3	2098	1197002	0	214.398	214.398	123.371	123.371	D	NoTarget	0	1	2	8	-1	7	1210883	100	7	346
2	1	252	7	763	0	8	-1	0	1214363	2511	7	239	1214602	0	8	-1	10	1213493	0	7	1109	1214602	587.318	587.318	337.04	337.04	251	11	1216874	3	2745	1219619	6	214.398	214.398	123.27	123.27	N	NoTarget	0	1	2	8	-1	7	1214263	100	7	339
2	1	253	8	911	0	8	-1	1	1220655	0	7	348	1221003	0	8	-1	14	1219634	0	7	1369	1221003	587.318	587.318	337.088	337.088	252	11	1216874	3	2745	1219619	0	214.398	214.398	122.998	122.998	B	NoTarget	0	1	2	8	-1	9	1220554	101	7	449
2	1	254	8	891	0	8	-1	0	1224168	0	7	292	1224460	0	8	-1	9	1223164	0	7	1296	1224460	587.318	587.318	336.89	336.89	253	11	1216874	3	2745	1219619	0	214.398	214.398	122.762	122.762	S	NoTarget	0	1	2	8	-1	13	1224068	100	7	392
2	1	255	8	603	0	8	-1	16	1227398	0	7	249	1227647	0	8	-1	10	1226678	0	7	969	1227647	587.318	587.318	336.504	336.504	254	11	1216874	3	2745	1219619	0	214.398	214.398	122.63	122.63	D	NoTarget	0	1	2	8	-1	1	1227282	116	7	365
2	1	256	8	1459	0	8	-1	1	1231481	0	7	309	1231790	0	8	-1	10	1229908	0	7	1882	1231790	587.318	587.318	336.384	336.384	255	11	1216874	3	2745	1219619	0	214.398	214.398	122.374	122.374	N	NoTarget	0	1	2	8	-1	13	1231380	101	7	410
2	1	257	8	1953	0	8	-1	1	1236049	0	7	262	1236311	0	8	-1	10	1233991	0	7	2320	1236311	587.318	587.318	336.061	336.061	256	11	1216874	3	2745	1219619	0	214.398	214.398	122.205	122.205	N	NoTarget	0	1	2	8	-1	4	1235948	101	7	363
2	1	258	7	1426	0	7	-1	1	1240099	0	8	601	1240700	0	7	-1	10	1238559	0	8	2141	1240700	587.913	587.913	336.061	336.061	257	11	1216874	3	2745	1219619	0	209.488	209.488	122.205	122.205	F	Target	0	1	1	7	-1	13	1239998	101	8	702
2	1	259	7	595	0	8	-1	0	1243311	2511	7	632	1243943	0	8	-1	9	1242608	0	7	1335	1243943	587.913	587.913	337.342	337.342	258	11	1245822	4	3708	1249530	4	209.488	209.488	123.484	123.484	S	NoTarget	0	1	2	8	-1	8	1243211	100	7	732
2	1	260	8	695	0	8	-1	1	1250339	0	7	494	1250833	0	8	-1	6	1249537	0	7	1296	1250833	587.913	587.913	338.017	338.017	259	11	1245822	4	3708	1249530	0	209.488	209.488	123.645	123.645	D	NoTarget	0	1	2	8	-1	6	1250238	101	7	595
2	1	261	8	1978	0	8	-1	1	1254941	0	7	446	1255387	0	8	-1	10	1252849	0	7	2538	1255387	587.913	587.913	338.481	338.481	260	11	1245822	4	3708	1249530	0	209.488	209.488	123.581	123.581	D	NoTarget	0	1	2	8	-1	13	1254840	101	7	547
2	1	262	8	770	0	8	-1	16	1258337	0	7	253	1258590	0	8	-1	9	1257450	0	7	1140	1258590	587.913	587.913	338.115	338.115	261	11	1245822	4	3708	1249530	0	209.488	209.488	123.442	123.442	N	NoTarget	0	1	2	8	-1	1	1258221	116	7	369
2	1	263	7	1898	0	7	-1	1	1262856	0	8	639	1263495	0	7	-1	10	1260847	0	8	2648	1263495	590.042	590.042	338.115	338.115	262	11	1245822	4	3708	1249530	0	205.149	205.149	123.442	123.442	F	Target	0	1	1	7	-1	10	1262755	101	8	740
2	1	264	8	1351	0	8	-1	1	1266821	0	7	244	1267065	0	8	-1	9	1265365	0	7	1700	1267065	590.042	590.042	337.715	337.715	263	11	1245822	4	3708	1249530	0	205.149	205.149	123.331	123.331	N	NoTarget	0	1	2	8	-1	4	1266720	101	7	345
2	1	265	8	1356	0	8	-1	0	1270803	0	7	275	1271078	0	8	-1	10	1269331	0	7	1747	1271078	590.042	590.042	337.449	337.449	264	11	1245822	4	3708	1249530	0	205.149	205.149	123.136	123.136	D	NoTarget	0	1	2	8	-1	16	1270703	100	7	375
2	1	266	8	633	0	8	-1	0	1274049	0	7	398	1274447	0	8	-1	10	1273313	0	7	1134	1274447	590.042	590.042	337.705	337.705	265	11	1245822	4	3708	1249530	0	205.149	205.149	122.937	122.937	B	NoTarget	0	1	2	8	-1	3	1273949	100	7	498
2	1	267	8	1011	0	8	-1	0	1277680	0	7	284	1277964	0	8	-1	10	1276559	1021	7	1405	1277964	590.042	590.042	337.479	337.479	266	11	1245822	4	3708	1249530	0	205.149	205.149	122.727	122.727	Q	NoTarget	0	1	2	8	-1	10	1277580	100	7	384
2	1	268	7	1625	0	8	-1	0	1281930	2511	7	358	1282288	0	8	-1	10	1280190	0	7	2098	1282288	590.042	590.042	337.565	337.565	267	11	1284441	2	2768	1287209	6	205.149	205.149	122.476	122.476	R	NoTarget	0	1	2	8	-1	15	1281830	100	7	458
2	1	269	8	1150	0	8	-1	0	1288473	0	7	221	1288694	0	8	-1	7	1287218	0	7	1476	1288694	590.042	590.042	337.079	337.079	268	11	1284441	2	2768	1287209	0	205.149	205.149	122.451	122.451	Z	NoTarget	0	1	2	8	-1	5	1288373	100	7	321
2	1	270	7	1654	0	8	-1	1	1292740	2511	7	895	1293635	0	8	-1	10	1290983	0	7	2652	1293635	590.042	590.042	339.394	339.394	269	11	1295251	3	2999	1298250	4	205.149	205.149	127.371	127.371	R	NoTarget	0	1	2	8	-1	2	1292639	101	7	996
2	1	271	7	1395	0	8	-1	1	1299768	2511	7	422	1300190	0	8	-1	11	1298262	0	7	1928	1300190	590.042	590.042	339.736	339.736	270	11	1302279	1	1776	1304055	6	205.149	205.149	127.218	127.218	Z	NoTarget	0	1	2	8	-1	10	1299667	101	7	523
2	1	272	8	687	0	8	-1	1	1304872	0	7	502	1305374	0	8	-1	13	1304068	0	7	1306	1305374	590.042	590.042	340.403	340.403	271	11	1302279	1	1776	1304055	0	205.149	205.149	127.38	127.38	Q	NoTarget	0	1	2	8	-1	16	1304771	101	7	603
2	1	273	8	1632	0	8	-1	0	1309121	0	7	355	1309476	0	8	-1	9	1307381	0	7	2095	1309476	590.042	590.042	340.463	340.463	272	11	1302279	1	1776	1304055	0	205.149	205.149	127.122	127.122	Q	NoTarget	0	1	2	8	-1	8	1309021	100	7	455
2	1	274	8	624	0	8	-1	1	1312368	0	7	380	1312748	0	8	-1	10	1311631	0	7	1117	1312748	590.042	590.042	340.624	340.624	273	11	1302279	1	1776	1304055	0	205.149	205.149	126.886	126.886	D	NoTarget	0	1	2	8	-1	12	1312267	101	7	481
2	1	275	8	1661	0	8	-1	0	1316651	0	7	554	1317205	0	8	-1	9	1314877	0	7	2328	1317205	590.042	590.042	341.492	341.492	274	11	1302279	1	1776	1304055	0	205.149	205.149	127.355	127.355	Z	NoTarget	0	1	2	8	-1	13	1316551	100	7	654
2	1	276	7	1311	0	8	-1	0	1320583	2511	7	365	1320948	0	8	-1	10	1319161	0	7	1787	1320948	590.042	590.042	341.587	341.587	275	11	1323094	2	1400	1324494	6	205.149	205.149	127.105	127.105	B	NoTarget	0	1	2	8	-1	11	1320483	100	7	465
2	1	277	7	1026	0	8	-1	0	1325653	2511	7	717	1326370	0	8	-1	21	1324516	0	7	1854	1326370	590.042	590.042	343.101	343.101	276	11	1328164	1	1574	1329738	4	205.149	205.149	129.068	129.068	G	NoTarget	0	1	2	8	-1	11	1325553	100	7	817
2	1	278	7	1253	0	7	-1	1	1331109	0	8	679	1331788	0	7	-1	14	1329753	0	8	2035	1331788	593.6	593.6	343.101	343.101	277	11	1328164	1	1574	1329738	0	201.616	201.616	129.068	129.068	F	Target	0	1	1	7	-1	2	1331008	101	8	780
2	1	279	8	1374	0	8	-1	1	1335108	0	7	395	1335503	0	8	-1	9	1333618	0	7	1885	1335503	593.6	593.6	343.309	343.309	278	11	1328164	1	1574	1329738	0	201.616	201.616	128.85	128.85	S	NoTarget	0	1	2	8	-1	15	1335007	101	7	496
2	1	280	8	1552	0	8	-1	0	1339274	0	7	335	1339609	0	8	-1	9	1337617	0	7	1992	1339609	593.6	593.6	343.276	343.276	279	11	1328164	1	1574	1329738	0	201.616	201.616	128.592	128.592	Q	NoTarget	0	1	2	8	-1	5	1339174	100	7	435
2	1	281	8	1365	0	8	-1	1	1343257	0	7	285	1343542	0	8	-1	10	1341784	0	7	1758	1343542	593.6	593.6	343.044	343.044	280	11	1328164	1	1574	1329738	0	201.616	201.616	128.387	128.387	Q	NoTarget	0	1	2	8	-1	7	1343156	101	7	386
2	1	282	8	1538	0	8	-1	0	1347406	0	7	255	1347661	0	8	-1	9	1345766	0	7	1895	1347661	593.6	593.6	342.694	342.694	281	11	1328164	1	1574	1329738	0	201.616	201.616	128.251	128.251	S	NoTarget	0	1	2	8	-1	2	1347306	100	7	355
2	1	283	7	1860	0	7	-1	1	1351891	0	8	485	1352376	0	7	-1	10	1349916	0	8	2460	1352376	589.423	589.423	342.694	342.694	282	11	1328164	1	1574	1329738	0	198.687	198.687	128.251	128.251	F	Target	0	1	1	7	-1	14	1351790	101	8	586
2	1	284	8	814	0	8	-1	1	1355321	0	7	464	1355785	0	8	-1	10	1354401	0	7	1384	1355785	589.423	589.423	343.174	343.174	283	11	1328164	1	1574	1329738	0	198.687	198.687	128.223	128.223	V	NoTarget	0	1	2	8	-1	5	1355220	101	7	565
2	1	285	8	1255	0	8	-1	16	1359203	0	7	309	1359512	0	8	-1	10	1357831	0	7	1681	1359512	589.423	589.423	343.039	343.039	284	11	1328164	1	1574	1329738	0	198.687	198.687	127.988	127.988	S	NoTarget	0	1	2	8	-1	1	1359087	116	7	425
2	1	286	8	1180	0	8	-1	1	1363002	0	7	403	1363405	0	8	-1	10	1361713	0	7	1692	1363405	589.423	589.423	343.275	343.275	285	11	1328164	1	1574	1329738	0	198.687	198.687	127.791	127.791	V	NoTarget	0	1	2	8	-1	8	1362901	101	7	504
2	1	287	8	1420	0	8	-1	0	1367034	0	7	288	1367322	0	8	-1	9	1365511	0	7	1811	1367322	589.423	589.423	343.059	343.059	286	11	1328164	1	1574	1329738	0	198.687	198.687	127.586	127.586	R	NoTarget	0	1	2	8	-1	3	1366934	100	7	388
2	1	288	8	936	0	8	-1	1	1370582	0	7	310	1370892	0	8	-1	10	1369544	0	7	1348	1370892	589.423	589.423	342.93	342.93	287	11	1328164	1	1574	1329738	0	198.687	198.687	127.354	127.354	R	NoTarget	0	1	2	8	-1	1	1370481	101	7	411
2	1	289	8	1323	0	8	-1	1	1374531	0	7	257	1374788	0	8	-1	9	1373091	0	7	1697	1374788	589.423	589.423	342.597	342.597	288	11	1328164	1	1574	1329738	0	198.687	198.687	127.218	127.218	R	NoTarget	0	1	2	8	-1	16	1374430	101	7	358
2	1	290	7	1292	0	8	-1	1	1378446	2511	7	291	1378737	0	8	-1	9	1377040	0	7	1697	1378737	589.423	589.423	342.398	342.398	289	11	1380957	3	2387	1383344	6	198.687	198.687	127.012	127.012	S	NoTarget	0	1	2	8	-1	13	1378345	101	7	392
2	1	291	7	777	0	8	-1	1	1384253	2526	7	640	1384893	0	8	-1	20	1383365	0	7	1528	1384893	589.423	589.423	343.542	343.542	290	26	1386779	1	2120	1388899	4	198.687	198.687	128.103	128.103	D	NoTarget	0	1	2	8	-1	10	1384152	101	7	741
2	1	292	8	531	0	8	-1	1	1389557	0	7	359	1389916	0	8	-1	21	1388921	0	7	995	1389916	589.423	589.423	343.602	343.602	291	26	1386779	1	2120	1388899	0	198.687	198.687	127.86	127.86	G	NoTarget	0	1	2	8	-1	4	1389456	101	7	460
2	1	293	8	1368	0	8	-1	1	1393539	0	7	318	1393857	0	8	-1	9	1392066	0	7	1791	1393857	589.423	589.423	343.504	343.504	292	26	1386779	1	2120	1388899	0	198.687	198.687	127.625	127.625	G	NoTarget	0	1	2	8	-1	4	1393438	101	7	419
2	1	294	8	1223	0	8	-1	0	1397387	0	7	370	1397757	0	8	-1	10	1396049	0	7	1708	1397757	589.423	589.423	343.605	343.605	293	26	1386779	1	2120	1388899	0	198.687	198.687	127.391	127.391	D	NoTarget	0	1	2	8	-1	15	1397287	100	7	470
2	1	295	8	1451	0	8	-1	0	1401453	0	7	274	1401727	0	8	-1	10	1399897	0	7	1830	1401727	589.423	589.423	343.341	343.341	294	26	1386779	1	2120	1388899	0	198.687	198.687	127.221	127.221	S	NoTarget	0	1	2	8	-1	5	1401353	100	7	374
2	1	296	8	1145	0	8	-1	1	1405219	0	7	255	1405474	0	8	-1	10	1403963	0	7	1511	1405474	589.423	589.423	343.008	343.008	295	26	1386779	1	2120	1388899	0	198.687	198.687	127.096	127.096	B	NoTarget	0	1	2	8	-1	10	1405118	101	7	356
2	1	297	8	1179	0	8	-1	1	1409017	0	7	338	1409355	0	8	-1	9	1407728	0	7	1627	1409355	589.423	589.423	342.989	342.989	296	26	1386779	1	2120	1388899	0	198.687	198.687	126.856	126.856	D	NoTarget	0	1	2	8	-1	9	1408916	101	7	439
2	1	298	7	1884	1	7	-1	0	1413518	0	7	234	1413752	1	7	-1	10	1411527	0	7	2225	1413752	576.259	576.259	342.989	342.989	297	26	1386779	1	2120	1388899	0	206.487	206.487	126.856	126.856	F	Target	1	0	11	7	-1	7	1413418	100	7	334
2	1	299	8	1099	0	8	-1	1	1417233	0	7	213	1417446	0	8	-1	10	1416028	0	7	1418	1417446	576.259	576.259	342.502	342.502	298	26	1386779	1	2120	1388899	0	206.487	206.487	126.867	126.867	N	NoTarget	0	1	2	8	-1	5	1417132	101	7	314
2	1	300	8	1223	0	8	-1	0	1421081	0	7	295	1421376	0	8	-1	10	1419743	0	7	1633	1421376	576.259	576.259	342.325	342.325	299	26	1386779	1	2120	1388899	0	206.487	206.487	126.663	126.663	B	NoTarget	0	1	2	8	-1	15	1420981	100	7	395
2	1	301	8	797	0	8	-1	1	1424495	0	7	301	1424796	0	8	-1	10	1423591	0	7	1205	1424796	576.259	576.259	342.171	342.171	300	26	1386779	1	2120	1388899	0	206.487	206.487	126.451	126.451	S	NoTarget	0	1	2	8	-1	6	1424394	101	7	402
2	1	302	8	641	0	8	-1	1	1427758	0	7	395	1428153	0	8	-1	10	1427005	0	7	1148	1428153	576.259	576.259	342.367	342.367	301	26	1386779	1	2120	1388899	0	206.487	206.487	126.257	126.257	G	NoTarget	0	1	2	8	-1	11	1427657	101	7	496
2	1	303	8	1158	0	8	-1	0	1431539	0	7	333	1431872	0	8	-1	10	1430268	0	7	1604	1431872	576.259	576.259	342.332	342.332	302	26	1386779	1	2120	1388899	0	206.487	206.487	126.024	126.024	Q	NoTarget	0	1	2	8	-1	13	1431439	100	7	433
2	1	304	8	562	0	8	-1	0	1434718	0	7	425	1435143	0	8	-1	10	1434049	0	7	1094	1435143	576.259	576.259	342.636	342.636	303	26	1386779	1	2120	1388899	0	206.487	206.487	125.891	125.891	Z	NoTarget	0	1	2	8	-1	7	1434618	100	7	525
2	1	305	8	1880	0	8	-1	1	1439220	0	7	324	1439544	0	8	-1	10	1437228	0	7	2316	1439544	576.259	576.259	342.568	342.568	304	26	1386779	1	2120	1388899	0	206.487	206.487	125.665	125.665	V	NoTarget	0	1	2	8	-1	11	1439119	101	7	425
2	1	306	8	937	0	8	-1	16	1442784	0	7	306	1443090	0	8	-1	10	1441730	0	7	1360	1443090	576.259	576.259	342.434	342.434	305	26	1386779	1	2120	1388899	0	206.487	206.487	125.454	125.454	Q	NoTarget	0	1	2	8	-1	1	1442668	116	7	422
2	1	307	8	893	0	8	-1	1	1446298	0	7	322	1446620	0	8	-1	10	1445294	0	7	1326	1446620	576.259	576.259	342.36	342.36	306	26	1386779	1	2120	1388899	0	206.487	206.487	125.231	125.231	N	NoTarget	0	1	2	8	-1	10	1446197	101	7	423
2	1	308	8	610	0	8	-1	0	1449527	0	7	538	1450065	0	8	-1	10	1448808	0	7	1257	1450065	576.259	576.259	343.069	343.069	307	26	1386779	1	2120	1388899	0	206.487	206.487	125.556	125.556	Z	NoTarget	0	1	2	8	-1	9	1449427	100	7	638
2	1	309	8	1105	0	8	-1	1	1453259	0	7	404	1453663	0	8	-1	10	1452037	0	7	1626	1453663	576.259	576.259	343.289	343.289	308	26	1386779	1	2120	1388899	0	206.487	206.487	125.382	125.382	Z	NoTarget	0	1	2	8	-1	16	1453158	101	7	505
2	1	310	8	781	0	8	-1	0	1456655	0	7	360	1457015	0	8	-1	9	1455768	0	7	1247	1457015	576.259	576.259	343.349	343.349	309	26	1386779	1	2120	1388899	0	206.487	206.487	125.159	125.159	B	NoTarget	0	1	2	8	-1	6	1456555	100	7	460
2	1	311	8	1123	0	8	-1	0	1460403	0	7	331	1460734	0	8	-1	10	1459165	0	7	1569	1460734	576.259	576.259	343.305	343.305	310	26	1386779	1	2120	1388899	0	206.487	206.487	124.936	124.936	B	NoTarget	0	1	2	8	-1	15	1460303	100	7	431
2	1	312	8	961	0	8	-1	0	1463984	0	7	376	1464360	0	8	-1	10	1462913	0	7	1447	1464360	576.259	576.259	343.421	343.421	311	26	1386779	1	2120	1388899	0	206.487	206.487	124.728	124.728	N	NoTarget	0	1	2	8	-1	10	1463884	100	7	476
2	1	313	7	690	0	7	-1	1	1467298	0	8	524	1467822	0	7	-1	10	1466494	0	8	1328	1467822	574.393	574.393	343.421	343.421	312	26	1386779	1	2120	1388899	0	202.868	202.868	124.728	124.728	F	Target	0	1	1	7	-1	13	1467197	101	8	625
2	1	314	8	1455	0	8	-1	1	1471364	0	7	322	1471686	0	8	-1	9	1469807	0	7	1879	1471686	574.393	574.393	343.345	343.345	313	26	1386779	1	2120	1388899	0	202.868	202.868	124.511	124.511	G	NoTarget	0	1	2	8	-1	1	1471263	101	7	423
2	1	315	8	1862	0	8	-1	1	1475849	0	7	246	1476095	0	8	-1	9	1473873	0	7	2222	1476095	574.393	574.393	343	343	314	26	1386779	1	2120	1388899	0	202.868	202.868	124.425	124.425	R	NoTarget	0	1	2	8	-1	13	1475748	101	7	347
2	1	316	8	1761	0	8	-1	0	1480232	0	7	272	1480504	0	8	-1	9	1478358	0	7	2146	1480504	574.393	574.393	342.749	342.749	315	26	1386779	1	2120	1388899	0	202.868	202.868	124.275	124.275	D	NoTarget	0	1	2	8	-1	13	1480132	100	7	372
2	1	317	8	1594	0	8	-1	1	1484449	0	7	303	1484752	0	8	-1	10	1482742	0	7	2010	1484752	574.393	574.393	342.609	342.609	316	26	1386779	1	2120	1388899	0	202.868	202.868	124.078	124.078	S	NoTarget	0	1	2	8	-1	12	1484348	101	7	404
2	1	318	8	1963	0	8	-1	0	1489033	0	7	297	1489330	0	8	-1	10	1486959	0	7	2371	1489330	574.393	574.393	342.449	342.449	317	26	1386779	1	2120	1388899	0	202.868	202.868	123.889	123.889	N	NoTarget	0	1	2	8	-1	11	1488933	100	7	397
2	1	319	8	948	0	8	-1	1	1492598	0	7	338	1492936	0	8	-1	10	1491543	0	7	1393	1492936	574.393	574.393	342.434	342.434	318	26	1386779	1	2120	1388899	0	202.868	202.868	123.672	123.672	R	NoTarget	0	1	2	8	-1	6	1492497	101	7	439
2	1	320	7	1899	0	7	-1	0	1497115	0	8	642	1497757	0	7	-1	9	1495107	0	8	2650	1497757	576.724	576.724	342.434	342.434	319	26	1386779	1	2120	1388899	0	199.607	199.607	123.672	123.672	F	Target	0	1	1	7	-1	9	1497015	100	8	742
2	1	321	8	790	0	8	-1	0	1500529	0	7	523	1501052	0	8	-1	10	1499625	0	7	1427	1501052	576.724	576.724	343.063	343.063	320	26	1386779	1	2120	1388899	0	199.607	199.607	123.914	123.914	G	NoTarget	0	1	2	8	-1	14	1500429	100	7	623
2	1	322	8	645	0	8	-1	1	1503792	0	7	314	1504106	0	8	-1	10	1503039	0	7	1067	1504106	576.724	576.724	342.962	342.962	321	26	1386779	1	2120	1388899	0	199.607	199.607	123.71	123.71	R	NoTarget	0	1	2	8	-1	7	1503691	101	7	415
2	1	323	8	905	0	8	-1	0	1507322	0	7	273	1507595	0	8	-1	10	1506302	0	7	1293	1507595	576.724	576.724	342.72	342.72	322	26	1386779	1	2120	1388899	0	199.607	199.607	123.564	123.564	R	NoTarget	0	1	2	8	-1	15	1507222	100	7	373
2	1	324	8	1848	0	8	-1	0	1511790	0	7	287	1512077	0	8	-1	10	1509832	0	7	2245	1512077	576.724	576.724	342.528	342.528	323	26	1386779	1	2120	1388899	0	199.607	199.607	123.393	123.393	R	NoTarget	0	1	2	8	-1	10	1511690	100	7	387
2	1	325	8	841	0	8	-1	0	1515254	0	7	441	1515695	0	8	-1	10	1514300	0	7	1395	1515695	576.724	576.724	342.866	342.866	324	26	1386779	1	2120	1388899	0	199.607	199.607	123.316	123.316	G	NoTarget	0	1	2	8	-1	13	1515154	100	7	541
2	2	1	8	1576	0	8	-1	1	1616756	0	7	269	1617025	0	8	-1	13	1615066	0	7	1959	1617025	0	0	0	0	325	26	1386779	1	2120	1388899	0	0	0	0	0	Q	NoTarget	0	1	2	8	-1	13	1616655	101	7	370
2	2	2	8	727	0	8	-1	0	1620102	0	7	267	1620369	0	8	-1	10	1619266	0	7	1103	1620369	0	0	0	0	326	26	1386779	1	2120	1388899	0	0	0	0	0	B	NoTarget	0	1	2	8	-1	9	1620002	100	7	367
2	2	3	8	781	0	8	-1	0	1623499	0	7	311	1623810	0	8	-1	10	1622612	0	7	1198	1623810	0	0	0	0	327	26	1386779	1	2120	1388899	0	0	0	0	0	Q	NoTarget	0	1	2	8	-1	6	1623399	100	7	411
2	2	4	8	1142	0	8	-1	1	1627265	0	7	245	1627510	0	8	-1	10	1626009	1155	7	1501	1627510	0	0	0	0	328	26	1386779	1	2120	1388899	0	0	0	0	0	G	NoTarget	0	1	2	8	-1	13	1627164	101	7	346
2	2	5	8	554	0	8	-1	1	1630444	0	7	232	1630676	0	8	-1	9	1629774	0	7	902	1630676	0	0	0	0	329	26	1386779	1	2120	1388899	0	0	0	0	0	Z	NoTarget	0	1	2	8	-1	15	1630343	101	7	333
2	2	6	7	1093	0	8	-1	1	1634158	2511	7	371	1634529	0	8	-1	9	1632953	0	7	1576	1634529	0	0	371	371	330	11	1636669	1	1627	1638296	0	0	0	0	0	V	NoTarget	0	1	2	8	-1	11	1634057	101	7	472
2	2	7	8	1749	0	7	-1	0	1640165	2511	8	536	1640701	0	7	-1	11	1638308	0	8	2393	1640701	536	536	371	371	331	11	1642676	1	1329	1644005	0	0	0	0	0	F	Target	0	1	1	7	-1	8	1640065	100	8	636
2	2	8	8	641	0	8	-1	1	1644767	0	7	388	1645155	0	8	-1	8	1644014	0	7	1141	1645155	536	536	379.5	379.5	332	11	1642676	1	1329	1644005	0	0	0	12.0208	12.0208	R	NoTarget	0	1	2	8	-1	11	1644666	101	7	489
2	2	9	7	510	0	8	-1	1	1647896	2526	7	321	1648217	0	8	-1	9	1647276	0	7	941	1648217	536	536	360	360	333	26	1650422	1	1268	1651690	5	0	0	34.8281	34.8281	N	NoTarget	0	1	2	8	-1	9	1647795	101	7	422
2	2	10	8	1432	0	8	-1	1	1653251	0	7	489	1653740	0	8	-1	20	1651711	0	7	2029	1653740	536	536	392.25	392.25	334	26	1650422	1	1268	1651690	0	0	0	70.4905	70.4905	Z	NoTarget	0	1	2	8	-1	7	1653150	101	7	590
2	2	11	7	1485	0	8	-1	1	1657350	2511	7	246	1657596	0	8	-1	9	1655760	0	7	1836	1657596	536	536	363	363	335	11	1659861	1	1168	1661029	5	0	0	89.4679	89.4679	R	NoTarget	0	1	2	8	-1	4	1657249	101	7	347
2	2	12	8	1676	0	8	-1	1	1662839	0	7	377	1663216	0	8	-1	18	1661048	0	7	2168	1663216	536	536	365.333	365.333	336	11	1659861	1	1168	1661029	0	0	0	80.2263	80.2263	N	NoTarget	0	1	2	8	-1	14	1662738	101	7	478
2	2	13	7	1295	0	8	-1	1	1666754	2526	7	258	1667012	0	8	-1	9	1665348	0	7	1664	1667012	536	536	350	350	337	26	1669280	1	1379	1670659	5	0	0	83.7218	83.7218	B	NoTarget	0	1	2	8	-1	10	1666653	101	7	359
2	2	14	7	1820	0	8	-1	0	1672593	2511	7	208	1672801	0	8	-1	10	1670669	0	7	2132	1672801	536	536	332.25	332.25	338	11	1675104	1	1348	1676452	5	0	0	92.3499	92.3499	N	NoTarget	0	1	2	8	-1	4	1672493	100	7	308
2	2	15	8	957	0	8	-1	1	1677530	0	7	386	1677916	0	8	-1	7	1676459	0	7	1457	1677916	536	536	338.222	338.222	339	11	1675104	1	1348	1676452	0	0	0	88.2238	88.2238	S	NoTarget	0	1	2	8	-1	13	1677429	101	7	487
2	2	16	8	1752	0	8	-1	1	1681897	0	7	291	1682188	0	8	-1	9	1680039	0	7	2149	1682188	536	536	333.5	333.5	340	11	1675104	1	1348	1676452	0	0	0	84.5081	84.5081	B	NoTarget	0	1	2	8	-1	5	1681796	101	7	392
2	2	17	8	1768	0	8	-1	1	1686281	0	7	248	1686529	0	8	-1	10	1684407	0	7	2122	1686529	536	536	325.727	325.727	341	11	1675104	1	1348	1676452	0	0	0	84.2141	84.2141	Z	NoTarget	0	1	2	8	-1	5	1686180	101	7	349
2	2	18	7	549	0	8	-1	0	1689443	2511	7	232	1689675	0	8	-1	10	1688791	0	7	884	1689675	536	536	317.917	317.917	342	11	1691954	1	1316	1693270	5	0	0	84.7311	84.7311	Q	NoTarget	0	1	2	8	-1	3	1689343	100	7	332
2	2	19	8	1628	0	8	-1	0	1695015	0	7	284	1695299	0	8	-1	5	1693276	0	7	2023	1695299	536	536	315.308	315.308	343	11	1691954	1	1316	1693270	0	0	0	81.6674	81.6674	D	NoTarget	0	1	2	8	-1	11	1694915	100	7	384
2	2	20	8	766	0	8	-1	1	1698396	0	7	304	1698700	0	8	-1	10	1697525	0	7	1175	1698700	536	536	314.5	314.5	344	11	1691954	1	1316	1693270	0	0	0	78.5217	78.5217	R	NoTarget	0	1	2	8	-1	4	1698295	101	7	405
2	2	21	8	600	0	8	-1	1	1701609	0	7	282	1701891	0	8	-1	9	1700905	0	7	986	1701891	536	536	312.333	312.333	345	11	1691954	1	1316	1693270	0	0	0	76.1293	76.1293	R	NoTarget	0	1	2	8	-1	3	1701508	101	7	383
2	2	22	7	1439	0	7	-1	16	1705674	0	8	594	1706268	0	7	-1	9	1704118	0	8	2150	1706268	565	565	312.333	312.333	346	11	1691954	1	1316	1693270	0	41.0122	41.0122	76.1293	76.1293	F	Target	0	1	1	7	-1	1	1705558	116	8	710
2	2	23	8	1296	0	8	-1	1	1709590	0	7	421	1710011	0	8	-1	10	1708184	0	7	1827	1710011	565	565	319.125	319.125	347	11	1691954	1	1316	1693270	0	41.0122	41.0122	78.4048	78.4048	Q	NoTarget	0	1	2	8	-1	9	1709489	101	7	522
2	2	24	8	1451	0	8	-1	1	1713656	0	7	462	1714118	0	8	-1	10	1712100	0	7	2018	1714118	565	565	327.529	327.529	348	11	1691954	1	1316	1693270	0	41.0122	41.0122	83.4499	83.4499	Z	NoTarget	0	1	2	8	-1	4	1713555	101	7	563
2	2	25	8	668	0	8	-1	1	1716936	0	7	228	1717164	0	8	-1	10	1716166	0	7	998	1717164	565	565	322	322	349	11	1691954	1	1316	1693270	0	41.0122	41.0122	84.2887	84.2887	Q	NoTarget	0	1	2	8	-1	1	1716835	101	7	329
2	2	26	8	592	0	8	-1	0	1720148	0	7	308	1720456	0	8	-1	9	1719445	0	7	1011	1720456	565	565	321.263	321.263	350	11	1691954	1	1316	1693270	0	41.0122	41.0122	81.9769	81.9769	S	NoTarget	0	1	2	8	-1	11	1720048	100	7	408
2	2	27	8	1352	0	8	-1	1	1724114	0	7	263	1724377	0	8	-1	10	1722658	0	7	1719	1724377	565	565	318.35	318.35	351	11	1691954	1	1316	1693270	0	41.0122	41.0122	80.847	80.847	G	NoTarget	0	1	2	8	-1	3	1724013	101	7	364
2	2	28	7	1735	0	7	-1	0	1728464	0	8	588	1729052	0	7	-1	10	1726624	0	8	2428	1729052	572.667	572.667	318.35	318.35	352	11	1691954	1	1316	1693270	0	31.8957	31.8957	80.847	80.847	F	Target	0	1	1	7	-1	5	1728364	100	8	688
2	2	29	8	1793	0	8	-1	1	1732883	0	7	268	1733151	0	8	-1	10	1730974	0	7	2177	1733151	572.667	572.667	315.952	315.952	353	11	1691954	1	1316	1693270	0	31.8957	31.8957	79.5622	79.5622	Q	NoTarget	0	1	2	8	-1	15	1732782	101	7	369
2	2	30	8	1738	0	8	-1	1	1737233	0	7	335	1737568	0	8	-1	9	1735392	0	7	2176	1737568	572.667	572.667	316.818	316.818	354	11	1691954	1	1316	1693270	0	31.8957	31.8957	77.7509	77.7509	S	NoTarget	0	1	2	8	-1	2	1737132	101	7	436
2	2	31	8	1989	0	8	-1	1	1741835	0	7	376	1742211	0	8	-1	9	1739742	0	7	2469	1742211	572.667	572.667	319.391	319.391	355	11	1691954	1	1316	1693270	0	31.8957	31.8957	76.9591	76.9591	G	NoTarget	0	1	2	8	-1	3	1741734	101	7	477
2	2	32	8	674	0	8	-1	1	1745131	0	7	263	1745394	0	8	-1	9	1744344	0	7	1050	1745394	572.667	572.667	317.042	317.042	356	11	1691954	1	1316	1693270	0	31.8957	31.8957	76.1426	76.1426	S	NoTarget	0	1	2	8	-1	12	1745030	101	7	364
2	2	33	7	1523	0	7	-1	16	1749280	0	8	507	1749787	0	7	-1	9	1747640	0	8	2147	1749787	556.25	556.25	317.042	317.042	357	11	1691954	1	1316	1693270	0	41.9076	41.9076	76.1426	76.1426	F	Target	0	1	1	7	-1	1	1749164	116	8	623
2	2	34	8	1692	0	8	-1	1	1753598	0	7	240	1753838	0	8	-1	10	1751790	0	7	2048	1753838	556.25	556.25	313.96	313.96	358	11	1691954	1	1316	1693270	0	41.9076	41.9076	76.1153	76.1153	N	NoTarget	0	1	2	8	-1	15	1753497	101	7	341
2	2	35	8	1811	0	8	-1	0	1758031	0	7	260	1758291	0	8	-1	9	1756107	0	7	2184	1758291	556.25	556.25	311.885	311.885	359	11	1691954	1	1316	1693270	0	41.9076	41.9076	75.3245	75.3245	V	NoTarget	0	1	2	8	-1	13	1757931	100	7	360
2	2	36	8	1330	0	8	-1	0	1761980	0	7	365	1762345	0	8	-1	10	1760541	0	7	1804	1762345	556.25	556.25	313.852	313.852	360	11	1691954	1	1316	1693270	0	41.9076	41.9076	74.5658	74.5658	G	NoTarget	0	1	2	8	-1	9	1761880	100	7	465
2	2	37	7	1621	0	8	-1	1	1766214	2511	7	295	1766509	0	8	-1	10	1764490	1623	7	2019	1766509	556.25	556.25	313.179	313.179	361	11	1768725	2	1487	1770212	6	41.9076	41.9076	73.2586	73.2586	V	NoTarget	0	1	2	8	-1	2	1766113	101	7	396
2	2	38	8	1236	0	8	-1	0	1771568	0	7	294	1771862	0	8	-1	17	1770230	0	7	1632	1771862	556.25	556.25	312.517	312.517	362	11	1768725	2	1487	1770212	0	41.9076	41.9076	72.0266	72.0266	Z	NoTarget	0	1	2	8	-1	2	1771468	100	7	394
2	2	39	8	1773	0	8	-1	0	1775952	0	7	243	1776195	0	8	-1	10	1774078	0	7	2117	1776195	556.25	556.25	310.2	310.2	363	11	1768725	2	1487	1770212	0	41.9076	41.9076	71.9029	71.9029	S	NoTarget	0	1	2	8	-1	1	1775852	100	7	343
2	2	40	7	1666	0	7	-1	1	1780237	0	8	355	1780592	0	7	-1	10	1778462	0	8	2130	1780592	516	516	310.2	310.2	364	11	1768725	2	1487	1770212	0	97.0438	97.0438	71.9029	71.9029	F	Target	0	1	1	7	-1	8	1780136	101	8	456
2	2	41	8	1635	0	8	-1	0	1784486	0	7	318	1784804	0	8	-1	9	1782746	0	7	2058	1784804	516	516	310.452	310.452	365	11	1768725	2	1487	1770212	0	97.0438	97.0438	70.7082	70.7082	D	NoTarget	0	1	2	8	-1	5	1784386	100	7	418
2	2	42	8	1824	0	8	-1	16	1788937	0	7	356	1789293	0	8	-1	10	1786996	0	7	2297	1789293	516	516	311.875	311.875	366	11	1768725	2	1487	1770212	0	97.0438	97.0438	70.0229	70.0229	Z	NoTarget	0	1	2	8	-1	1	1788821	116	7	472
2	2	43	8	1176	0	8	-1	0	1792735	0	7	242	1792977	0	8	-1	10	1791447	0	7	1530	1792977	516	516	309.758	309.758	367	11	1768725	2	1487	1770212	0	97.0438	97.0438	69.9853	69.9853	R	NoTarget	0	1	2	8	-1	12	1792635	100	7	342
2	2	44	8	1728	0	8	-1	0	1797086	0	7	272	1797358	0	8	-1	10	1795245	0	7	2113	1797358	516	516	308.647	308.647	368	11	1768725	2	1487	1770212	0	97.0438	97.0438	69.2203	69.2203	B	NoTarget	0	1	2	8	-1	13	1796986	100	7	372
2	2	45	8	1611	0	8	-1	1	1801320	0	7	285	1801605	0	8	-1	10	1799596	0	7	2009	1801605	516	516	307.971	307.971	369	11	1768725	2	1487	1770212	0	97.0438	97.0438	68.3118	68.3118	R	NoTarget	0	1	2	8	-1	12	1801219	101	7	386
2	2	46	7	1134	0	8	-1	1	1805068	2511	7	471	1805539	0	8	-1	9	1803829	0	7	1710	1805539	516	516	312.5	312.5	370	11	1807579	2	1183	1808762	4	97.0438	97.0438	72.6048	72.6048	Z	NoTarget	0	1	2	8	-1	4	1804967	101	7	572
2	2	47	8	1413	0	8	-1	1	1810306	0	7	300	1810606	0	8	-1	19	1808782	0	7	1824	1810606	516	516	312.162	312.162	371	11	1807579	2	1183	1808762	0	97.0438	97.0438	71.6188	71.6188	Q	NoTarget	0	1	2	8	-1	10	1810205	101	7	401
2	2	48	7	1535	0	8	-1	1	1814455	2511	7	294	1814749	0	8	-1	9	1812815	0	7	1934	1814749	516	516	311.684	311.684	372	11	1816966	1	1518	1818484	6	97.0438	97.0438	70.7057	70.7057	Q	NoTarget	0	1	2	8	-1	4	1814354	101	7	395
2	2	49	8	784	0	8	-1	0	1819391	0	7	352	1819743	0	8	-1	19	1818504	0	7	1239	1819743	516	516	312.718	312.718	373	11	1816966	1	1518	1818484	0	97.0438	97.0438	70.0672	70.0672	N	NoTarget	0	1	2	8	-1	3	1819291	100	7	452
2	2	50	8	522	0	8	-1	1	1822537	0	7	309	1822846	0	8	-1	10	1821901	0	7	945	1822846	516	516	312.625	312.625	374	11	1816966	1	1518	1818484	0	97.0438	97.0438	69.1656	69.1656	D	NoTarget	0	1	2	8	-1	13	1822436	101	7	410
2	2	51	8	750	0	8	-1	1	1825901	0	7	281	1826182	0	8	-1	10	1825047	0	7	1135	1826182	516	516	311.854	311.854	375	11	1816966	1	1518	1818484	0	97.0438	97.0438	68.4739	68.4739	D	NoTarget	0	1	2	8	-1	3	1825800	101	7	382
2	2	52	7	1970	0	7	-1	1	1830485	0	8	526	1831011	0	7	-1	9	1828410	0	8	2601	1831011	517.667	517.667	311.854	311.854	376	11	1816966	1	1518	1818484	0	86.8946	86.8946	68.4739	68.4739	F	Target	0	1	1	7	-1	4	1830384	101	8	627
2	2	53	8	1135	0	8	-1	1	1834234	0	7	311	1834545	0	8	-1	10	1832995	0	7	1550	1834545	517.667	517.667	311.833	311.833	377	11	1816966	1	1518	1818484	0	86.8946	86.8946	67.6338	67.6338	R	NoTarget	0	1	2	8	-1	3	1834133	101	7	412
2	2	54	8	1175	0	8	-1	0	1838031	0	7	245	1838276	0	8	-1	9	1836743	0	7	1533	1838276	517.667	517.667	310.279	310.279	378	11	1816966	1	1518	1818484	0	86.8946	86.8946	67.5966	67.5966	D	NoTarget	0	1	2	8	-1	13	1837931	100	7	345
2	2	55	8	1394	0	8	-1	1	1842048	0	7	315	1842363	0	8	-1	10	1840541	0	7	1822	1842363	517.667	517.667	310.386	310.386	379	11	1816966	1	1518	1818484	0	86.8946	86.8946	66.8098	66.8098	D	NoTarget	0	1	2	8	-1	12	1841947	101	7	416
2	2	56	8	1476	0	8	-1	1	1846147	0	7	278	1846425	0	8	-1	9	1844557	0	7	1868	1846425	517.667	517.667	309.667	309.667	380	11	1816966	1	1518	1818484	0	86.8946	86.8946	66.2224	66.2224	V	NoTarget	0	1	2	8	-1	13	1846046	101	7	379
2	2	57	8	1500	0	8	-1	1	1850264	0	7	248	1850512	0	8	-1	10	1848657	0	7	1855	1850512	517.667	517.667	308.326	308.326	381	11	1816966	1	1518	1818484	0	86.8946	86.8946	66.1107	66.1107	N	NoTarget	0	1	2	8	-1	6	1850163	101	7	349
2	2	58	7	666	0	8	-1	1	1853543	2511	7	289	1853832	0	8	-1	9	1852773	0	7	1059	1853832	517.667	517.667	307.915	307.915	382	11	1856054	3	1429	1857483	6	86.8946	86.8946	65.4489	65.4489	N	NoTarget	0	1	2	8	-1	3	1853442	101	7	390
2	2	59	7	727	1	7	-1	0	1858328	0	7	249	1858577	1	7	-1	8	1857492	0	7	1085	1858577	479.286	479.286	307.915	307.915	383	11	1856054	3	1429	1857483	0	128.856	128.856	65.4489	65.4489	F	Target	1	0	11	7	-1	9	1858228	100	7	349
2	2	60	8	1505	0	8	-1	1	1862445	0	7	270	1862715	0	8	-1	10	1860838	0	7	1877	1862715	479.286	479.286	307.125	307.125	384	11	1856054	3	1429	1857483	0	128.856	128.856	64.9797	64.9797	Q	NoTarget	0	1	2	8	-1	1	1862344	101	7	371
2	2	61	8	525	0	8	-1	1	1865591	0	7	356	1865947	0	8	-1	10	1864955	0	7	992	1865947	479.286	479.286	308.122	308.122	385	11	1856054	3	1429	1857483	0	128.856	128.856	64.6773	64.6773	N	NoTarget	0	1	2	8	-1	10	1865490	101	7	457
2	2	62	7	1720	0	8	-1	0	1869924	2511	7	259	1870183	0	8	-1	9	1868100	0	7	2083	1870183	479.286	479.286	307.14	307.14	386	11	1872435	2	1524	1873959	6	128.856	128.856	64.3898	64.3898	N	NoTarget	0	1	2	8	-1	4	1869824	100	7	359
2	2	63	8	1550	0	8	-1	1	1875631	0	7	426	1876057	0	8	-1	14	1873974	0	7	2083	1876057	479.286	479.286	309.471	309.471	387	11	1872435	2	1524	1873959	0	128.856	128.856	65.8797	65.8797	B	NoTarget	0	1	2	8	-1	6	1875530	101	7	527
2	2	64	7	785	0	8	-1	0	1879027	2511	7	503	1879530	0	8	-1	9	1878140	0	7	1390	1879530	479.286	479.286	313.192	313.192	388	11	1881538	1	1397	1882935	4	128.856	128.856	70.5358	70.5358	Z	NoTarget	0	1	2	8	-1	2	1878927	100	7	603
2	2	65	7	1854	0	8	-1	1	1884901	2526	7	532	1885433	0	8	-1	7	1882943	0	7	2490	1885433	479.286	479.286	317.321	317.321	389	26	1887427	1	1338	1888765	4	128.856	128.856	76.0457	76.0457	R	NoTarget	0	1	2	8	-1	3	1884800	101	7	633
2	2	66	8	1685	0	8	-1	1	1890573	0	7	322	1890895	0	8	-1	16	1888782	0	7	2113	1890895	479.286	479.286	317.407	317.407	390	26	1887427	1	1338	1888765	0	128.856	128.856	75.3276	75.3276	Q	NoTarget	0	1	2	8	-1	5	1890472	101	7	423
2	2	67	8	847	0	8	-1	0	1894036	0	7	300	1894336	0	8	-1	10	1893083	0	7	1253	1894336	479.286	479.286	317.091	317.091	391	26	1887427	1	1338	1888765	0	128.856	128.856	74.6638	74.6638	N	NoTarget	0	1	2	8	-1	6	1893936	100	7	400
2	2	68	8	1054	0	8	-1	0	1897701	0	7	290	1897991	0	8	-1	10	1896546	0	7	1445	1897991	479.286	479.286	316.607	316.607	392	26	1887427	1	1338	1888765	0	128.856	128.856	74.0704	74.0704	S	NoTarget	0	1	2	8	-1	1	1897601	100	7	390
2	2	69	8	908	0	8	-1	1	1901232	0	7	382	1901614	0	8	-1	10	1900211	0	7	1403	1901614	479.286	479.286	317.754	317.754	393	26	1887427	1	1338	1888765	0	128.856	128.856	73.9153	73.9153	B	NoTarget	0	1	2	8	-1	12	1901131	101	7	483
2	2	70	8	1097	0	8	-1	1	1904947	0	7	233	1905180	0	8	-1	10	1903742	0	7	1438	1905180	479.286	479.286	316.293	316.293	394	26	1887427	1	1338	1888765	0	128.856	128.856	74.1045	74.1045	Q	NoTarget	0	1	2	8	-1	7	1904846	101	7	334
2	2	71	8	1500	0	8	-1	1	1909063	0	7	248	1909311	0	8	-1	9	1907456	0	7	1855	1909311	479.286	479.286	315.136	315.136	395	26	1887427	1	1338	1888765	0	128.856	128.856	73.9989	73.9989	G	NoTarget	0	1	2	8	-1	6	1908962	101	7	349
2	2	72	8	550	0	8	-1	0	1912225	0	7	273	1912498	0	8	-1	9	1911572	0	7	926	1912498	479.286	479.286	314.433	314.433	396	26	1887427	1	1338	1888765	0	128.856	128.856	73.5705	73.5705	D	NoTarget	0	1	2	8	-1	3	1912125	100	7	373
2	2	73	7	1868	0	7	-1	0	1916709	0	8	642	1917351	0	7	-1	10	1914735	0	8	2616	1917351	499.625	499.625	314.433	314.433	397	26	1887427	1	1338	1888765	0	132.444	132.444	73.5705	73.5705	F	Target	0	1	1	7	-1	6	1916609	100	8	742
2	2	74	8	1777	0	8	-1	0	1921110	0	7	259	1921369	0	8	-1	10	1919219	0	7	2150	1921369	499.625	499.625	313.525	313.525	398	26	1887427	1	1338	1888765	0	132.444	132.444	73.2993	73.2993	B	NoTarget	0	1	2	8	-1	14	1921010	100	7	359
2	2	75	8	984	0	8	-1	1	1924708	0	7	441	1925149	0	8	-1	10	1923620	0	7	1529	1925149	499.625	499.625	315.581	315.581	399	26	1887427	1	1338	1888765	0	132.444	132.444	74.4769	74.4769	Z	NoTarget	0	1	2	8	-1	3	1924607	101	7	542
2	2	76	8	1611	0	8	-1	1	1928942	0	7	246	1929188	0	8	-1	10	1927218	0	7	1970	1929188	499.625	499.625	314.476	314.476	400	26	1887427	1	1338	1888765	0	132.444	132.444	74.3921	74.3921	Q	NoTarget	0	1	2	8	-1	12	1928841	101	7	347
2	2	77	8	957	0	8	-1	1	1932523	0	7	412	1932935	0	8	-1	9	1931451	0	7	1484	1932935	499.625	499.625	316	316	401	26	1887427	1	1338	1888765	0	132.444	132.444	74.7994	74.7994	B	NoTarget	0	1	2	8	-1	14	1932422	101	7	513
2	2	78	8	1249	0	8	-1	0	1936387	0	7	256	1936643	0	8	-1	9	1935032	0	7	1611	1936643	499.625	499.625	315.077	315.077	402	26	1887427	1	1338	1888765	0	132.444	132.444	74.585	74.585	N	NoTarget	0	1	2	8	-1	6	1936287	100	7	356
2	2	79	8	724	0	8	-1	1	1939735	0	7	252	1939987	0	8	-1	10	1938897	0	7	1090	1939987	499.625	499.625	314.121	314.121	403	26	1887427	1	1338	1888765	0	132.444	132.444	74.4152	74.4152	R	NoTarget	0	1	2	8	-1	13	1939634	101	7	353
2	2	80	8	1845	0	8	-1	1	1944202	0	7	352	1944554	0	8	-1	9	1942244	0	7	2310	1944554	499.625	499.625	314.687	314.687	404	26	1887427	1	1338	1888765	0	132.444	132.444	73.9941	73.9941	V	NoTarget	0	1	2	8	-1	12	1944101	101	7	453
2	2	81	8	753	0	8	-1	1	1947582	0	7	292	1947874	0	8	-1	10	1946712	0	7	1162	1947874	499.625	499.625	314.353	314.353	405	26	1887427	1	1338	1888765	0	132.444	132.444	73.4913	73.4913	N	NoTarget	0	1	2	8	-1	16	1947481	101	7	393
2	2	82	8	836	0	8	-1	0	1951029	0	7	254	1951283	0	8	-1	10	1950092	0	7	1191	1951283	499.625	499.625	313.478	313.478	406	26	1887427	1	1338	1888765	0	132.444	132.444	73.3099	73.3099	Z	NoTarget	0	1	2	8	-1	1	1950929	100	7	354
2	2	83	8	1941	0	8	-1	1	1955597	0	7	337	1955934	0	8	-1	10	1953539	0	7	2395	1955934	499.625	499.625	313.814	313.814	407	26	1887427	1	1338	1888765	0	132.444	132.444	72.831	72.831	D	NoTarget	0	1	2	8	-1	16	1955496	101	7	438
2	2	84	8	665	0	8	-1	1	1958877	0	7	341	1959218	0	8	-1	10	1958107	0	7	1111	1959218	499.625	499.625	314.197	314.197	408	26	1887427	1	1338	1888765	0	132.444	132.444	72.3809	72.3809	S	NoTarget	0	1	2	8	-1	4	1958776	101	7	442
2	2	85	8	1180	0	8	-1	1	1962675	0	7	226	1962901	0	8	-1	9	1961386	0	7	1515	1962901	499.625	499.625	312.972	312.972	409	26	1887427	1	1338	1888765	0	132.444	132.444	72.6171	72.6171	S	NoTarget	0	1	2	8	-1	8	1962574	101	7	327
2	2	86	8	1066	0	8	-1	0	1966356	0	7	257	1966613	0	8	-1	10	1965185	0	7	1428	1966613	499.625	499.625	312.205	312.205	410	26	1887427	1	1338	1888765	0	132.444	132.444	72.408	72.408	D	NoTarget	0	1	2	8	-1	5	1966256	100	7	357
2	2	87	8	1295	0	8	-1	1	1970272	0	7	242	1970514	0	8	-1	10	1968866	0	7	1648	1970514	499.625	499.625	311.257	311.257	411	26	1887427	1	1338	1888765	0	132.444	132.444	72.372	72.372	G	NoTarget	0	1	2	8	-1	10	1970171	101	7	343
2	2	88	7	1055	0	7	-1	1	1973953	0	8	696	1974649	0	7	-1	9	1972781	0	8	1868	1974649	521.444	521.444	311.257	311.257	412	26	1887427	1	1338	1888765	0	140.12	140.12	72.372	72.372	F	Target	0	1	1	7	-1	16	1973852	101	8	797
2	2	89	8	913	0	8	-1	1	1977484	0	7	247	1977731	0	8	-1	10	1976463	0	7	1268	1977731	521.444	521.444	310.4	310.4	413	26	1887427	1	1338	1888765	0	140.12	140.12	72.2632	72.2632	D	NoTarget	0	1	2	8	-1	7	1977383	101	7	348
2	2	90	8	1768	0	8	-1	1	1981868	0	7	357	1982225	0	8	-1	9	1979993	0	7	2232	1982225	521.444	521.444	311.013	311.013	414	26	1887427	1	1338	1888765	0	140.12	140.12	71.9786	71.9786	B	NoTarget	0	1	2	8	-1	6	1981767	101	7	458
2	2	91	8	1223	0	8	-1	0	1985716	0	7	290	1986006	0	8	-1	9	1984377	0	7	1629	1986006	521.444	521.444	310.74	310.74	415	26	1887427	1	1338	1888765	0	140.12	140.12	71.5436	71.5436	Q	NoTarget	0	1	2	8	-1	16	1985616	100	7	390
2	2	92	8	1305	0	8	-1	16	1989648	0	7	259	1989907	0	8	-1	10	1988226	0	7	1681	1989907	521.444	521.444	310.077	310.077	416	26	1887427	1	1338	1888765	0	140.12	140.12	71.3185	71.3185	Z	NoTarget	0	1	2	8	-1	1	1989532	116	7	375
2	2	93	7	733	0	8	-1	1	1992995	2511	7	329	1993324	0	8	-1	10	1992158	0	7	1166	1993324	521.444	521.444	310.316	310.316	417	11	1995506	2	1703	1997209	6	140.12	140.12	70.8919	70.8919	D	NoTarget	0	1	2	8	-1	3	1992894	101	7	430
2	2	94	8	752	0	8	-1	1	1998082	0	7	289	1998371	0	8	-1	18	1997228	0	7	1143	1998371	521.444	521.444	310.05	310.05	418	11	1995506	2	1703	1997209	0	140.12	140.12	70.482	70.482	Q	NoTarget	0	1	2	8	-1	1	1997981	101	7	390
2	2	95	8	1415	0	8	-1	1	2002115	0	7	262	2002377	0	8	-1	9	2000591	0	7	1786	2002377	521.444	521.444	309.457	309.457	419	11	1995506	2	1703	1997209	0	140.12	140.12	70.2433	70.2433	B	NoTarget	0	1	2	8	-1	8	2002014	101	7	363
2	2	96	8	807	0	8	-1	1	2005545	0	7	354	2005899	0	8	-1	9	2004624	0	7	1275	2005899	521.444	521.444	310	310	420	11	1995506	2	1703	1997209	0	140.12	140.12	69.9815	69.9815	Z	NoTarget	0	1	2	8	-1	13	2005444	101	7	455
2	2	97	7	945	0	7	-1	1	2009109	0	8	497	2009606	0	7	-1	9	2008054	0	8	1552	2009606	519	519	310	310	421	11	1995506	2	1703	1997209	0	132.332	132.332	69.9815	69.9815	F	Target	0	1	1	7	-1	9	2009008	101	8	598
2	2	98	8	634	0	8	-1	1	2012355	0	7	297	2012652	0	8	-1	9	2011618	0	7	1034	2012652	519	519	309.843	309.843	422	11	1995506	2	1703	1997209	0	132.332	132.332	69.5681	69.5681	V	NoTarget	0	1	2	8	-1	2	2012254	101	7	398
2	2	99	7	1698	0	8	-1	1	2016672	2511	7	228	2016900	0	8	-1	10	2014865	0	7	2035	2016900	519	519	308.869	308.869	423	11	2019183	2	2300	2021483	6	132.332	132.332	69.722	69.722	Q	NoTarget	0	1	2	8	-1	8	2016571	101	7	329
2	2	100	8	1673	0	8	-1	1	2023266	0	7	246	2023512	0	8	-1	7	2021491	0	7	2021	2023512	519	519	308.129	308.129	424	11	2019183	2	2300	2021483	0	132.332	132.332	69.6404	69.6404	S	NoTarget	0	1	2	8	-1	1	2023165	101	7	347
2	2	101	8	1930	0	8	-1	1	2027817	0	7	363	2028180	0	8	-1	9	2025775	0	7	2405	2028180	519	519	308.767	308.767	425	11	2019183	2	2300	2021483	0	132.332	132.332	69.4819	69.4819	B	NoTarget	0	1	2	8	-1	11	2027716	101	7	464
2	2	102	7	1837	0	8	-1	1	2032267	2511	7	500	2032767	0	8	-1	9	2030326	0	7	2441	2032767	519	519	310.966	310.966	426	11	2034778	1	1842	2036620	4	132.332	132.332	72.0551	72.0551	Z	NoTarget	0	1	2	8	-1	3	2032166	101	7	601
2	2	103	7	1403	0	8	-1	0	2038140	2511	7	319	2038459	0	8	-1	13	2036634	0	7	1825	2038459	519	519	311.057	311.057	427	11	2040651	1	1330	2041981	6	132.332	132.332	71.6449	71.6449	G	NoTarget	0	1	2	8	-1	3	2038040	100	7	419
2	2	104	7	1148	0	8	-1	1	2043244	2511	7	476	2043720	0	8	-1	7	2041989	0	7	1731	2043720	519	519	312.91	312.91	428	11	2045755	1	1338	2047093	4	132.332	132.332	73.3509	73.3509	D	NoTarget	0	1	2	8	-1	6	2043143	101	7	577
2	2	105	8	654	0	8	-1	1	2047879	0	7	380	2048259	0	8	-1	15	2047109	0	7	1150	2048259	519	519	313.656	313.656	429	11	2045755	1	1338	2047093	0	132.332	132.332	73.2797	73.2797	G	NoTarget	0	1	2	8	-1	15	2047778	101	7	481
2	2	106	8	1027	0	8	-1	1	2051527	0	7	279	2051806	0	8	-1	10	2050389	0	7	1417	2051806	519	519	313.275	313.275	430	11	2045755	1	1338	2047093	0	132.332	132.332	72.9619	72.9619	B	NoTarget	0	1	2	8	-1	10	2051426	101	7	380
2	2	107	7	868	0	8	-1	1	2055007	2511	7	530	2055537	0	8	-1	9	2054036	0	7	1501	2055537	519	519	315.63	315.63	431	11	2057518	2	2376	2059894	4	132.332	132.332	75.9966	75.9966	Z	NoTarget	0	1	2	8	-1	2	2054906	101	7	631
2	2	108	7	1751	0	7	-1	0	2061767	0	8	467	2062234	0	7	-1	15	2059910	0	8	2324	2062234	514.273	514.273	315.63	315.63	432	11	2057518	2	2376	2059894	0	126.516	126.516	75.9966	75.9966	F	Target	0	1	1	7	-1	6	2061667	100	8	567
2	2	109	8	1366	0	8	-1	0	2065749	0	7	322	2066071	0	8	-1	10	2064277	0	7	1794	2066071	514.273	514.273	315.699	315.699	433	11	2057518	2	2376	2059894	0	126.516	126.516	75.5854	75.5854	R	NoTarget	0	1	2	8	-1	6	2065649	100	7	422
2	2	110	8	1788	0	8	-1	0	2070150	0	7	258	2070408	0	8	-1	10	2068259	0	7	2149	2070408	514.273	514.273	315.085	315.085	434	11	2057518	2	2376	2059894	0	126.516	126.516	75.4131	75.4131	N	NoTarget	0	1	2	8	-1	3	2070050	100	7	358
2	2	111	8	1673	0	8	-1	0	2074434	0	7	230	2074664	0	8	-1	10	2072660	0	7	2004	2074664	514.273	514.273	314.189	314.189	435	11	2057518	2	2376	2059894	0	126.516	126.516	75.5171	75.5171	D	NoTarget	0	1	2	8	-1	1	2074334	100	7	330
2	2	112	8	935	0	8	-1	0	2077981	0	7	302	2078283	0	8	-1	10	2076944	0	7	1339	2078283	514.273	514.273	314.062	314.062	436	11	2057518	2	2376	2059894	0	126.516	126.516	75.1289	75.1289	S	NoTarget	0	1	2	8	-1	2	2077881	100	7	402
2	2	113	8	630	0	8	-1	1	2081228	0	7	278	2081506	0	8	-1	10	2080491	0	7	1015	2081506	514.273	514.273	313.691	313.691	437	11	2057518	2	2376	2059894	0	126.516	126.516	74.8262	74.8262	S	NoTarget	0	1	2	8	-1	6	2081127	101	7	379
2	2	114	8	630	0	8	-1	0	2084473	0	7	277	2084750	0	8	-1	9	2083737	0	7	1013	2084750	514.273	514.273	313.316	313.316	438	11	2057518	2	2376	2059894	0	126.516	126.516	74.5317	74.5317	R	NoTarget	0	1	2	8	-1	6	2084373	100	7	377
2	2	115	8	1121	0	8	-1	0	2088205	0	7	272	2088477	0	8	-1	10	2086983	0	7	1494	2088477	514.273	514.273	312.899	312.899	439	11	2057518	2	2376	2059894	0	126.516	126.516	74.2667	74.2667	D	NoTarget	0	1	2	8	-1	1	2088105	100	7	372
2	2	116	8	1769	0	8	-1	0	2092589	0	7	249	2092838	0	8	-1	10	2090715	0	7	2123	2092838	514.273	514.273	312.26	312.26	440	11	2057518	2	2376	2059894	0	126.516	126.516	74.1664	74.1664	Q	NoTarget	0	1	2	8	-1	5	2092489	100	7	349
2	2	117	8	1786	0	8	-1	1	2096990	0	7	266	2097256	0	8	-1	10	2095099	0	7	2157	2097256	514.273	514.273	311.802	311.802	441	11	2057518	2	2376	2059894	0	126.516	126.516	73.9381	73.9381	G	NoTarget	0	1	2	8	-1	4	2096889	101	7	367
2	2	118	7	1016	0	7	-1	1	2100621	0	8	592	2101213	0	7	-1	10	2099500	0	8	1713	2101213	520.75	520.75	311.802	311.802	442	11	2057518	2	2376	2059894	0	122.698	122.698	73.9381	73.9381	F	Target	0	1	1	7	-1	4	2100520	101	8	693
2	2	119	8	1315	0	8	-1	0	2104553	0	7	320	2104873	0	8	-1	10	2103131	0	7	1742	2104873	520.75	520.75	311.882	311.882	443	11	2057518	2	2376	2059894	0	122.698	122.698	73.5756	73.5756	N	NoTarget	0	1	2	8	-1	7	2104453	100	7	420
2	2	120	8	1173	0	8	-1	0	2108351	0	7	282	2108633	0	8	-1	10	2107063	0	7	1570	2108633	520.75	520.75	311.592	311.592	444	11	2057518	2	2376	2059894	0	122.698	122.698	73.2733	73.2733	G	NoTarget	0	1	2	8	-1	15	2108251	100	7	382
2	2	121	8	967	0	8	-1	0	2111932	0	7	311	2112243	0	8	-1	10	2110861	0	7	1382	2112243	520.75	520.75	311.587	311.587	445	11	2057518	2	2376	2059894	0	122.698	122.698	72.9167	72.9167	N	NoTarget	0	1	2	8	-1	4	2111832	100	7	411
2	2	122	8	1196	0	8	-1	0	2115747	0	7	276	2116023	0	8	-1	10	2114442	0	7	1581	2116023	520.75	520.75	311.248	311.248	446	11	2057518	2	2376	2059894	0	122.698	122.698	72.6484	72.6484	S	NoTarget	0	1	2	8	-1	9	2115647	100	7	376
2	2	123	8	1041	0	8	-1	1	2119412	0	7	287	2119699	0	8	-1	10	2118257	0	7	1442	2119699	520.75	520.75	311.019	311.019	447	11	2057518	2	2376	2059894	0	122.698	122.698	72.3399	72.3399	Q	NoTarget	0	1	2	8	-1	13	2119311	101	7	388
2	2	124	8	911	0	8	-1	0	2122942	0	7	376	2123318	0	8	-1	10	2121922	0	7	1396	2123318	520.75	520.75	311.626	311.626	448	11	2057518	2	2376	2059894	0	122.698	122.698	72.2714	72.2714	V	NoTarget	0	1	2	8	-1	9	2122842	100	7	476
2	2	125	8	1361	0	8	-1	1	2126925	0	7	274	2127199	0	8	-1	10	2125452	0	7	1747	2127199	520.75	520.75	311.278	311.278	449	11	2057518	2	2376	2059894	0	122.698	122.698	72.024	72.024	V	NoTarget	0	1	2	8	-1	11	2126824	101	7	375
2	2	126	8	1851	0	8	-1	1	2131393	0	7	264	2131657	0	8	-1	10	2129435	0	7	2222	2131657	520.75	520.75	310.844	310.844	450	11	2057518	2	2376	2059894	0	122.698	122.698	71.8326	71.8326	G	NoTarget	0	1	2	8	-1	6	2131292	101	7	365
2	2	127	8	1994	0	8	-1	1	2136011	0	7	345	2136356	0	8	-1	9	2133902	0	7	2454	2136356	520.75	520.75	311.155	311.155	451	11	2057518	2	2376	2059894	0	122.698	122.698	71.5765	71.5765	Z	NoTarget	0	1	2	8	-1	14	2135910	101	7	446
2	2	128	8	1603	0	8	-1	1	2140228	0	7	207	2140435	0	8	-1	10	2138521	0	7	1914	2140435	520.75	520.75	310.216	310.216	452	11	2057518	2	2376	2059894	0	122.698	122.698	71.933	71.933	N	NoTarget	0	1	2	8	-1	3	2140127	101	7	308
2	2	129	8	712	0	8	-1	0	2143557	0	7	247	2143804	0	8	-1	9	2142737	0	7	1067	2143804	520.75	520.75	309.652	309.652	453	11	2057518	2	2376	2059894	0	122.698	122.698	71.8569	71.8569	S	NoTarget	0	1	2	8	-1	8	2143457	100	7	347
2	2	130	8	1168	0	8	-1	1	2147340	0	7	228	2147568	0	8	-1	10	2146067	0	7	1501	2147568	520.75	520.75	308.929	308.929	454	11	2057518	2	2376	2059894	0	122.698	122.698	71.9466	71.9466	Z	NoTarget	0	1	2	8	-1	4	2147239	101	7	329
2	2	131	8	1751	0	8	-1	0	2151706	0	7	223	2151929	0	8	-1	9	2149849	0	7	2080	2151929	520.75	520.75	308.175	308.175	455	11	2057518	2	2376	2059894	0	122.698	122.698	72.0783	72.0783	Z	NoTarget	0	1	2	8	-1	6	2151606	100	7	323
2	2	132	8	1986	0	8	-1	1	2156308	0	7	240	2156548	0	8	-1	10	2154216	0	7	2332	2156548	520.75	520.75	307.583	307.583	456	11	2057518	2	2376	2059894	0	122.698	122.698	72.0425	72.0425	Q	NoTarget	0	1	2	8	-1	5	2156207	101	7	341
2	2	133	7	699	0	7	-1	0	2159621	0	8	611	2160232	0	7	-1	10	2158818	0	8	1414	2160232	527.692	527.692	307.583	307.583	457	11	2057518	2	2376	2059894	0	120.111	120.111	72.0425	72.0425	F	Target	0	1	1	7	-1	4	2159521	100	8	711
2	2	134	7	677	0	8	-1	0	2162917	2511	7	349	2163266	0	8	-1	10	2162131	0	7	1135	2163266	527.692	527.692	307.94	307.94	458	11	2165428	3	2292	2167720	6	120.111	120.111	71.8316	71.8316	S	NoTarget	0	1	2	8	-1	9	2162817	100	7	449
2	2	135	8	1012	0	8	-1	1	2168858	0	7	439	2169297	0	8	-1	15	2167736	0	7	1561	2169297	527.692	527.692	309.06	309.06	459	11	2165428	3	2292	2167720	0	120.111	120.111	72.5404	72.5404	Z	NoTarget	0	1	2	8	-1	9	2168757	101	7	540
2	2	136	8	1835	0	8	-1	0	2173308	0	7	346	2173654	0	8	-1	9	2171367	0	7	2287	2173654	527.692	527.692	309.373	309.373	460	11	2165428	3	2292	2167720	0	120.111	120.111	72.3097	72.3097	Z	NoTarget	0	1	2	8	-1	6	2173208	100	7	446
2	2	137	8	1666	0	8	-1	0	2177592	0	7	306	2177898	0	8	-1	10	2175818	0	7	2080	2177898	527.692	527.692	309.345	309.345	461	11	2165428	3	2292	2167720	0	120.111	120.111	72.0033	72.0033	V	NoTarget	0	1	2	8	-1	8	2177492	100	7	406
2	2	138	8	1786	0	8	-1	1	2181993	0	7	323	2182316	0	8	-1	10	2180102	0	7	2214	2182316	527.692	527.692	309.458	309.458	462	11	2165428	3	2292	2167720	0	120.111	120.111	71.711	71.711	N	NoTarget	0	1	2	8	-1	4	2181892	101	7	424
2	2	139	8	1707	0	8	-1	1	2186327	0	7	298	2186625	0	8	-1	10	2184503	0	7	2122	2186625	527.692	527.692	309.364	309.364	463	11	2165428	3	2292	2167720	0	120.111	120.111	71.4192	71.4192	Z	NoTarget	0	1	2	8	-1	16	2186226	101	7	399
2	2	140	8	853	0	8	-1	16	2189807	0	7	291	2190098	0	8	-1	10	2188837	0	7	1261	2190098	527.692	527.692	309.213	309.213	464	11	2165428	3	2292	2167720	0	120.111	120.111	71.1429	71.1429	R	NoTarget	0	1	2	8	-1	1	2189691	116	7	407
2	2	141	8	1731	0	8	-1	1	2194158	0	7	301	2194459	0	8	-1	10	2192317	0	7	2142	2194459	527.692	527.692	309.146	309.146	465	11	2165428	3	2292	2167720	0	120.111	120.111	70.8546	70.8546	B	NoTarget	0	1	2	8	-1	9	2194057	101	7	402
2	2	142	8	582	0	8	-1	1	2197354	0	7	365	2197719	0	8	-1	10	2196668	0	7	1051	2197719	527.692	527.692	309.597	309.597	466	11	2165428	3	2292	2167720	0	120.111	120.111	70.744	70.744	V	NoTarget	0	1	2	8	-1	3	2197253	101	7	466
2	2	143	8	1404	0	8	-1	0	2201369	0	7	243	2201612	0	8	-1	10	2199864	0	7	1748	2201612	527.692	527.692	309.064	309.064	467	11	2165428	3	2292	2167720	0	120.111	120.111	70.7095	70.7095	S	NoTarget	0	1	2	8	-1	1	2201269	100	7	343
2	2	144	7	1473	0	7	-1	16	2205469	0	8	492	2205961	0	7	-1	10	2203879	0	8	2082	2205961	525.143	525.143	309.064	309.064	468	11	2165428	3	2292	2167720	0	115.793	115.793	70.7095	70.7095	F	Target	0	1	1	7	-1	1	2205353	116	8	608
2	2	145	8	1129	0	8	-1	1	2209218	0	7	338	2209556	0	8	-1	10	2207979	0	7	1577	2209556	525.143	525.143	309.294	309.294	469	11	2165428	3	2292	2167720	0	115.793	115.793	70.4733	70.4733	Q	NoTarget	0	1	2	8	-1	9	2209117	101	7	439
2	2	146	8	1554	0	8	-1	1	2213384	0	7	275	2213659	0	8	-1	9	2211727	0	7	1932	2213659	525.143	525.143	309.024	309.024	470	11	2165428	3	2292	2167720	0	115.793	115.793	70.259	70.259	B	NoTarget	0	1	2	8	-1	2	2213283	101	7	376
2	2	147	8	1677	0	8	-1	0	2217684	0	7	304	2217988	0	8	-1	10	2215894	0	7	2094	2217988	525.143	525.143	308.984	308.984	471	11	2165428	3	2292	2167720	0	115.793	115.793	69.9832	69.9832	Z	NoTarget	0	1	2	8	-1	13	2217584	100	7	404
2	2	148	8	594	0	8	-1	1	2220897	0	7	346	2221243	0	8	-1	10	2220194	0	7	1049	2221243	525.143	525.143	309.271	309.271	472	11	2165428	3	2292	2167720	0	115.793	115.793	69.7855	69.7855	D	NoTarget	0	1	2	8	-1	8	2220796	101	7	447
2	2	149	8	1285	0	8	-1	1	2224796	0	7	284	2225080	0	8	-1	10	2223407	0	7	1673	2225080	525.143	525.143	309.077	309.077	473	11	2165428	3	2292	2167720	0	115.793	115.793	69.5498	69.5498	G	NoTarget	0	1	2	8	-1	3	2224695	101	7	385
2	2	150	7	786	0	8	-1	0	2228192	2511	7	233	2228425	0	8	-1	9	2227305	0	7	1120	2228425	525.143	525.143	308.496	308.496	474	11	2230703	2	2321	2233024	6	115.793	115.793	69.5999	69.5999	B	NoTarget	0	1	2	8	-1	1	2228092	100	7	333
2	2	151	8	1782	0	8	-1	1	2234936	0	7	234	2235170	0	8	-1	20	2233045	0	7	2125	2235170	525.143	525.143	307.932	307.932	475	11	2230703	2	2321	2233024	0	115.793	115.793	69.6363	69.6363	V	NoTarget	0	1	2	8	-1	8	2234835	101	7	335
2	2	152	8	1860	0	8	-1	0	2239420	0	7	257	2239677	0	8	-1	10	2237446	0	7	2231	2239677	525.143	525.143	307.549	307.549	476	11	2230703	2	2321	2233024	0	115.793	115.793	69.5124	69.5124	D	NoTarget	0	1	2	8	-1	14	2239320	100	7	357
2	2	153	8	1728	0	8	-1	1	2243771	0	7	364	2244135	0	8	-1	10	2241930	0	7	2205	2244135	525.143	525.143	307.97	307.97	477	11	2230703	2	2321	2233024	0	115.793	115.793	69.4221	69.4221	S	NoTarget	0	1	2	8	-1	12	2243670	101	7	465
2	2	154	7	1809	0	7	-1	1	2248205	0	8	557	2248762	0	7	-1	10	2246281	0	8	2481	2248762	527.267	527.267	307.97	307.97	478	11	2230703	2	2321	2233024	0	111.884	111.884	69.4221	69.4221	F	Target	0	1	1	7	-1	14	2248104	101	8	658
2	2	155	7	714	0	8	-1	1	2251535	2511	7	632	2252167	0	8	-1	10	2250715	0	7	1452	2252167	527.267	527.267	310.37	310.37	479	11	2254046	2	1954	2256000	4	111.884	111.884	74.5735	74.5735	G	NoTarget	0	1	2	8	-1	5	2251434	101	7	733
2	2	156	8	1149	0	8	-1	1	2257275	0	7	415	2257690	0	8	-1	18	2256019	0	7	1671	2257690	527.267	527.267	311.14	311.14	480	11	2254046	2	1954	2256000	0	111.884	111.884	74.8365	74.8365	Z	NoTarget	0	1	2	8	-1	6	2257174	101	7	516
2	2	157	8	1396	0	8	-1	1	2261291	0	7	273	2261564	0	8	-1	9	2259784	0	7	1780	2261564	527.267	527.267	310.861	310.861	481	11	2254046	2	1954	2256000	0	111.884	111.884	74.6321	74.6321	B	NoTarget	0	1	2	8	-1	10	2261190	101	7	374
2	2	158	8	957	0	8	-1	1	2264871	0	7	275	2265146	0	8	-1	9	2263800	0	7	1346	2265146	527.267	527.267	310.601	310.601	482	11	2254046	2	1954	2256000	0	111.884	111.884	74.4218	74.4218	V	NoTarget	0	1	2	8	-1	13	2264770	101	7	376
2	2	159	8	983	0	8	-1	0	2268468	0	7	249	2268717	0	8	-1	10	2267381	0	7	1336	2268717	527.267	527.267	310.158	310.158	483	11	2254046	2	1954	2256000	0	111.884	111.884	74.3355	74.3355	B	NoTarget	0	1	2	8	-1	4	2268368	100	7	349
2	2	160	8	729	0	8	-1	1	2271816	0	7	241	2272057	0	8	-1	10	2270978	0	7	1079	2272057	527.267	527.267	309.664	309.664	484	11	2254046	2	1954	2256000	0	111.884	111.884	74.2979	74.2979	V	NoTarget	0	1	2	8	-1	8	2271715	101	7	342
2	2	161	8	859	0	8	-1	1	2275296	0	7	247	2275543	0	8	-1	9	2274325	0	7	1218	2275543	527.267	527.267	309.22	309.22	485	11	2254046	2	1954	2256000	0	111.884	111.884	74.22	74.22	N	NoTarget	0	1	2	8	-1	11	2275195	101	7	348
2	2	162	8	727	0	8	-1	0	2278642	0	7	451	2279093	0	8	-1	9	2277805	0	7	1288	2279093	527.267	527.267	310.218	310.218	486	11	2254046	2	1954	2256000	0	111.884	111.884	74.9072	74.9072	Z	NoTarget	0	1	2	8	-1	10	2278542	100	7	551
2	2	163	8	1108	0	8	-1	0	2282373	0	7	214	2282587	0	8	-1	10	2281152	0	7	1435	2282587	527.267	527.267	309.545	309.545	487	11	2254046	2	1954	2256000	0	111.884	111.884	75.0754	75.0754	D	NoTarget	0	1	2	8	-1	13	2282273	100	7	314
2	2	164	8	1034	0	8	-1	0	2286021	0	7	443	2286464	0	8	-1	10	2284883	0	7	1581	2286464	527.267	527.267	310.472	310.472	488	11	2254046	2	1954	2256000	0	111.884	111.884	75.6346	75.6346	Z	NoTarget	0	1	2	8	-1	4	2285921	100	7	543
2	2	165	8	1017	0	8	-1	1	2289653	0	7	281	2289934	0	8	-1	10	2288531	0	7	1403	2289934	527.267	527.267	310.269	310.269	489	11	2254046	2	1954	2256000	0	111.884	111.884	75.4112	75.4112	Q	NoTarget	0	1	2	8	-1	4	2289552	101	7	382
2	2	166	8	597	0	8	-1	1	2292866	0	7	267	2293133	0	8	-1	9	2292162	0	7	971	2293133	527.267	527.267	309.973	309.973	490	11	2254046	2	1954	2256000	0	111.884	111.884	75.236	75.236	Q	NoTarget	0	1	2	8	-1	6	2292765	101	7	368
2	2	167	8	1134	0	8	-1	1	2296614	0	7	243	2296857	0	8	-1	9	2295375	0	7	1482	2296857	527.267	527.267	309.517	309.517	491	11	2254046	2	1954	2256000	0	111.884	111.884	75.1811	75.1811	S	NoTarget	0	1	2	8	-1	4	2296513	101	7	344
2	2	168	8	1553	0	8	-1	1	2300780	0	7	245	2301025	0	8	-1	9	2299123	0	7	1902	2301025	527.267	527.267	309.081	309.081	492	11	2254046	2	1954	2256000	0	111.884	111.884	75.1124	75.1124	S	NoTarget	0	1	2	8	-1	3	2300679	101	7	346
2	2	169	7	509	0	7	-1	1	2303909	0	8	593	2304502	0	7	-1	10	2303290	0	8	1212	2304502	531.375	531.375	309.081	309.081	493	11	2254046	2	1954	2256000	0	109.332	109.332	75.1124	75.1124	F	Target	0	1	1	7	-1	9	2303808	101	8	694
2	2	170	7	1041	0	8	-1	0	2307573	2511	7	524	2308097	0	8	-1	10	2306419	0	7	1678	2308097	531.375	531.375	310.523	310.523	494	11	2310084	3	2096	2312180	4	109.332	109.332	76.9009	76.9009	V	NoTarget	0	1	2	8	-1	13	2307473	100	7	624
2	2	171	8	1478	0	8	-1	0	2313781	0	7	315	2314096	0	8	-1	10	2312191	0	7	1905	2314096	531.375	531.375	310.553	310.553	495	11	2310084	3	2096	2312180	0	109.332	109.332	76.6433	76.6433	D	NoTarget	0	1	2	8	-1	12	2313681	100	7	415
2	2	172	8	1395	0	8	-1	1	2317798	0	7	458	2318256	0	8	-1	10	2316291	0	7	1965	2318256	531.375	531.375	311.53	311.53	496	11	2310084	3	2096	2312180	0	109.332	109.332	77.3241	77.3241	Z	NoTarget	0	1	2	8	-1	11	2317697	101	7	559
2	2	173	7	1499	0	8	-1	0	2321913	2511	7	313	2322226	0	8	-1	9	2320307	0	7	1919	2322226	531.375	531.375	311.539	311.539	497	11	2324424	2	3498	2327922	6	109.332	109.332	77.0677	77.0677	Z	NoTarget	0	1	2	8	-1	7	2321813	100	7	413
2	2	174	7	1832	0	8	-1	1	2329879	2526	7	428	2330307	0	8	-1	14	2327937	0	7	2370	2330307	531.375	531.375	312.301	312.301	498	26	2332405	1	1505	2333910	6	109.332	109.332	77.3886	77.3886	Z	NoTarget	0	1	2	8	-1	9	2329778	101	7	529
2	2	175	8	1770	0	8	-1	1	2335802	0	7	299	2336101	0	8	-1	16	2333927	0	7	2174	2336101	531.375	531.375	312.214	312.214	499	26	2332405	1	1505	2333910	0	109.332	109.332	77.1428	77.1428	R	NoTarget	0	1	2	8	-1	4	2335701	101	7	400
2	2	176	8	1984	0	8	-1	0	2340403	0	7	269	2340672	0	8	-1	9	2338311	0	7	2361	2340672	531.375	531.375	311.935	311.935	500	26	2332405	1	1505	2333910	0	109.332	109.332	76.9702	76.9702	B	NoTarget	0	1	2	8	-1	8	2340303	100	7	369
2	2	177	8	912	0	8	-1	1	2343934	0	7	292	2344226	0	8	-1	10	2342913	0	7	1313	2344226	531.375	531.375	311.808	311.808	501	26	2332405	1	1505	2333910	0	109.332	109.332	76.7381	76.7381	V	NoTarget	0	1	2	8	-1	8	2343833	101	7	393
2	2	178	8	970	0	8	-1	1	2347516	0	7	256	2347772	0	8	-1	10	2346444	0	7	1328	2347772	531.375	531.375	311.452	311.452	502	26	2332405	1	1505	2333910	0	109.332	109.332	76.6213	76.6213	S	NoTarget	0	1	2	8	-1	1	2347415	101	7	357
2	2	179	8	1249	0	8	-1	1	2351380	0	7	427	2351807	0	8	-1	9	2350025	0	7	1782	2351807	531.375	531.375	312.184	312.184	503	26	2332405	1	1505	2333910	0	109.332	109.332	76.9281	76.9281	Z	NoTarget	0	1	2	8	-1	5	2351279	101	7	528
2	2	180	8	977	0	8	-1	0	2354977	0	7	265	2355242	0	8	-1	10	2353890	0	7	1352	2355242	531.375	531.375	311.887	311.887	504	26	2332405	1	1505	2333910	0	109.332	109.332	76.7755	76.7755	N	NoTarget	0	1	2	8	-1	10	2354877	100	7	365
2	2	181	8	1712	0	8	-1	0	2359311	0	7	242	2359553	0	8	-1	10	2357487	0	7	2066	2359553	531.375	531.375	311.45	311.45	505	26	2332405	1	1505	2333910	0	109.332	109.332	76.7329	76.7329	V	NoTarget	0	1	2	8	-1	12	2359211	100	7	342
2	2	182	8	1923	0	8	-1	1	2363846	0	7	294	2364140	0	8	-1	10	2361821	0	7	2319	2364140	531.375	531.375	311.342	311.342	506	26	2332405	1	1505	2333910	0	109.332	109.332	76.5051	76.5051	Z	NoTarget	0	1	2	8	-1	1	2363745	101	7	395
2	2	183	8	538	0	8	-1	0	2367008	0	7	315	2367323	0	8	-1	10	2366356	0	7	967	2367323	531.375	531.375	311.364	311.364	507	26	2332405	1	1505	2333910	0	109.332	109.332	76.2677	76.2677	S	NoTarget	0	1	2	8	-1	14	2366908	100	7	415
2	2	184	7	1547	0	7	-1	0	2371175	0	8	526	2371701	0	7	-1	10	2369518	0	8	2183	2371701	531.059	531.059	311.364	311.364	508	26	2332405	1	1505	2333910	0	105.868	105.868	76.2677	76.2677	F	Target	0	1	1	7	-1	10	2371075	100	8	626
2	2	185	7	1454	0	8	-1	1	2375242	2526	7	514	2375756	0	8	-1	10	2373685	0	7	2071	2375756	531.059	531.059	312.607	312.607	509	26	2377768	3	6932	2384700	4	105.868	105.868	77.6708	77.6708	S	NoTarget	0	1	2	8	-1	2	2375141	101	7	615
2	2	186	8	1747	0	8	-1	0	2386569	0	7	443	2387012	0	8	-1	11	2384712	0	7	2300	2387012	531.059	531.059	313.402	313.402	510	26	2377768	3	6932	2384700	0	105.868	105.868	78.0988	78.0988	Z	NoTarget	0	1	2	8	-1	10	2386469	100	7	543
2	2	187	8	1940	0	8	-1	1	2391121	0	7	329	2391450	0	8	-1	10	2389079	0	7	2371	2391450	531.059	531.059	313.497	313.497	511	26	2377768	3	6932	2384700	0	105.868	105.868	77.8698	77.8698	B	NoTarget	0	1	2	8	-1	1	2391020	101	7	430
2	2	188	8	1447	0	8	-1	1	2395187	0	7	233	2395420	0	8	-1	9	2393630	0	7	1790	2395420	531.059	531.059	313.012	313.012	512	26	2377768	3	6932	2384700	0	105.868	105.868	77.8845	77.8845	V	NoTarget	0	1	2	8	-1	9	2395086	101	7	334
2	2	189	8	1459	0	8	-1	1	2399270	0	7	281	2399551	0	8	-1	10	2397697	0	7	1854	2399551	531.059	531.059	312.82	312.82	513	26	2377768	3	6932	2384700	0	105.868	105.868	77.689	77.689	Z	NoTarget	0	1	2	8	-1	13	2399169	101	7	382
2	2	190	8	723	0	8	-1	0	2402616	0	7	292	2402908	0	8	-1	9	2401779	0	7	1129	2402908	531.059	531.059	312.696	312.696	514	26	2377768	3	6932	2384700	0	105.868	105.868	77.4727	77.4727	V	NoTarget	0	1	2	8	-1	14	2402516	100	7	392
2	2	191	8	1940	0	8	-1	0	2407167	0	7	263	2407430	0	8	-1	10	2405126	0	7	2304	2407430	531.059	531.059	312.402	312.402	515	26	2377768	3	6932	2384700	0	105.868	105.868	77.3363	77.3363	Q	NoTarget	0	1	2	8	-1	1	2407067	100	7	363
2	2	192	8	630	0	8	-1	1	2410414	0	7	248	2410662	0	8	-1	10	2409677	0	7	985	2410662	531.059	531.059	312.024	312.024	516	26	2377768	3	6932	2384700	0	105.868	105.868	77.2652	77.2652	V	NoTarget	0	1	2	8	-1	6	2410313	101	7	349
2	2	193	8	1392	0	8	-1	0	2414429	0	7	215	2414644	0	8	-1	9	2412923	0	7	1721	2414644	531.059	531.059	311.456	311.456	517	26	2377768	3	6932	2384700	0	105.868	105.868	77.3941	77.3941	N	NoTarget	0	1	2	8	-1	14	2414329	100	7	315
2	2	194	8	1995	0	8	-1	1	2419048	0	7	227	2419275	0	8	-1	10	2416939	0	7	2336	2419275	531.059	531.059	310.965	310.965	518	26	2377768	3	6932	2384700	0	105.868	105.868	77.4357	77.4357	G	NoTarget	0	1	2	8	-1	13	2418947	101	7	328
2	2	195	8	1183	0	8	-1	1	2422847	0	7	217	2423064	0	8	-1	10	2421558	0	7	1506	2423064	531.059	531.059	310.422	310.422	519	26	2377768	3	6932	2384700	0	105.868	105.868	77.5401	77.5401	N	NoTarget	0	1	2	8	-1	5	2422746	101	7	318
2	2	196	8	1401	0	8	-1	1	2426863	0	7	256	2427119	0	8	-1	9	2425356	0	7	1763	2427119	531.059	531.059	310.109	310.109	520	26	2377768	3	6932	2384700	0	105.868	105.868	77.4257	77.4257	R	NoTarget	0	1	2	8	-1	5	2426762	101	7	357
2	2	197	8	1208	0	8	-1	1	2430694	0	7	205	2430899	0	8	-1	9	2429372	0	7	1527	2430899	531.059	531.059	309.509	309.509	521	26	2377768	3	6932	2384700	0	105.868	105.868	77.6106	77.6106	D	NoTarget	0	1	2	8	-1	13	2430593	101	7	306
2	2	198	8	918	0	8	-1	1	2434225	0	7	224	2434449	0	8	-1	10	2433204	0	7	1245	2434449	531.059	531.059	309.023	309.023	522	26	2377768	3	6932	2384700	0	105.868	105.868	77.6565	77.6565	R	NoTarget	0	1	2	8	-1	2	2434124	101	7	325
2	2	199	7	897	0	7	-1	0	2437738	0	8	697	2438435	0	7	-1	9	2436734	0	8	1701	2438435	540.278	540.278	309.023	309.023	523	26	2377768	3	6932	2384700	0	109.903	109.903	77.6565	77.6565	F	Target	0	1	1	7	-1	7	2437638	100	8	797
2	2	200	8	1307	0	8	-1	1	2441671	0	7	222	2441893	0	8	-1	10	2440248	0	7	1645	2441893	540.278	540.278	308.531	308.531	524	26	2377768	3	6932	2384700	0	109.903	109.903	77.7114	77.7114	N	NoTarget	0	1	2	8	-1	15	2441570	101	7	323
2	2	201	8	803	0	8	-1	16	2445101	0	7	201	2445302	0	8	-1	10	2444181	0	7	1121	2445302	540.278	540.278	307.927	307.927	525	26	2377768	3	6932	2384700	0	109.903	109.903	77.9096	77.9096	N	NoTarget	0	1	2	8	-1	1	2444985	116	7	317
2	2	202	8	903	0	8	-1	0	2448615	0	7	286	2448901	0	8	-1	10	2447611	0	7	1290	2448901	540.278	540.278	307.804	307.804	526	26	2377768	3	6932	2384700	0	109.903	109.903	77.7077	77.7077	Z	NoTarget	0	1	2	8	-1	1	2448515	100	7	386
2	2	203	8	879	0	8	-1	0	2452112	0	7	331	2452443	0	8	-1	10	2451125	0	7	1318	2452443	540.278	540.278	307.933	307.933	527	26	2377768	3	6932	2384700	0	109.903	109.903	77.5096	77.5096	R	NoTarget	0	1	2	8	-1	8	2452012	100	7	431
2	2	204	8	1148	0	8	-1	1	2455877	0	7	218	2456095	0	8	-1	10	2454622	0	7	1473	2456095	540.278	540.278	307.436	307.436	528	26	2377768	3	6932	2384700	0	109.903	109.903	77.5825	77.5825	Q	NoTarget	0	1	2	8	-1	6	2455776	101	7	319
2	2	205	8	1135	0	8	-1	0	2459625	0	7	242	2459867	0	8	-1	10	2458387	0	7	1480	2459867	540.278	540.278	307.077	307.077	529	26	2377768	3	6932	2384700	0	109.903	109.903	77.5198	77.5198	N	NoTarget	0	1	2	8	-1	3	2459525	100	7	342
2	2	206	7	1092	0	7	-1	1	2463340	0	8	549	2463889	0	7	-1	10	2462135	0	8	1754	2463889	540.737	540.737	307.077	307.077	530	26	2377768	3	6932	2384700	0	106.825	106.825	77.5198	77.5198	F	Target	0	1	1	7	-1	12	2463239	101	8	650
2	2	207	8	1436	0	8	-1	0	2467389	0	7	241	2467630	0	8	-1	10	2465850	0	7	1780	2467630	540.737	540.737	306.716	306.716	531	26	2377768	3	6932	2384700	0	106.825	106.825	77.4607	77.4607	G	NoTarget	0	1	2	8	-1	3	2467289	100	7	341
2	2	208	7	1367	0	8	-1	0	2471371	2511	7	293	2471664	0	8	-1	10	2469899	0	7	1765	2471664	540.737	540.737	306.641	306.641	532	11	2473882	3	1623	2475505	6	106.825	106.825	77.2554	77.2554	B	NoTarget	0	1	2	8	-1	5	2471271	100	7	393
2	2	209	8	1492	0	8	-1	1	2477128	0	7	249	2477377	0	8	-1	15	2475521	0	7	1856	2477377	540.737	540.737	306.33	306.33	533	11	2473882	3	1623	2475505	0	106.825	106.825	77.1616	77.1616	S	NoTarget	0	1	2	8	-1	14	2477027	101	7	350
2	2	210	8	575	0	8	-1	1	2480324	0	7	285	2480609	0	8	-1	10	2479638	0	7	971	2480609	540.737	540.737	306.215	306.215	534	11	2473882	3	1623	2475505	0	106.825	106.825	76.9687	76.9687	V	NoTarget	0	1	2	8	-1	10	2480223	101	7	386
2	2	211	8	1914	0	8	-1	0	2484858	0	7	265	2485123	0	8	-1	10	2482834	0	7	2289	2485123	540.737	540.737	305.995	305.995	535	11	2473882	3	1623	2475505	0	106.825	106.825	76.8207	76.8207	D	NoTarget	0	1	2	8	-1	10	2484758	100	7	365
2	2	212	8	1105	0	8	-1	1	2488590	0	7	286	2488876	0	8	-1	10	2487368	0	7	1508	2488876	540.737	540.737	305.888	305.888	536	11	2473882	3	1623	2475505	0	106.825	106.825	76.6289	76.6289	R	NoTarget	0	1	2	8	-1	16	2488489	101	7	387
2	2	213	7	1042	0	8	-1	1	2492255	2526	7	256	2492511	0	8	-1	10	2491100	0	7	1411	2492511	540.737	540.737	305.624	305.624	537	26	2494781	2	2446	2497227	6	106.825	106.825	76.5109	76.5109	Z	NoTarget	0	1	2	8	-1	12	2492154	101	7	357
2	2	214	8	1831	0	8	-1	1	2499182	0	7	369	2499551	0	8	-1	13	2497241	0	7	2310	2499551	540.737	540.737	305.958	305.958	538	26	2494781	2	2446	2497227	0	106.825	106.825	76.4466	76.4466	Z	NoTarget	0	1	2	8	-1	9	2499081	101	7	470
2	2	215	7	837	0	7	-1	0	2502629	0	8	598	2503227	0	7	-1	9	2501691	0	8	1536	2503227	543.6	543.6	305.958	305.958	539	26	2494781	2	2446	2497227	0	104.761	104.761	76.4466	76.4466	F	Target	0	1	1	7	-1	1	2502529	100	8	698
2	2	216	8	569	0	8	-1	1	2505809	0	7	262	2506071	0	8	-1	9	2505138	0	7	933	2506071	543.6	543.6	305.728	305.728	540	26	2494781	2	2446	2497227	0	104.761	104.761	76.3115	76.3115	Q	NoTarget	0	1	2	8	-1	1	2505708	101	7	363
2	2	217	8	635	0	8	-1	0	2509054	0	7	334	2509388	0	8	-1	9	2508318	0	7	1070	2509388	543.6	543.6	305.875	305.875	541	26	2494781	2	2446	2497227	0	104.761	104.761	76.1388	76.1388	D	NoTarget	0	1	2	8	-1	1	2508954	100	7	434
2	2	218	8	1406	0	8	-1	1	2513087	0	7	388	2513475	0	8	-1	10	2511564	0	7	1911	2513475	543.6	543.6	306.301	306.301	542	26	2494781	2	2446	2497227	0	104.761	104.761	76.17	76.17	B	NoTarget	0	1	2	8	-1	16	2512986	101	7	489
2	2	219	8	1027	0	8	-1	0	2516734	0	7	279	2517013	0	8	-1	10	2515597	0	7	1416	2517013	543.6	543.6	306.16	306.16	543	26	2494781	2	2446	2497227	0	104.761	104.761	75.9977	75.9977	V	NoTarget	0	1	2	8	-1	10	2516634	100	7	379
2	2	220	7	575	0	8	-1	0	2519930	2511	7	283	2520213	0	8	-1	10	2519244	0	7	969	2520213	543.6	543.6	306.041	306.041	544	11	2522441	1	1278	2523719	6	104.761	104.761	75.8197	75.8197	V	NoTarget	0	1	2	8	-1	11	2519830	100	7	383
2	2	221	8	1820	0	8	-1	0	2525653	0	7	346	2525999	0	8	-1	9	2523729	0	7	2270	2525999	543.6	543.6	306.245	306.245	545	11	2522441	1	1278	2523719	0	104.761	104.761	75.6789	75.6789	N	NoTarget	0	1	2	8	-1	4	2525553	100	7	446
2	2	222	8	755	0	8	-1	0	2529033	0	7	270	2529303	0	8	-1	10	2528163	0	7	1140	2529303	543.6	543.6	306.061	306.061	546	11	2522441	1	1278	2523719	0	104.761	104.761	75.5297	75.5297	B	NoTarget	0	1	2	8	-1	15	2528933	100	7	370
2	2	223	8	1841	0	8	-1	1	2533501	0	7	285	2533786	0	8	-1	10	2531543	0	7	2243	2533786	543.6	543.6	305.955	305.955	547	11	2522441	1	1278	2523719	0	104.761	104.761	75.3527	75.3527	D	NoTarget	0	1	2	8	-1	16	2533400	101	7	386
2	2	224	8	1021	0	8	-1	0	2537148	0	7	261	2537409	0	8	-1	10	2536011	0	7	1398	2537409	543.6	543.6	305.729	305.729	548	11	2522441	1	1278	2523719	0	104.761	104.761	75.2297	75.2297	Z	NoTarget	0	1	2	8	-1	16	2537048	100	7	361
2	2	225	8	610	0	8	-1	0	2540378	0	7	263	2540641	0	8	-1	10	2539658	0	7	983	2540641	543.6	543.6	305.515	305.515	549	11	2522441	1	1278	2523719	0	104.761	104.761	75.1012	75.1012	R	NoTarget	0	1	2	8	-1	10	2540278	100	7	363
2	2	226	7	995	0	8	-1	0	2543992	2511	7	260	2544252	0	8	-1	10	2542888	0	7	1364	2544252	543.6	543.6	305.289	305.289	550	11	2546503	3	1178	2547681	6	104.761	104.761	74.982	74.982	D	NoTarget	0	1	2	8	-1	9	2543892	100	7	360
2	2	227	7	842	0	8	-1	0	2548644	2511	7	458	2549102	0	8	-1	8	2547690	0	7	1412	2549102	543.6	543.6	306.045	306.045	551	11	2551155	1	1534	2552689	4	104.761	104.761	75.563	75.563	B	NoTarget	0	1	2	8	-1	12	2548544	100	7	558
2	2	228	8	1058	0	8	-1	1	2553882	0	7	328	2554210	0	8	-1	21	2552710	0	7	1500	2554210	543.6	543.6	306.153	306.153	552	11	2551155	1	1534	2552689	0	104.761	104.761	75.3915	75.3915	R	NoTarget	0	1	2	8	-1	13	2553781	101	7	429
2	2	229	7	1192	0	7	-1	1	2557697	0	8	463	2558160	0	7	-1	9	2556391	0	8	1769	2558160	539.762	539.762	306.153	306.153	553	11	2551155	1	1534	2552689	0	103.612	103.612	75.3915	75.3915	F	Target	0	1	1	7	-1	13	2557596	101	8	564
2	2	230	8	1734	0	8	-1	0	2562047	0	7	278	2562325	0	8	-1	9	2560206	0	7	2119	2562325	539.762	539.762	306.015	306.015	554	11	2551155	1	1534	2552689	0	103.612	103.612	75.2314	75.2314	G	NoTarget	0	1	2	8	-1	7	2561947	100	7	378
2	2	231	8	1607	0	8	-1	1	2566281	0	7	209	2566490	0	8	-1	10	2564557	0	7	1933	2566490	539.762	539.762	305.541	305.541	555	11	2551155	1	1534	2552689	0	103.612	103.612	75.3521	75.3521	V	NoTarget	0	1	2	8	-1	16	2566180	101	7	310
2	2	232	8	1854	0	8	-1	0	2570748	0	7	249	2570997	0	8	-1	9	2568790	0	7	2207	2570997	539.762	539.762	305.267	305.267	556	11	2551155	1	1534	2552689	0	103.612	103.612	75.2712	75.2712	G	NoTarget	0	1	2	8	-1	4	2570648	100	7	349
2	2	233	8	800	0	8	-1	1	2574162	0	7	309	2574471	0	8	-1	10	2573258	0	7	1213	2574471	539.762	539.762	305.285	305.285	557	11	2551155	1	1534	2552689	0	103.612	103.612	75.0888	75.0888	B	NoTarget	0	1	2	8	-1	3	2574061	101	7	410
2	2	234	8	1308	0	8	-1	1	2578094	0	7	294	2578388	0	8	-1	10	2576672	0	7	1716	2578388	539.762	539.762	305.231	305.231	558	11	2551155	1	1534	2552689	0	103.612	103.612	74.9112	74.9112	Q	NoTarget	0	1	2	8	-1	13	2577993	101	7	395
2	2	235	8	1840	0	8	-1	0	2582545	0	7	318	2582863	0	8	-1	10	2580604	0	7	2259	2582863	539.762	539.762	305.292	305.292	559	11	2551155	1	1534	2552689	0	103.612	103.612	74.7362	74.7362	R	NoTarget	0	1	2	8	-1	1	2582445	100	7	418
2	2	236	8	867	0	7	-1	0	2586025	2511	8	566	2586591	0	7	-1	10	2585055	0	8	1536	2586591	540.955	540.955	305.292	305.292	560	11	2588536	2	2231	2590767	3	101.27	101.27	74.7362	74.7362	F	Target	0	1	1	7	-1	3	2585925	100	8	666
2	2	237	7	1705	0	8	-1	1	2592585	2526	7	324	2592909	0	8	-1	9	2590777	0	7	2132	2592909	540.955	540.955	305.381	305.381	561	26	2595111	1	1482	2596593	6	101.27	101.27	74.5683	74.5683	S	NoTarget	0	1	2	8	-1	2	2592484	101	7	425
2	2	238	7	585	0	8	-1	1	2597287	2526	7	553	2597840	0	8	-1	6	2596600	0	7	1240	2597840	540.955	540.955	306.555	306.555	562	26	2599813	1	1307	2601120	4	101.27	101.27	76.3188	76.3188	N	NoTarget	0	1	2	8	-1	1	2597186	101	7	654
2	2	239	8	1251	0	8	-1	0	2602490	0	7	414	2602904	0	8	-1	14	2601135	0	7	1769	2602904	540.955	540.955	307.061	307.061	563	26	2599813	1	1307	2601120	0	101.27	101.27	76.4945	76.4945	D	NoTarget	0	1	2	8	-1	4	2602390	100	7	514
2	2	240	8	1604	0	8	-1	0	2606707	0	7	268	2606975	0	8	-1	10	2605000	0	7	1975	2606975	540.955	540.955	306.878	306.878	564	26	2599813	1	1307	2601120	0	101.27	101.27	76.3608	76.3608	N	NoTarget	0	1	2	8	-1	3	2606607	100	7	368
2	2	241	8	1578	0	8	-1	0	2610907	0	7	264	2611171	0	8	-1	10	2609217	0	7	1954	2611171	540.955	540.955	306.678	306.678	565	26	2599813	1	1307	2601120	0	101.27	101.27	76.2377	76.2377	N	NoTarget	0	1	2	8	-1	12	2610807	100	7	364
2	2	242	8	1770	0	8	-1	1	2615292	0	7	296	2615588	0	8	-1	10	2613417	0	7	2171	2615588	540.955	540.955	306.628	306.628	566	26	2599813	1	1307	2601120	0	101.27	101.27	76.0628	76.0628	V	NoTarget	0	1	2	8	-1	4	2615191	101	7	397
2	2	243	8	1153	0	8	-1	0	2619056	0	7	256	2619312	0	8	-1	9	2617801	0	7	1511	2619312	540.955	540.955	306.394	306.394	567	26	2599813	1	1307	2601120	0	101.27	101.27	75.9639	75.9639	D	NoTarget	0	1	2	8	-1	2	2618956	100	7	356
2	2	244	8	1216	0	8	-1	1	2622888	0	7	237	2623125	0	8	-1	10	2621566	0	7	1559	2623125	540.955	540.955	306.074	306.074	568	26	2599813	1	1307	2601120	0	101.27	101.27	75.9341	75.9341	S	NoTarget	0	1	2	8	-1	5	2622787	101	7	338
2	2	245	8	1960	0	8	-1	1	2627473	0	7	268	2627741	0	8	-1	10	2625398	0	7	2343	2627741	540.955	540.955	305.899	305.899	569	26	2599813	1	1307	2601120	0	101.27	101.27	75.8028	75.8028	Q	NoTarget	0	1	2	8	-1	14	2627372	101	7	369
2	2	246	8	661	0	8	-1	0	2630752	0	7	257	2631009	0	8	-1	10	2629983	0	7	1026	2631009	540.955	540.955	305.676	305.676	570	26	2599813	1	1307	2601120	0	101.27	101.27	75.7009	75.7009	V	NoTarget	0	1	2	8	-1	8	2630652	100	7	357
2	2	247	7	1116	0	8	-1	1	2634484	2511	7	322	2634806	0	8	-1	10	2633262	0	7	1544	2634806	540.955	540.955	305.75	305.75	571	11	2636995	4	4411	2641406	6	101.27	101.27	75.5359	75.5359	B	NoTarget	0	1	2	8	-1	5	2634383	101	7	423
2	2	248	8	1978	0	8	-1	1	2643520	0	7	311	2643831	0	8	-1	21	2641428	0	7	2403	2643831	540.955	540.955	305.774	305.774	572	11	2636995	4	4411	2641406	0	101.27	101.27	75.3648	75.3648	B	NoTarget	0	1	2	8	-1	13	2643419	101	7	412
2	2	249	8	1905	0	8	-1	0	2648037	0	7	285	2648322	0	8	-1	9	2646029	0	7	2293	2648322	540.955	540.955	305.68	305.68	573	11	2636995	4	4411	2641406	0	101.27	101.27	75.2071	75.2071	N	NoTarget	0	1	2	8	-1	3	2647937	100	7	385
2	2	250	8	1251	0	8	-1	1	2651903	0	7	284	2652187	0	8	-1	10	2650547	0	7	1640	2652187	540.955	540.955	305.583	305.583	574	11	2636995	4	4411	2641406	0	101.27	101.27	75.0515	75.0515	Z	NoTarget	0	1	2	8	-1	4	2651802	101	7	385
2	2	251	8	821	0	7	-1	1	2655350	2526	8	504	2655854	0	7	-1	10	2654413	0	8	1441	2655854	539.348	539.348	305.583	305.583	575	26	2657876	2	3312	2661188	3	99.241	99.241	75.0515	75.0515	F	Target	0	1	1	7	-1	15	2655249	101	8	605
2	2	252	8	520	0	8	-1	1	2661843	0	7	443	2662286	0	8	-1	17	2661206	0	7	1080	2662286	539.348	539.348	306.196	306.196	576	26	2657876	2	3312	2661188	0	99.241	99.241	75.4438	75.4438	D	NoTarget	0	1	2	8	-1	16	2661742	101	7	544
2	2	253	8	1572	0	8	-1	1	2666026	0	7	299	2666325	0	8	-1	9	2664352	0	7	1973	2666325	539.348	539.348	306.164	306.164	577	26	2657876	2	3312	2661188	0	99.241	99.241	75.2768	75.2768	N	NoTarget	0	1	2	8	-1	1	2665925	101	7	400
2	2	254	8	1296	0	8	-1	1	2669941	0	7	277	2670218	0	8	-1	9	2668535	0	7	1683	2670218	539.348	539.348	306.035	306.035	578	26	2657876	2	3312	2661188	0	99.241	99.241	75.1344	75.1344	S	NoTarget	0	1	2	8	-1	9	2669840	101	7	378
2	2	255	8	1309	0	8	-1	1	2673874	0	7	310	2674184	0	8	-1	10	2672451	0	7	1733	2674184	539.348	539.348	306.053	306.053	579	26	2657876	2	3312	2661188	0	99.241	99.241	74.9684	74.9684	S	NoTarget	0	1	2	8	-1	13	2673773	101	7	411
2	2	256	7	1898	0	8	-1	1	2678391	2511	7	280	2678671	0	8	-1	9	2676383	0	7	2288	2678671	539.348	539.348	305.939	305.939	580	11	2680902	2	1472	2682374	6	99.241	99.241	74.823	74.823	Z	NoTarget	0	1	2	8	-1	9	2678290	101	7	381
2	2	257	8	1543	0	8	-1	1	2684047	0	7	357	2684404	0	8	-1	15	2682390	0	7	2014	2684404	539.348	539.348	306.162	306.162	581	11	2680902	2	1472	2682374	0	99.241	99.241	74.7349	74.7349	B	NoTarget	0	1	2	8	-1	13	2683946	101	7	458
2	2	258	8	1538	0	7	-1	1	2688197	2526	8	883	2689080	0	7	-1	9	2686556	0	8	2524	2689080	553.667	553.667	306.162	306.162	582	26	2690723	1	2679	2693402	1	119.755	119.755	74.7349	74.7349	F	Target	0	1	1	7	-1	2	2688096	101	8	984
2	2	259	8	1364	0	8	-1	0	2694889	0	7	288	2695177	0	8	-1	15	2693417	0	7	1760	2695177	553.667	553.667	306.083	306.083	583	26	2690723	1	2679	2693402	0	119.755	119.755	74.5812	74.5812	R	NoTarget	0	1	2	8	-1	8	2694789	100	7	388
2	2	260	8	1495	0	8	-1	1	2699006	0	7	258	2699264	0	8	-1	10	2697399	0	7	1865	2699264	553.667	553.667	305.874	305.874	584	26	2690723	1	2679	2693402	0	119.755	119.755	74.4861	74.4861	B	NoTarget	0	1	2	8	-1	11	2698905	101	7	359
2	2	261	8	1909	0	8	-1	0	2703540	0	7	263	2703803	0	8	-1	10	2701516	0	7	2287	2703803	553.667	553.667	305.69	305.69	585	26	2690723	1	2679	2693402	0	119.755	119.755	74.378	74.378	N	NoTarget	0	1	2	8	-1	15	2703440	100	7	363
2	2	262	7	1215	0	8	-1	1	2707373	2526	7	481	2707854	0	8	-1	10	2706050	0	7	1804	2707854	553.667	553.667	306.442	306.442	586	26	2709899	2	7178	2717077	4	119.755	119.755	75.1009	75.1009	R	NoTarget	0	1	2	8	-1	7	2707272	101	7	582
2	2	263	7	505	0	7	-1	0	2717713	0	8	546	2718259	0	7	-1	16	2717094	0	8	1165	2718259	553.36	553.36	306.442	306.442	587	26	2709899	2	7178	2717077	0	117.244	117.244	75.1009	75.1009	F	Target	0	1	1	7	-1	14	2717613	100	8	646
2	2	264	8	1377	0	8	-1	0	2721712	0	7	199	2721911	0	8	-1	10	2720223	0	7	1688	2721911	553.36	553.36	305.983	305.983	588	26	2709899	2	7178	2717077	0	117.244	117.244	75.268	75.268	R	NoTarget	0	1	2	8	-1	12	2721612	100	7	299
2	2	265	8	506	0	8	-1	1	2724842	0	7	260	2725102	0	8	-1	10	2724222	0	7	880	2725102	553.36	553.36	305.787	305.787	589	26	2709899	2	7178	2717077	0	117.244	117.244	75.1669	75.1669	G	NoTarget	0	1	2	8	-1	13	2724741	101	7	361
2	2	266	8	900	0	8	-1	0	2728355	0	7	241	2728596	0	8	-1	9	2727351	0	7	1245	2728596	553.36	553.36	305.513	305.513	590	26	2709899	2	7178	2717077	0	117.244	117.244	75.1252	75.1252	N	NoTarget	0	1	2	8	-1	4	2728255	100	7	341
2	2	267	8	560	0	8	-1	1	2731535	0	7	273	2731808	0	8	-1	10	2730865	0	7	943	2731808	553.36	553.36	305.376	305.376	591	26	2709899	2	7178	2717077	0	117.244	117.244	74.9956	74.9956	Q	NoTarget	0	1	2	8	-1	9	2731434	101	7	374
2	2	268	8	1242	0	8	-1	1	2735400	0	7	261	2735661	0	8	-1	9	2734044	0	7	1617	2735661	553.36	553.36	305.189	305.189	592	26	2709899	2	7178	2717077	0	117.244	117.244	74.8925	74.8925	V	NoTarget	0	1	2	8	-1	13	2735299	101	7	362
2	2	269	8	1379	0	8	-1	1	2739400	0	7	280	2739680	0	8	-1	10	2737910	0	7	1770	2739680	553.36	553.36	305.084	305.084	593	26	2709899	2	7178	2717077	0	117.244	117.244	74.7528	74.7528	V	NoTarget	0	1	2	8	-1	10	2739299	101	7	381
2	2	270	8	979	0	8	-1	1	2742997	0	7	261	2743258	0	8	-1	9	2741909	0	7	1349	2743258	553.36	553.36	304.9	304.9	594	26	2709899	2	7178	2717077	0	117.244	117.244	74.6505	74.6505	R	NoTarget	0	1	2	8	-1	8	2742896	101	7	362
2	2	271	7	1418	0	7	-1	0	2747029	0	8	635	2747664	0	7	-1	9	2745506	0	8	2158	2747664	556.5	556.5	304.9	304.9	595	26	2709899	2	7178	2717077	0	115.985	115.985	74.6505	74.6505	F	Target	0	1	1	7	-1	5	2746929	100	8	735
2	2	272	7	831	0	8	-1	0	2750476	2511	7	557	2751033	0	8	-1	10	2749539	0	7	1494	2751033	556.5	556.5	305.946	305.946	596	11	2752987	3	3045	2756032	4	115.985	115.985	76.2442	76.2442	V	NoTarget	0	1	2	8	-1	6	2750376	100	7	657
2	2	273	8	860	0	8	-1	1	2757019	0	7	373	2757392	0	8	-1	15	2756048	0	7	1344	2757392	556.5	556.5	306.223	306.223	597	11	2752987	3	3045	2756032	0	115.985	115.985	76.2079	76.2079	G	NoTarget	0	1	2	8	-1	10	2756918	101	7	474
2	2	274	8	1076	0	8	-1	1	2760717	0	7	250	2760967	0	8	-1	10	2759529	0	7	1438	2760967	556.5	556.5	305.992	305.992	598	11	2752987	3	3045	2756032	0	115.985	115.985	76.1358	76.1358	D	NoTarget	0	1	2	8	-1	11	2760616	101	7	351
2	2	275	8	1038	0	8	-1	0	2764381	0	7	310	2764691	0	8	-1	10	2763227	0	7	1464	2764691	556.5	556.5	306.008	306.008	599	11	2752987	3	3045	2756032	0	115.985	115.985	75.9794	75.9794	R	NoTarget	0	1	2	8	-1	16	2764281	100	7	410
2	2	276	7	731	0	7	-1	1	2767728	0	8	615	2768343	0	7	-1	10	2766891	0	8	1452	2768343	558.667	558.667	306.008	306.008	600	11	2752987	3	3045	2756032	0	114.289	114.289	75.9794	75.9794	F	Target	0	1	1	7	-1	5	2767627	101	8	716
2	2	277	8	1003	0	8	-1	0	2771342	0	7	313	2771655	0	8	-1	10	2770238	0	7	1417	2771655	558.667	558.667	306.037	306.037	601	11	2752987	3	3045	2756032	0	114.289	114.289	75.8248	75.8248	D	NoTarget	0	1	2	8	-1	1	2771242	100	7	413
2	2	278	8	1663	0	8	-1	1	2775626	0	7	286	2775912	0	8	-1	10	2773852	0	7	2060	2775912	558.667	558.667	305.955	305.955	602	11	2752987	3	3045	2756032	0	114.289	114.289	75.6807	75.6807	N	NoTarget	0	1	2	8	-1	10	2775525	101	7	387
2	2	279	7	1659	0	8	-1	0	2779909	2511	7	510	2780419	0	8	-1	10	2778136	0	7	2283	2780419	558.667	558.667	306.781	306.781	603	11	2782420	2	1674	2784094	4	114.289	114.289	76.6345	76.6345	Z	NoTarget	0	1	2	8	-1	14	2779809	100	7	610
2	2	280	8	573	0	8	-1	1	2784796	0	7	449	2785245	0	8	-1	14	2784109	0	7	1136	2785245	558.667	558.667	307.355	307.355	604	11	2782420	2	1674	2784094	0	114.289	114.289	77.0106	77.0106	N	NoTarget	0	1	2	8	-1	13	2784695	101	7	550
2	2	281	8	1201	0	8	-1	0	2788610	0	7	282	2788892	0	8	-1	9	2787305	0	7	1587	2788892	558.667	558.667	307.253	307.253	605	11	2782420	2	1674	2784094	0	114.289	114.289	76.8719	76.8719	D	NoTarget	0	1	2	8	-1	4	2788510	100	7	382
2	2	282	7	1309	0	7	-1	1	2792543	0	8	545	2793088	0	7	-1	10	2791120	0	8	1968	2793088	558.179	558.179	307.253	307.253	606	11	2782420	2	1674	2784094	0	112.182	112.182	76.8719	76.8719	F	Target	0	1	1	7	-1	13	2792442	101	8	646
2	2	283	8	868	0	8	-1	0	2796023	0	7	281	2796304	0	8	-1	10	2795053	0	7	1251	2796304	558.179	558.179	307.148	307.148	607	11	2782420	2	1674	2784094	0	112.182	112.182	76.7354	76.7354	D	NoTarget	0	1	2	8	-1	2	2795923	100	7	381
2	2	284	8	922	0	8	-1	1	2799571	0	7	272	2799843	0	8	-1	10	2798533	0	7	1310	2799843	558.179	558.179	307.008	307.008	608	11	2782420	2	1674	2784094	0	112.182	112.182	76.6139	76.6139	N	NoTarget	0	1	2	8	-1	15	2799470	101	7	373
2	2	285	8	1978	0	8	-1	0	2804172	0	7	266	2804438	0	8	-1	9	2802080	0	7	2358	2804438	558.179	558.179	306.845	306.845	609	11	2782420	2	1674	2784094	0	112.182	112.182	76.5047	76.5047	V	NoTarget	0	1	2	8	-1	14	2804072	100	7	366
2	2	286	8	1843	0	8	-1	1	2808640	0	7	216	2808856	0	8	-1	10	2806682	0	7	2174	2808856	558.179	558.179	306.486	306.486	610	11	2782420	2	1674	2784094	0	112.182	112.182	76.5661	76.5661	B	NoTarget	0	1	2	8	-1	14	2808539	101	7	317
2	2	287	8	1019	0	8	-1	1	2812271	0	7	285	2812556	0	8	-1	10	2811150	0	7	1406	2812556	558.179	558.179	306.402	306.402	611	11	2782420	2	1674	2784094	0	112.182	112.182	76.4265	76.4265	B	NoTarget	0	1	2	8	-1	1	2812170	101	7	386
2	2	288	8	569	0	8	-1	16	2815467	0	7	257	2815724	0	8	-1	10	2814781	0	7	943	2815724	558.179	558.179	306.208	306.208	612	11	2782420	2	1674	2784094	0	112.182	112.182	76.3387	76.3387	G	NoTarget	0	1	2	8	-1	1	2815351	116	7	373
2	2	289	8	1926	0	8	-1	0	2820018	0	7	338	2820356	0	8	-1	10	2817977	0	7	2379	2820356	558.179	558.179	306.332	306.332	613	11	2782420	2	1674	2784094	0	112.182	112.182	76.2147	76.2147	R	NoTarget	0	1	2	8	-1	15	2819918	100	7	438
2	2	290	8	1850	0	8	-1	1	2824486	0	7	328	2824814	0	8	-1	10	2822528	0	7	2286	2824814	558.179	558.179	306.416	306.416	614	11	2782420	2	1674	2784094	0	112.182	112.182	76.0777	76.0777	Q	NoTarget	0	1	2	8	-1	7	2824385	101	7	429
2	2	291	7	1443	0	8	-1	1	2828552	2511	7	785	2829337	0	8	-1	10	2826996	0	7	2341	2829337	558.179	558.179	308.271	308.271	615	11	2831063	2	2385	2833448	4	112.182	112.182	81.5663	81.5663	Z	NoTarget	0	1	2	8	-1	12	2828451	101	7	886
2	2	292	7	1396	0	8	-1	1	2834961	2526	7	279	2835240	0	8	-1	6	2833455	0	7	1785	2835240	558.179	558.179	308.158	308.158	616	26	2837487	1	1405	2838892	6	112.182	112.182	81.4284	81.4284	N	NoTarget	0	1	2	8	-1	9	2834860	101	7	380
2	2	293	8	1370	0	8	-1	0	2840382	0	7	241	2840623	0	8	-1	16	2838909	0	7	1714	2840623	558.179	558.179	307.9	307.9	617	26	2837487	1	1405	2838892	0	112.182	112.182	81.3777	81.3777	B	NoTarget	0	1	2	8	-1	3	2840282	100	7	341
2	2	294	8	1239	0	8	-1	1	2844248	0	7	228	2844476	0	8	-1	10	2842892	0	7	1584	2844476	558.179	558.179	307.594	307.594	618	26	2837487	1	1405	2838892	0	112.182	112.182	81.3715	81.3715	S	NoTarget	0	1	2	8	-1	16	2844147	101	7	329
2	2	295	8	1877	0	8	-1	0	2848748	0	7	287	2849035	0	8	-1	9	2846757	0	7	2278	2849035	558.179	558.179	307.515	307.515	619	26	2837487	1	1405	2838892	0	112.182	112.182	81.2254	81.2254	N	NoTarget	0	1	2	8	-1	14	2848648	100	7	387
2	2	296	8	1954	0	8	-1	0	2853316	0	7	468	2853784	0	8	-1	10	2851258	0	7	2526	2853784	558.179	558.179	308.125	308.125	620	26	2837487	1	1405	2838892	0	112.182	112.182	81.672	81.672	Z	NoTarget	0	1	2	8	-1	4	2853216	100	7	568
2	2	297	7	886	0	7	-1	1	2856814	0	8	658	2857472	0	7	-1	10	2855826	0	8	1646	2857472	561.621	561.621	308.125	308.125	621	26	2837487	1	1405	2838892	0	111.709	111.709	81.672	81.672	F	Target	0	1	1	7	-1	1	2856713	101	8	759
2	2	298	8	1334	0	8	-1	1	2860763	0	7	280	2861043	0	8	-1	10	2859324	0	7	1719	2861043	561.621	561.621	308.019	308.019	622	26	2837487	1	1405	2838892	0	111.709	111.709	81.535	81.535	G	NoTarget	0	1	2	8	-1	4	2860662	101	7	381
2	2	299	8	532	0	8	-1	0	2863908	0	7	391	2864299	0	8	-1	10	2863273	0	7	1026	2864299	561.621	561.621	308.332	308.332	623	26	2837487	1	1405	2838892	0	111.709	111.709	81.5399	81.5399	N	NoTarget	0	1	2	8	-1	3	2863808	100	7	491
2	2	300	8	1726	0	8	-1	0	2868259	0	7	285	2868544	0	8	-1	10	2866418	0	7	2126	2868544	561.621	561.621	308.244	308.244	624	26	2837487	1	1405	2838892	0	111.709	111.709	81.3985	81.3985	R	NoTarget	0	1	2	8	-1	15	2868159	100	7	385
2	2	301	8	854	0	8	-1	0	2871739	0	7	214	2871953	0	8	-1	10	2870769	0	7	1184	2871953	561.621	561.621	307.891	307.891	625	26	2837487	1	1405	2838892	0	111.709	111.709	81.4498	81.4498	S	NoTarget	0	1	2	8	-1	16	2871639	100	7	314
2	2	302	8	1206	0	8	-1	1	2875572	0	7	251	2875823	0	8	-1	10	2874249	0	7	1574	2875823	561.621	561.621	307.679	307.679	626	26	2837487	1	1405	2838892	0	111.709	111.709	81.3714	81.3714	D	NoTarget	0	1	2	8	-1	16	2875471	101	7	352
2	2	303	8	1991	0	8	-1	0	2880173	0	7	249	2880422	0	8	-1	9	2878081	0	7	2341	2880422	561.621	561.621	307.461	307.461	627	26	2837487	1	1405	2838892	0	111.709	111.709	81.2982	81.2982	Q	NoTarget	0	1	2	8	-1	1	2880073	100	7	349
2	2	304	7	1424	0	8	-1	1	2884223	2526	7	536	2884759	0	8	-1	10	2882683	0	7	2076	2884759	561.621	561.621	308.307	308.307	628	26	2886749	3	1775	2888524	4	111.709	111.709	82.3302	82.3302	D	NoTarget	0	1	2	8	-1	15	2884122	101	7	637
2	2	305	7	638	0	8	-1	0	2889292	2511	7	810	2890102	0	8	-1	14	2888539	0	7	1563	2890102	561.621	561.621	310.159	310.159	629	11	2891803	1	1297	2893100	4	111.709	111.709	87.6466	87.6466	G	NoTarget	0	1	2	8	-1	15	2889192	100	7	910
2	2	306	8	852	0	8	-1	0	2894061	0	7	245	2894306	0	8	-1	6	2893107	0	7	1199	2894306	561.621	561.621	309.919	309.919	630	11	2891803	1	1297	2893100	0	111.709	111.709	87.5739	87.5739	Q	NoTarget	0	1	2	8	-1	2	2893961	100	7	345
2	2	307	8	1122	0	8	-1	1	2897810	0	7	322	2898132	0	8	-1	10	2896571	0	7	1561	2898132	561.621	561.621	309.963	309.963	631	11	2891803	1	1297	2893100	0	111.709	111.709	87.4158	87.4158	G	NoTarget	0	1	2	8	-1	16	2897709	101	7	423
2	2	308	8	924	0	8	-1	1	2901357	0	7	325	2901682	0	8	-1	9	2900319	0	7	1363	2901682	561.621	561.621	310.018	310.018	632	11	2891803	1	1297	2893100	0	111.709	111.709	87.2603	87.2603	V	NoTarget	0	1	2	8	-1	13	2901256	101	7	426
2	2	309	8	1512	0	8	-1	1	2905490	0	7	425	2905915	0	8	-1	10	2903867	0	7	2048	2905915	561.621	561.621	310.436	310.436	633	11	2891803	1	1297	2893100	0	111.709	111.709	87.3765	87.3765	D	NoTarget	0	1	2	8	-1	10	2905389	101	7	526
2	2	310	8	577	0	8	-1	1	2908686	0	7	477	2909163	0	8	-1	10	2908000	0	7	1163	2909163	561.621	561.621	311.04	311.04	634	11	2891803	1	1297	2893100	0	111.709	111.709	87.7918	87.7918	D	NoTarget	0	1	2	8	-1	8	2908585	101	7	578
2	2	311	8	1012	0	8	-1	1	2912317	0	7	368	2912685	0	8	-1	10	2911196	0	7	1489	2912685	561.621	561.621	311.245	311.245	635	11	2891803	1	1297	2893100	0	111.709	111.709	87.6994	87.6994	B	NoTarget	0	1	2	8	-1	8	2912216	101	7	469
2	2	312	7	949	0	7	-1	1	2915881	0	8	605	2916486	0	7	-1	10	2914827	0	8	1659	2916486	563.067	563.067	311.245	311.245	636	11	2891803	1	1297	2893100	0	110.052	110.052	87.6994	87.6994	F	Target	0	1	1	7	-1	4	2915780	101	8	706
2	2	313	8	538	0	8	-1	0	2919043	0	7	239	2919282	0	8	-1	10	2918391	0	7	891	2919282	563.067	563.067	310.986	310.986	637	11	2891803	1	1297	2893100	0	110.052	110.052	87.6482	87.6482	N	NoTarget	0	1	2	8	-1	14	2918943	100	7	339
2	2	314	7	1967	0	8	-1	0	2923628	2511	7	573	2924201	0	8	-1	10	2921553	0	7	2648	2924201	563.067	563.067	311.925	311.925	638	11	2926139	2	1088	2927227	4	110.052	110.052	88.8855	88.8855	Z	NoTarget	0	1	2	8	-1	8	2923528	100	7	673
2	2	315	8	1072	0	8	-1	0	2928430	0	7	391	2928821	0	8	-1	14	2927242	0	7	1579	2928821	563.067	563.067	312.207	312.207	639	11	2926139	2	1088	2927227	0	110.052	110.052	88.8518	88.8518	S	NoTarget	0	1	2	8	-1	16	2928330	100	7	491
2	2	316	8	1506	0	8	-1	0	2932547	0	7	454	2933001	0	8	-1	10	2930940	0	7	2061	2933001	563.067	563.067	312.712	312.712	640	11	2926139	2	1088	2927227	0	110.052	110.052	89.0954	89.0954	G	NoTarget	0	1	2	8	-1	1	2932447	100	7	554
2	2	317	8	976	0	8	-1	0	2936144	0	7	291	2936435	0	8	-1	10	2935057	0	7	1378	2936435	563.067	563.067	312.635	312.635	641	11	2926139	2	1088	2927227	0	110.052	110.052	88.9462	88.9462	Z	NoTarget	0	1	2	8	-1	11	2936044	100	7	391
2	2	318	8	936	0	8	-1	1	2939692	0	7	298	2939990	0	8	-1	10	2938654	0	7	1336	2939990	563.067	563.067	312.583	312.583	642	11	2926139	2	1088	2927227	0	110.052	110.052	88.7926	88.7926	Z	NoTarget	0	1	2	8	-1	1	2939591	101	7	399
2	2	319	8	622	0	8	-1	1	2942938	0	7	328	2943266	0	8	-1	10	2942202	0	7	1064	2943266	563.067	563.067	312.637	312.637	643	11	2926139	2	1088	2927227	0	110.052	110.052	88.6403	88.6403	R	NoTarget	0	1	2	8	-1	13	2942837	101	7	429
2	2	320	8	1224	0	8	-1	0	2946786	0	7	269	2947055	0	8	-1	10	2945448	0	7	1607	2947055	563.067	563.067	312.484	312.484	644	11	2926139	2	1088	2927227	0	110.052	110.052	88.5218	88.5218	G	NoTarget	0	1	2	8	-1	14	2946686	100	7	369
2	2	321	8	1934	0	8	-1	1	2951338	0	7	312	2951650	0	8	-1	10	2949296	0	7	2354	2951650	563.067	563.067	312.483	312.483	645	11	2926139	2	1088	2927227	0	110.052	110.052	88.3664	88.3664	G	NoTarget	0	1	2	8	-1	7	2951237	101	7	413
2	2	322	7	1784	0	7	-1	1	2955739	0	8	539	2956278	0	7	-1	10	2953848	0	8	2430	2956278	562.29	562.29	312.483	312.483	646	11	2926139	2	1088	2927227	0	108.288	108.288	88.3664	88.3664	F	Target	0	1	1	7	-1	6	2955638	101	8	640
2	2	323	7	1015	0	8	-1	1	2959370	2511	7	334	2959704	0	8	-1	9	2958248	0	7	1456	2959704	562.29	562.29	312.557	312.557	647	11	2961881	2	1898	2963779	6	108.288	108.288	88.2209	88.2209	R	NoTarget	0	1	2	8	-1	6	2959269	101	7	435
2	2	324	7	653	0	8	-1	16	2964557	2511	7	219	2964776	0	8	-1	7	2963787	0	7	989	2964776	562.29	562.29	312.233	312.233	648	11	2967068	1	1343	2968411	6	108.288	108.288	88.2395	88.2395	N	NoTarget	0	1	2	8	-1	1	2964441	116	7	335
2	2	325	8	1033	0	8	-1	0	2969560	0	7	219	2969779	0	8	-1	10	2968422	0	7	1357	2969779	562.29	562.29	311.91	311.91	649	11	2967068	1	1343	2968411	0	108.288	108.288	88.2567	88.2567	V	NoTarget	0	1	2	8	-1	5	2969460	100	7	319
2	3	1	8	1747	0	8	-1	1	3070627	0	7	248	3070875	0	8	-1	8	3068769	0	7	2106	3070875	0	0	0	0	650	11	2967068	1	1343	2968411	0	0	0	0	0	B	NoTarget	0	1	2	8	-1	10	3070526	101	7	349
2	3	2	8	1477	0	8	-1	0	3074726	0	7	268	3074994	0	8	-1	10	3073137	0	7	1857	3074994	0	0	0	0	651	11	2967068	1	1343	2968411	0	0	0	0	0	G	NoTarget	0	1	2	8	-1	12	3074626	100	7	368
2	3	3	8	538	0	8	-1	1	3077889	0	7	257	3078146	0	8	-1	10	3077236	0	7	910	3078146	0	0	0	0	652	11	2967068	1	1343	2968411	0	0	0	0	0	V	NoTarget	0	1	2	8	-1	14	3077788	101	7	358
2	3	4	8	1239	0	8	-1	0	3081754	0	7	301	3082055	0	8	-1	10	3080399	0	7	1656	3082055	0	0	0	0	653	11	2967068	1	1343	2968411	0	0	0	0	0	V	NoTarget	0	1	2	8	-1	16	3081654	100	7	401
2	3	5	8	737	0	8	-1	0	3085117	0	7	215	3085332	0	8	-1	10	3084264	0	7	1068	3085332	0	0	0	0	654	11	2967068	1	1343	2968411	0	0	0	0	0	V	NoTarget	0	1	2	8	-1	16	3085017	100	7	315
2	3	6	7	1794	0	8	-1	1	3089535	2511	7	207	3089742	0	8	-1	10	3087627	0	7	2115	3089742	0	0	207	207	655	11	3092046	1	1243	3093289	0	0	0	0	0	S	NoTarget	0	1	2	8	-1	13	3089434	101	7	308
2	3	7	8	1166	0	8	-1	1	3094572	0	7	290	3094862	0	8	-1	10	3093300	0	7	1562	3094862	0	0	248.5	248.5	656	11	3092046	1	1243	3093289	0	0	0	58.6899	58.6899	N	NoTarget	0	1	2	8	-1	5	3094471	101	7	391
2	3	8	8	745	0	8	-1	1	3097935	0	7	252	3098187	0	8	-1	9	3097081	0	7	1106	3098187	0	0	249.667	249.667	657	11	3092046	1	1243	3093289	0	0	0	41.5492	41.5492	R	NoTarget	0	1	2	8	-1	8	3097834	101	7	353
2	3	9	8	538	0	8	-1	0	3101097	0	7	221	3101318	0	8	-1	10	3100445	0	7	873	3101318	0	0	242.5	242.5	658	11	3092046	1	1243	3093289	0	0	0	36.8284	36.8284	N	NoTarget	0	1	2	8	-1	14	3100997	100	7	321
2	3	10	8	1181	0	7	-1	1	3104896	2511	8	473	3105369	0	7	-1	10	3103607	0	8	1762	3105369	473	473	242.5	242.5	659	11	3107407	1	1461	3108868	0	0	0	36.8284	36.8284	F	Target	0	1	1	7	-1	7	3104795	101	8	574
2	3	11	8	1269	0	8	-1	1	3110251	0	7	279	3110530	0	8	-1	9	3108878	0	7	1652	3110530	473	473	249.8	249.8	660	11	3107407	1	1461	3108868	0	0	0	35.8288	35.8288	G	NoTarget	0	1	2	8	-1	3	3110150	101	7	380
2	3	12	7	1414	0	8	-1	1	3114283	2511	7	270	3114553	0	8	-1	9	3112760	0	7	1793	3114553	473	473	253.167	253.167	661	11	3116794	1	1318	3118112	6	0	0	33.0903	33.0903	D	NoTarget	0	1	2	8	-1	8	3114182	101	7	371
2	3	13	8	520	0	8	-1	1	3118768	0	7	345	3119113	0	8	-1	18	3118131	0	7	982	3119113	473	473	266.286	266.286	662	11	3116794	1	1318	3118112	0	0	0	46.0135	46.0135	N	NoTarget	0	1	2	8	-1	16	3118667	101	7	446
2	3	14	7	573	0	8	-1	1	3121964	2526	7	280	3122244	0	8	-1	9	3121277	0	7	967	3122244	473	473	268	268	663	26	3124490	1	1236	3125726	6	0	0	42.8752	42.8752	V	NoTarget	0	1	2	8	-1	13	3121863	101	7	381
2	3	15	8	1460	0	8	-1	1	3127318	0	7	268	3127586	0	8	-1	18	3125745	0	7	1841	3127586	473	473	268	268	664	26	3124490	1	1236	3125726	0	0	0	40.1061	40.1061	G	NoTarget	0	1	2	8	-1	12	3127217	101	7	369
2	3	16	7	1388	0	7	-1	0	3131317	0	8	530	3131847	0	7	-1	10	3129828	0	8	2019	3131847	501.5	501.5	268	268	665	26	3124490	1	1236	3125726	0	40.3051	40.3051	40.1061	40.1061	F	Target	0	1	1	7	-1	1	3131217	100	8	630
2	3	17	7	1362	0	8	-1	0	3135299	2511	7	498	3135797	0	8	-1	10	3133827	0	7	1970	3135797	501.5	501.5	291	291	666	11	3137810	2	1921	3139731	4	40.3051	40.3051	81.9743	81.9743	Z	NoTarget	0	1	2	8	-1	10	3135199	100	7	598
2	3	18	8	1824	0	8	-1	16	3141691	0	7	248	3141939	0	8	-1	18	3139750	0	7	2189	3141939	501.5	501.5	287.091	287.091	667	11	3137810	2	1921	3139731	0	40.3051	40.3051	78.8409	78.8409	Z	NoTarget	0	1	2	8	-1	1	3141575	116	7	364
2	3	19	8	1726	0	8	-1	1	3146042	0	7	267	3146309	0	8	-1	10	3144201	0	7	2108	3146309	501.5	501.5	285.417	285.417	668	11	3137810	2	1921	3139731	0	40.3051	40.3051	75.3953	75.3953	N	NoTarget	0	1	2	8	-1	14	3145941	101	7	368
2	3	20	8	1381	0	8	-1	1	3150042	0	7	265	3150307	0	8	-1	10	3148552	0	7	1755	3150307	501.5	501.5	283.846	283.846	669	11	3137810	2	1921	3139731	0	40.3051	40.3051	72.4072	72.4072	Q	NoTarget	0	1	2	8	-1	8	3149941	101	7	366
2	3	21	8	838	0	8	-1	1	3153505	0	7	244	3153749	0	8	-1	9	3152551	0	7	1198	3153749	501.5	501.5	281	281	670	11	3137810	2	1921	3139731	0	40.3051	40.3051	70.377	70.377	B	NoTarget	0	1	2	8	-1	15	3153404	101	7	345
2	3	22	8	1499	0	8	-1	1	3157622	0	7	227	3157849	0	8	-1	10	3156015	0	7	1834	3157849	501.5	501.5	277.4	277.4	671	11	3137810	2	1921	3139731	0	40.3051	40.3051	69.2354	69.2354	B	NoTarget	0	1	2	8	-1	7	3157521	101	7	328
2	3	23	7	660	0	7	-1	1	3160901	0	8	603	3161504	0	7	-1	9	3160131	0	8	1373	3161504	535.333	535.333	277.4	277.4	672	11	3137810	2	1921	3139731	0	65.1639	65.1639	69.2354	69.2354	F	Target	0	1	1	7	-1	9	3160800	101	8	704
2	3	24	8	792	0	8	-1	0	3164314	0	7	309	3164623	0	8	-1	9	3163410	0	7	1213	3164623	535.333	535.333	279.375	279.375	673	11	3137810	2	1921	3139731	0	65.1639	65.1639	67.3527	67.3527	D	NoTarget	0	1	2	8	-1	12	3164214	100	7	409
2	3	25	7	1621	0	8	-1	1	3168548	2526	7	223	3168771	0	8	-1	10	3166824	1623	7	1947	3168771	535.333	535.333	276.059	276.059	674	26	3171074	2	1264	3172338	6	65.1639	65.1639	66.6319	66.6319	D	NoTarget	0	1	2	8	-1	2	3168447	101	7	324
2	3	26	8	760	0	8	-1	1	3173217	0	7	312	3173529	0	8	-1	7	3172346	0	7	1183	3173529	535.333	535.333	278.056	278.056	675	26	3171074	2	1264	3172338	0	65.1639	65.1639	65.1952	65.1952	S	NoTarget	0	1	2	8	-1	10	3173116	101	7	413
2	3	27	7	1492	0	8	-1	0	3177332	2511	7	236	3177568	0	8	-1	9	3175726	0	7	1842	3177568	535.333	535.333	275.842	275.842	676	11	3179843	1	1562	3181405	6	65.1639	65.1639	64.0887	64.0887	N	NoTarget	0	1	2	8	-1	14	3177232	100	7	336
2	3	28	7	1377	0	8	-1	1	3182905	2526	7	263	3183168	0	8	-1	9	3181415	0	7	1753	3183168	535.333	535.333	275.2	275.2	677	26	3185431	1	1086	3186517	6	65.1639	65.1639	62.4454	62.4454	S	NoTarget	0	1	2	8	-1	12	3182804	101	7	364
2	3	29	8	1587	0	7	-1	1	3188226	2526	8	483	3188709	0	7	-1	17	3186535	0	8	2174	3188709	522.25	522.25	275.2	275.2	678	26	3190752	1	1080	3191832	3	59.2924	59.2924	62.4454	62.4454	F	Target	0	1	1	7	-1	3	3188125	101	8	584
2	3	30	7	730	0	8	-1	1	3192677	2526	7	478	3193155	0	8	-1	7	3191840	0	7	1315	3193155	522.25	522.25	284.857	284.857	679	26	3195203	1	1064	3196267	4	59.2924	59.2924	75.2524	75.2524	Q	NoTarget	0	1	2	8	-1	6	3192576	101	7	579
2	3	31	8	1492	0	8	-1	1	3197881	0	7	363	3198244	0	8	-1	7	3196274	0	7	1970	3198244	522.25	522.25	288.409	288.409	680	26	3195203	1	1064	3196267	0	59.2924	59.2924	75.3049	75.3049	Z	NoTarget	0	1	2	8	-1	14	3197780	101	7	464
2	3	32	8	1403	0	8	-1	0	3201896	0	7	225	3202121	0	8	-1	9	3200390	0	7	1731	3202121	522.25	522.25	285.652	285.652	681	26	3195203	1	1064	3196267	0	59.2924	59.2924	74.7521	74.7521	D	NoTarget	0	1	2	8	-1	3	3201796	100	7	325
2	3	33	8	1681	0	8	-1	1	3206197	0	7	427	3206624	0	8	-1	10	3204406	0	7	2218	3206624	522.25	522.25	291.542	291.542	682	26	3195203	1	1064	3196267	0	59.2924	59.2924	78.5964	78.5964	G	NoTarget	0	1	2	8	-1	9	3206096	101	7	528
2	3	34	8	1797	0	8	-1	0	3210614	0	7	344	3210958	0	8	-1	9	3208706	0	7	2252	3210958	522.25	522.25	293.64	293.64	683	26	3195203	1	1064	3196267	0	59.2924	59.2924	77.6535	77.6535	Z	NoTarget	0	1	2	8	-1	11	3210514	100	7	444
2	3	35	8	1592	0	8	-1	1	3214831	0	7	432	3215263	0	8	-1	10	3213124	0	7	2139	3215263	522.25	522.25	298.962	298.962	684	26	3195203	1	1064	3196267	0	59.2924	59.2924	80.7785	80.7785	Z	NoTarget	0	1	2	8	-1	14	3214730	101	7	533
2	3	36	7	1894	0	7	-1	1	3219349	0	8	558	3219907	0	7	-1	10	3217341	0	8	2566	3219907	529.4	529.4	298.962	298.962	685	26	3195203	1	1064	3196267	0	53.7801	53.7801	80.7785	80.7785	F	Target	0	1	1	7	-1	13	3219248	101	8	659
2	3	37	8	1307	0	8	-1	1	3223281	0	7	274	3223555	0	8	-1	9	3221858	0	7	1697	3223555	529.4	529.4	298.037	298.037	686	26	3195203	1	1064	3196267	0	53.7801	53.7801	79.3553	79.3553	D	NoTarget	0	1	2	8	-1	15	3223180	101	7	375
2	3	38	7	1822	0	8	-1	0	3227715	2511	7	262	3227977	0	8	-1	10	3225791	0	7	2186	3227977	529.4	529.4	296.75	296.75	687	11	3230226	2	1463	3231689	6	53.7801	53.7801	78.1692	78.1692	V	NoTarget	0	1	2	8	-1	2	3227615	100	7	362
2	3	39	7	1260	0	8	-1	1	3233070	2526	7	229	3233299	0	8	-1	7	3231697	0	7	1602	3233299	529.4	529.4	294.414	294.414	688	26	3235596	1	1161	3236757	6	53.7801	53.7801	77.7847	77.7847	B	NoTarget	0	1	2	8	-1	12	3232969	101	7	330
2	3	40	8	1721	0	8	-1	1	3238592	0	7	292	3238884	0	8	-1	10	3236768	0	7	2116	3238884	529.4	529.4	294.333	294.333	689	26	3235596	1	1161	3236757	0	53.7801	53.7801	76.4331	76.4331	B	NoTarget	0	1	2	8	-1	2	3238491	101	7	393
2	3	41	8	991	0	8	-1	1	3242206	0	7	261	3242467	0	8	-1	9	3241101	0	7	1366	3242467	529.4	529.4	293.258	293.258	690	26	3235596	1	1161	3236757	0	53.7801	53.7801	75.3865	75.3865	V	NoTarget	0	1	2	8	-1	13	3242105	101	7	362
2	3	42	7	913	0	7	-1	1	3245737	0	8	475	3246212	0	7	-1	10	3244716	0	8	1496	3246212	520.333	520.333	293.258	293.258	691	26	3235596	1	1161	3236757	0	52.9818	52.9818	75.3865	75.3865	F	Target	0	1	1	7	-1	7	3245636	101	8	576
2	3	43	8	976	0	8	-1	0	3249334	0	7	239	3249573	0	8	-1	9	3248246	0	7	1327	3249573	520.333	520.333	291.562	291.562	692	26	3235596	1	1161	3236757	0	52.9818	52.9818	74.7784	74.7784	G	NoTarget	0	1	2	8	-1	12	3249234	100	7	339
2	3	44	8	1608	0	8	-1	1	3253568	0	7	375	3253943	0	8	-1	10	3251844	0	7	2099	3253943	520.333	520.333	294.091	294.091	693	26	3235596	1	1161	3236757	0	52.9818	52.9818	75.0201	75.0201	N	NoTarget	0	1	2	8	-1	15	3253467	101	7	476
2	3	45	8	1091	0	8	-1	1	3257283	0	7	328	3257611	0	8	-1	9	3256077	0	7	1534	3257611	520.333	520.333	295.088	295.088	694	26	3235596	1	1161	3236757	0	52.9818	52.9818	74.1033	74.1033	D	NoTarget	0	1	2	8	-1	14	3257182	101	7	429
2	3	46	8	1787	0	8	-1	1	3261683	0	7	201	3261884	0	8	-1	9	3259792	0	7	2092	3261884	520.333	520.333	292.4	292.4	695	26	3235596	1	1161	3236757	0	52.9818	52.9818	74.7176	74.7176	V	NoTarget	0	1	2	8	-1	3	3261582	101	7	302
2	3	47	8	527	0	8	-1	1	3264829	0	7	319	3265148	0	8	-1	10	3264193	0	7	955	3265148	520.333	520.333	293.139	293.139	696	26	3235596	1	1161	3236757	0	52.9818	52.9818	73.7758	73.7758	B	NoTarget	0	1	2	8	-1	8	3264728	101	7	420
2	3	48	8	1993	0	8	-1	1	3269447	0	7	252	3269699	0	8	-1	9	3267338	0	7	2361	3269699	520.333	520.333	292.027	292.027	697	26	3235596	1	1161	3236757	0	52.9818	52.9818	73.0576	73.0576	S	NoTarget	0	1	2	8	-1	15	3269346	101	7	353
2	3	49	8	931	0	8	-1	1	3272995	0	7	296	3273291	0	8	-1	10	3271957	0	7	1334	3273291	520.333	520.333	292.132	292.132	698	26	3235596	1	1161	3236757	0	52.9818	52.9818	72.0665	72.0665	G	NoTarget	0	1	2	8	-1	6	3272894	101	7	397
2	3	50	8	1098	0	8	-1	0	3276709	0	7	225	3276934	0	8	-1	9	3275504	0	7	1430	3276934	520.333	520.333	290.41	290.41	699	26	3235596	1	1161	3236757	0	52.9818	52.9818	71.9198	71.9198	G	NoTarget	0	1	2	8	-1	7	3276609	100	7	325
2	3	51	7	529	0	7	-1	1	3279855	0	8	578	3280433	0	7	-1	10	3279219	0	8	1214	3280433	528.571	528.571	290.41	290.41	700	26	3235596	1	1161	3236757	0	53.0498	53.0498	71.9198	71.9198	F	Target	0	1	1	7	-1	6	3279754	101	8	679
2	3	52	8	582	0	8	-1	1	3283051	0	7	291	3283342	0	8	-1	10	3282365	0	7	977	3283342	528.571	528.571	290.425	290.425	701	26	3235596	1	1161	3236757	0	53.0498	53.0498	70.9918	70.9918	G	NoTarget	0	1	2	8	-1	3	3282950	101	7	392
2	3	53	8	1928	0	8	-1	0	3287602	0	7	388	3287990	0	8	-1	10	3285561	0	7	2429	3287990	528.571	528.571	292.805	292.805	702	26	3235596	1	1161	3236757	0	53.0498	53.0498	71.7361	71.7361	R	NoTarget	0	1	2	8	-1	13	3287502	100	7	488
2	3	54	8	1227	0	8	-1	1	3291451	0	7	280	3291731	0	8	-1	10	3290112	0	7	1619	3291731	528.571	528.571	292.5	292.5	703	26	3235596	1	1161	3236757	0	53.0498	53.0498	70.8834	70.8834	D	NoTarget	0	1	2	8	-1	11	3291350	101	7	381
2	3	55	8	792	0	8	-1	1	3294865	0	7	267	3295132	0	8	-1	10	3293961	0	7	1171	3295132	528.571	528.571	291.907	291.907	704	26	3235596	1	1161	3236757	0	53.0498	53.0498	70.1423	70.1423	S	NoTarget	0	1	2	8	-1	11	3294764	101	7	368
2	3	56	8	1146	0	8	-1	0	3298629	0	7	232	3298861	0	8	-1	9	3297374	0	7	1487	3298861	528.571	528.571	290.545	290.545	705	26	3235596	1	1161	3236757	0	53.0498	53.0498	69.9077	69.9077	G	NoTarget	0	1	2	8	-1	9	3298529	100	7	332
2	3	57	8	1052	0	8	-1	1	3302294	0	7	303	3302597	0	8	-1	10	3301139	0	7	1458	3302597	528.571	528.571	290.822	290.822	706	26	3235596	1	1161	3236757	0	53.0498	53.0498	69.1337	69.1337	Q	NoTarget	0	1	2	8	-1	2	3302193	101	7	404
2	3	58	8	673	0	8	-1	0	3305590	0	7	376	3305966	0	8	-1	9	3304803	0	7	1163	3305966	528.571	528.571	292.674	292.674	707	26	3235596	1	1161	3236757	0	53.0498	53.0498	69.5053	69.5053	D	NoTarget	0	1	2	8	-1	14	3305490	100	7	476
2	3	59	8	1917	0	8	-1	1	3310125	0	7	284	3310409	0	8	-1	10	3308100	0	7	2309	3310409	528.571	528.571	292.489	292.489	708	26	3235596	1	1161	3236757	0	53.0498	53.0498	68.7573	68.7573	B	NoTarget	0	1	2	8	-1	7	3310024	101	7	385
2	3	60	8	1342	0	8	-1	0	3314090	0	7	204	3314294	0	8	-1	9	3312634	0	7	1660	3314294	528.571	528.571	290.646	290.646	709	26	3235596	1	1161	3236757	0	53.0498	53.0498	69.2106	69.2106	B	NoTarget	0	1	2	8	-1	14	3313990	100	7	304
2	3	61	7	1340	0	8	-1	0	3318056	2511	7	229	3318285	0	8	-1	10	3316600	0	7	1685	3318285	528.571	528.571	289.388	289.388	710	11	3320567	2	1301	3321868	6	53.0498	53.0498	69.0497	69.0497	V	NoTarget	0	1	2	8	-1	16	3317956	100	7	329
2	3	62	7	877	0	8	-1	1	3322876	2526	7	461	3323337	0	8	-1	19	3321888	0	7	1449	3323337	528.571	528.571	292.82	292.82	711	26	3325402	1	1179	3326581	4	53.0498	53.0498	72.523	72.523	V	NoTarget	0	1	2	8	-1	10	3322775	101	7	562
2	3	63	7	1644	0	8	-1	1	3328347	2511	7	321	3328668	0	8	-1	8	3326590	0	7	2078	3328668	528.571	528.571	293.373	293.373	712	11	3330858	1	1131	3331989	6	53.0498	53.0498	71.9024	71.9024	R	NoTarget	0	1	2	8	-1	12	3328246	101	7	422
2	3	64	8	1051	0	8	-1	0	3333149	0	7	329	3333478	0	8	-1	6	3331995	0	7	1483	3333478	528.571	528.571	294.058	294.058	713	11	3330858	1	1131	3331989	0	53.0498	53.0498	71.3652	71.3652	V	NoTarget	0	1	2	8	-1	3	3333049	100	7	429
2	3	65	8	1326	0	8	-1	0	3337098	0	7	261	3337359	0	8	-1	10	3335659	0	7	1700	3337359	528.571	528.571	293.434	293.434	714	11	3330858	1	1131	3331989	0	53.0498	53.0498	70.8214	70.8214	R	NoTarget	0	1	2	8	-1	13	3336998	100	7	361
2	3	66	8	578	0	7	-1	0	3340294	2511	8	725	3341019	0	7	-1	10	3339608	0	8	1411	3341019	553.125	553.125	293.434	293.434	715	11	3342805	2	2140	3344945	1	85.0604	85.0604	70.8214	70.8214	F	Target	0	1	1	7	-1	8	3340194	100	8	825
2	3	67	8	1973	0	8	-1	0	3347037	0	7	269	3347306	0	8	-1	16	3344962	0	7	2344	3347306	553.125	553.125	292.981	292.981	716	11	3342805	2	2140	3344945	0	85.0604	85.0604	70.2289	70.2289	B	NoTarget	0	1	2	8	-1	2	3346937	100	7	369
2	3	68	8	762	0	8	-1	1	3350418	0	7	257	3350675	0	8	-1	10	3349547	0	7	1128	3350675	553.125	553.125	292.327	292.327	717	11	3342805	2	2140	3344945	0	85.0604	85.0604	69.7445	69.7445	V	NoTarget	0	1	2	8	-1	8	3350317	101	7	358
2	3	69	7	1267	0	8	-1	0	3354299	2511	7	447	3354746	0	8	-1	9	3352927	0	7	1819	3354746	553.125	553.125	295.089	295.089	718	11	3356810	2	3682	3360492	4	85.0604	85.0604	72.1323	72.1323	Z	NoTarget	0	1	2	8	-1	5	3354199	100	7	547
2	3	70	8	507	0	8	-1	0	3361126	0	7	383	3361509	0	8	-1	14	3360507	0	7	1002	3361509	553.125	553.125	296.632	296.632	719	11	3356810	2	3682	3360492	0	85.0604	85.0604	72.4275	72.4275	G	NoTarget	0	1	2	8	-1	12	3361026	100	7	483
2	3	71	8	772	1	7	-1	0	3364523	2511	7	206	3364729	1	7	-1	10	3363636	0	7	1093	3364729	514.556	514.556	296.632	296.632	720	11	3367034	2	2077	3369111	2	140.425	140.425	72.4275	72.4275	F	Target	1	0	11	7	-1	15	3364423	100	7	306
2	3	72	7	653	0	8	-1	0	3369894	2511	7	400	3370294	0	8	-1	13	3369125	0	7	1169	3370294	514.556	514.556	298.414	298.414	721	11	3372405	1	1363	3373768	6	140.425	140.425	73.0611	73.0611	G	NoTarget	0	1	2	8	-1	16	3369794	100	7	500
2	3	73	8	1153	0	8	-1	0	3375031	0	7	299	3375330	0	8	-1	7	3373776	0	7	1554	3375330	514.556	514.556	298.424	298.424	722	11	3372405	1	1363	3373768	0	140.425	140.425	72.4286	72.4286	D	NoTarget	0	1	2	8	-1	2	3374931	100	7	399
2	3	74	8	1219	0	8	-1	0	3378863	0	7	292	3379155	0	8	-1	10	3377541	0	7	1614	3379155	514.556	514.556	298.317	298.317	723	11	3372405	1	1363	3373768	0	140.425	140.425	71.817	71.817	N	NoTarget	0	1	2	8	-1	3	3378763	100	7	392
2	3	75	8	1266	0	8	-1	1	3382746	0	7	238	3382984	0	8	-1	10	3381373	0	7	1611	3382984	514.556	514.556	297.328	297.328	724	11	3372405	1	1363	3373768	0	140.425	140.425	71.6335	71.6335	G	NoTarget	0	1	2	8	-1	6	3382645	101	7	339
2	3	76	8	1975	0	8	-1	16	3387347	0	7	209	3387556	0	8	-1	9	3385255	0	7	2301	3387556	514.556	514.556	295.903	295.903	725	11	3372405	1	1363	3373768	0	140.425	140.425	71.9241	71.9241	V	NoTarget	0	1	2	8	-1	1	3387231	116	7	325
2	3	77	7	915	0	8	-1	0	3390877	2511	7	238	3391115	0	8	-1	10	3389857	0	7	1258	3391115	514.556	514.556	294.984	294.984	726	11	3393388	3	1871	3395259	6	140.425	140.425	71.7137	71.7137	R	NoTarget	0	1	2	8	-1	5	3390777	100	7	338
2	3	78	8	1289	0	8	-1	16	3396684	0	7	177	3396861	0	8	-1	18	3395278	0	7	1583	3396861	514.556	514.556	293.141	293.141	727	11	3393388	3	1871	3395259	0	140.425	140.425	72.6548	72.6548	G	NoTarget	0	1	2	8	-1	1	3396568	116	7	293
2	3	79	7	1033	0	8	-1	1	3400332	2526	7	447	3400779	0	8	-1	10	3399194	0	7	1585	3400779	514.556	514.556	295.508	295.508	728	26	3402858	3	4017	3406875	4	140.425	140.425	74.5684	74.5684	Z	NoTarget	0	1	2	8	-1	4	3400231	101	7	548
2	3	80	8	1817	0	8	-1	1	3408816	0	7	291	3409107	0	8	-1	15	3406891	0	7	2216	3409107	514.556	514.556	295.439	295.439	729	26	3402858	3	4017	3406875	0	140.425	140.425	73.9946	73.9946	G	NoTarget	0	1	2	8	-1	7	3408715	101	7	392
2	3	81	8	842	0	8	-1	1	3412279	0	7	250	3412529	0	8	-1	9	3411325	0	7	1204	3412529	514.556	514.556	294.761	294.761	730	26	3402858	3	4017	3406875	0	140.425	140.425	73.6415	73.6415	B	NoTarget	0	1	2	8	-1	11	3412178	101	7	351
2	3	82	8	1883	0	8	-1	1	3416781	0	7	287	3417068	0	8	-1	10	3414789	0	7	2279	3417068	514.556	514.556	294.647	294.647	731	26	3402858	3	4017	3406875	0	140.425	140.425	73.0959	73.0959	G	NoTarget	0	1	2	8	-1	8	3416680	101	7	388
2	3	83	8	1365	0	8	-1	0	3420762	0	7	232	3420994	0	8	-1	9	3419290	0	7	1704	3420994	514.556	514.556	293.739	293.739	732	26	3402858	3	4017	3406875	0	140.425	140.425	72.9473	72.9473	G	NoTarget	0	1	2	8	-1	7	3420662	100	7	332
2	3	84	7	960	0	8	-1	0	3424343	2511	7	638	3424981	0	8	-1	10	3423272	0	7	1709	3424981	514.556	514.556	298.657	298.657	733	11	3426854	3	3893	3430747	4	140.425	140.425	83.2903	83.2903	S	NoTarget	0	1	2	8	-1	11	3424243	100	7	738
2	3	85	8	1031	0	8	-1	1	3431907	0	7	192	3432099	0	8	-1	21	3430769	0	7	1330	3432099	514.556	514.556	297.155	297.155	734	11	3426854	3	3893	3430747	0	140.425	140.425	83.6564	83.6564	D	NoTarget	0	1	2	8	-1	6	3431806	101	7	293
2	3	86	8	1085	0	7	-1	0	3435604	2511	8	623	3436227	0	7	-1	9	3434416	0	8	1811	3436227	525.4	525.4	297.155	297.155	735	11	3438115	3	1856	3439971	3	136.764	136.764	83.6564	83.6564	F	Target	0	1	1	7	-1	3	3435504	100	8	723
2	3	87	7	690	0	8	-1	1	3440792	2511	7	479	3441271	0	8	-1	16	3439988	0	7	1283	3441271	525.4	525.4	299.681	299.681	736	11	3443303	1	1369	3444672	4	136.764	136.764	85.7852	85.7852	B	NoTarget	0	1	2	8	-1	13	3440691	101	7	580
2	3	88	8	1132	0	8	-1	1	3445929	0	7	442	3446371	0	8	-1	17	3444690	0	7	1681	3446371	525.4	525.4	301.63	301.63	737	11	3443303	1	1369	3444672	0	136.764	136.764	86.8006	86.8006	V	NoTarget	0	1	2	8	-1	6	3445828	101	7	543
2	3	89	7	1543	0	8	-1	0	3450095	2511	7	299	3450394	0	8	-1	10	3448439	0	7	1955	3450394	525.4	525.4	301.595	301.595	738	11	3452606	1	1638	3454244	6	136.764	136.764	86.2046	86.2046	R	NoTarget	0	1	2	8	-1	13	3449995	100	7	399
2	3	90	7	863	0	8	-1	1	3455233	2526	7	427	3455660	0	8	-1	17	3454262	0	7	1398	3455660	525.4	525.4	303.267	303.267	739	26	3457759	1	1827	3459586	6	136.764	136.764	86.836	86.836	N	NoTarget	0	1	2	8	-1	7	3455132	101	7	528
2	3	91	8	1511	0	8	-1	1	3461223	0	7	280	3461503	0	8	-1	12	3459599	0	7	1904	3461503	525.4	525.4	302.961	302.961	740	26	3457759	1	1827	3459586	0	136.764	136.764	86.2965	86.2965	Q	NoTarget	0	1	2	8	-1	12	3461122	101	7	381
2	3	92	8	1524	0	8	-1	0	3465372	0	7	316	3465688	0	8	-1	9	3463732	0	7	1956	3465688	525.4	525.4	303.13	303.13	741	26	3457759	1	1827	3459586	0	136.764	136.764	85.7397	85.7397	S	NoTarget	0	1	2	8	-1	16	3465272	100	7	416
2	3	93	8	1376	0	8	-1	0	3469371	0	7	259	3469630	0	8	-1	10	3467882	0	7	1748	3469630	525.4	525.4	302.564	302.564	742	26	3457759	1	1827	3459586	0	136.764	136.764	85.3276	85.3276	Q	NoTarget	0	1	2	8	-1	13	3469271	100	7	359
2	3	94	8	1187	0	8	-1	1	3473170	0	7	200	3473370	0	8	-1	10	3471881	0	7	1489	3473370	525.4	525.4	301.266	301.266	743	26	3457759	1	1827	3459586	0	136.764	136.764	85.5606	85.5606	D	NoTarget	0	1	2	8	-1	1	3473069	101	7	301
2	3	95	8	1676	0	8	-1	0	3477470	0	7	294	3477764	0	8	-1	10	3475680	0	7	2084	3477764	525.4	525.4	301.175	301.175	744	26	3457759	1	1827	3459586	0	136.764	136.764	85.0212	85.0212	N	NoTarget	0	1	2	8	-1	14	3477370	100	7	394
2	3	96	8	1870	0	8	-1	1	3481955	0	7	256	3482211	0	8	-1	10	3479980	0	7	2231	3482211	525.4	525.4	300.617	300.617	745	26	3457759	1	1827	3459586	0	136.764	136.764	84.6371	84.6371	Q	NoTarget	0	1	2	8	-1	4	3481854	101	7	357
2	3	97	7	1888	0	8	-1	1	3486456	2511	7	238	3486694	0	8	-1	10	3484465	0	7	2229	3486694	525.4	525.4	299.854	299.854	746	11	3488967	3	2783	3491750	6	136.764	136.764	84.3968	84.3968	R	NoTarget	0	1	2	8	-1	2	3486355	101	7	339
2	3	98	8	665	0	8	-1	1	3492530	0	7	342	3492872	0	8	-1	9	3491760	0	7	1112	3492872	525.4	525.4	300.361	300.361	747	11	3488967	3	2783	3491750	0	136.764	136.764	84.0081	84.0081	S	NoTarget	0	1	2	8	-1	4	3492429	101	7	443
2	3	99	8	1496	0	8	-1	0	3496646	0	7	212	3496858	0	8	-1	10	3495040	0	7	1818	3496858	525.4	525.4	299.31	299.31	748	11	3488967	3	2783	3491750	0	136.764	136.764	84.0552	84.0552	N	NoTarget	0	1	2	8	-1	10	3496546	100	7	312
2	3	100	8	1285	0	8	-1	1	3500545	0	7	224	3500769	0	8	-1	10	3499156	0	7	1613	3500769	525.4	525.4	298.424	298.424	749	11	3488967	3	2783	3491750	0	136.764	136.764	83.9517	83.9517	R	NoTarget	0	1	2	8	-1	3	3500444	101	7	325
2	3	101	7	858	1	7	-1	1	3504026	0	7	189	3504215	1	7	-1	10	3503055	0	7	1160	3504215	494.818	494.818	298.424	298.424	750	11	3488967	3	2783	3491750	0	164.686	164.686	83.9517	83.9517	F	Target	1	0	11	7	-1	12	3503925	101	7	290
2	3	102	8	1951	0	8	-1	1	3508594	0	7	337	3508931	0	8	-1	9	3506535	0	7	2396	3508931	494.818	494.818	298.872	298.872	751	11	3488967	3	2783	3491750	0	164.686	164.686	83.56	83.56	D	NoTarget	0	1	2	8	-1	7	3508493	101	7	438
2	3	103	7	1672	0	8	-1	1	3512878	2526	7	222	3513100	0	8	-1	9	3511103	0	7	1997	3513100	494.818	494.818	297.989	297.989	752	26	3515404	2	1339	3516743	6	164.686	164.686	83.4806	83.4806	B	NoTarget	0	1	2	8	-1	2	3512777	101	7	323
2	3	104	8	1620	0	8	-1	1	3518483	0	7	278	3518761	0	8	-1	15	3516759	0	7	2002	3518761	494.818	494.818	297.761	297.761	753	26	3515404	2	1339	3516743	0	164.686	164.686	83.0268	83.0268	S	NoTarget	0	1	2	8	-1	3	3518382	101	7	379
2	3	105	8	1603	0	8	-1	0	3522699	0	7	243	3522942	0	8	-1	9	3520992	0	7	1950	3522942	494.818	494.818	297.146	297.146	754	26	3515404	2	1339	3516743	0	164.686	164.686	82.7575	82.7575	R	NoTarget	0	1	2	8	-1	4	3522599	100	7	343
2	3	106	8	727	0	8	-1	1	3526046	0	7	301	3526347	0	8	-1	10	3525209	0	7	1138	3526347	494.818	494.818	297.189	297.189	755	26	3515404	2	1339	3516743	0	164.686	164.686	82.2923	82.2923	R	NoTarget	0	1	2	8	-1	9	3525945	101	7	402
2	3	107	7	564	0		-1	1	3529226	2526		0	0	0		-1	10	3528556	0		0	0	494.818	494.818	293.923	293.923	756	26	3531752	1	2285	3534037	5	164.686	164.686	87.5633	87.5633	B	NoTarget	0	0	3		-1	5	3529125	101		0
2	3	108	7	833	0	8	-1	0	3534981	2511	7	542	3535523	0	8	-1	7	3534045	836	7	1478	3535523	494.818	494.818	296.62	296.62	757	11	3537492	1	1093	3538585	4	164.686	164.686	90.8406	90.8406	Z	NoTarget	0	1	2	8	-1	3	3534881	100	7	642
2	3	109	8	1943	0	8	-1	1	3540654	0	7	284	3540938	0	8	-1	9	3538595	0	7	2343	3540938	494.818	494.818	296.484	296.484	758	11	3537492	1	1093	3538585	0	164.686	164.686	90.3551	90.3551	V	NoTarget	0	1	2	8	-1	15	3540553	101	7	385
2	3	110	8	1865	0	8	-1	0	3545138	0	7	339	3545477	0	8	-1	10	3543164	0	7	2313	3545477	494.818	494.818	296.936	296.936	759	11	3537492	1	1093	3538585	0	164.686	164.686	89.9749	89.9749	G	NoTarget	0	1	2	8	-1	9	3545038	100	7	439
2	3	111	8	713	0	8	-1	1	3548468	0	7	225	3548693	0	8	-1	10	3547648	0	7	1045	3548693	494.818	494.818	296.179	296.179	760	11	3537492	1	1093	3538585	0	164.686	164.686	89.7988	89.7988	Z	NoTarget	0	1	2	8	-1	6	3548367	101	7	326
2	3	112	8	572	0	8	-1	1	3551664	0	7	399	3552063	0	8	-1	10	3550978	0	7	1085	3552063	494.818	494.818	297.25	297.25	761	11	3537492	1	1093	3538585	0	164.686	164.686	89.9393	89.9393	S	NoTarget	0	1	2	8	-1	13	3551563	101	7	500
2	3	113	8	1772	0	8	-1	1	3556048	0	7	272	3556320	0	8	-1	10	3554174	0	7	2146	3556320	494.818	494.818	296.99	296.99	762	11	3537492	1	1093	3538585	0	164.686	164.686	89.5063	89.5063	S	NoTarget	0	1	2	8	-1	1	3555947	101	7	373
2	3	114	8	1991	0	8	-1	16	3560666	0	7	245	3560911	0	8	-1	10	3558558	0	7	2353	3560911	494.818	494.818	296.459	296.459	763	11	3537492	1	1093	3538585	0	164.686	164.686	89.1985	89.1985	Q	NoTarget	0	1	2	8	-1	1	3560550	116	7	361
2	3	115	8	671	0	8	-1	1	3563963	0	7	253	3564216	0	8	-1	10	3563176	0	7	1040	3564216	494.818	494.818	296.02	296.02	764	11	3537492	1	1093	3538585	0	164.686	164.686	88.8497	88.8497	Z	NoTarget	0	1	2	8	-1	15	3563862	101	7	354
2	3	116	8	1340	0	7	-1	0	3567928	2511	8	1324	3569252	0	7	-1	9	3566472	0	8	2780	3569252	563.917	563.917	296.02	296.02	765	11	3570439	3	2881	3573320	1	286.271	286.271	88.8497	88.8497	F	Target	0	1	1	7	-1	16	3567828	100	8	1424
2	3	117	8	1247	0	8	-1	1	3574689	0	7	471	3575160	0	8	-1	12	3573333	0	7	1827	3575160	563.917	563.917	297.77	297.77	766	11	3570439	3	2881	3573320	0	286.271	286.271	90.1149	90.1149	Z	NoTarget	0	1	2	8	-1	8	3574588	101	7	572
2	3	118	8	664	0	8	-1	0	3577968	0	7	287	3578255	0	8	-1	9	3577198	0	7	1057	3578255	563.917	563.917	297.663	297.663	767	11	3570439	3	2881	3573320	0	286.271	286.271	89.6696	89.6696	N	NoTarget	0	1	2	8	-1	6	3577868	100	7	387
2	3	119	8	1803	0	8	-1	0	3582385	0	7	260	3582645	0	8	-1	10	3580478	0	7	2167	3582645	563.917	563.917	297.294	297.294	768	11	3570439	3	2881	3573320	0	286.271	286.271	89.3025	89.3025	Z	NoTarget	0	1	2	8	-1	4	3582285	100	7	360
2	3	120	8	788	0	8	-1	1	3585800	0	7	255	3586055	0	8	-1	10	3584895	0	7	1160	3586055	563.917	563.917	296.883	296.883	769	11	3570439	3	2881	3573320	0	286.271	286.271	88.9614	88.9614	Z	NoTarget	0	1	2	8	-1	16	3585699	101	7	356
2	3	121	8	1245	0	8	-1	0	3589664	0	7	341	3590005	0	8	-1	9	3588309	0	7	1696	3590005	563.917	563.917	297.308	297.308	770	11	3570439	3	2881	3573320	0	286.271	286.271	88.6341	88.6341	V	NoTarget	0	1	2	8	-1	10	3589564	100	7	441
2	3	122	8	1035	0	7	-1	1	3593313	2526	8	546	3593859	0	7	-1	10	3592174	0	8	1685	3593859	562.538	562.538	297.308	297.308	771	26	3595839	1	1474	3597313	3	274.129	274.129	88.6341	88.6341	F	Target	0	1	1	7	-1	3	3593212	101	8	647
2	3	123	8	877	0	8	-1	0	3598315	0	7	269	3598584	0	8	-1	15	3597328	0	7	1256	3598584	562.538	562.538	297.038	297.038	772	26	3595839	1	1474	3597313	0	274.129	274.129	88.2502	88.2502	S	NoTarget	0	1	2	8	-1	10	3598215	100	7	369
2	3	124	8	765	0	8	-1	0	3601695	0	7	359	3602054	0	8	-1	10	3600825	770	7	1229	3602054	562.538	562.538	297.623	297.623	773	26	3595839	1	1474	3597313	0	274.129	274.129	88.0349	88.0349	G	NoTarget	0	1	2	8	-1	5	3601595	100	7	459
2	3	125	8	1607	0	8	-1	1	3605929	0	7	326	3606255	0	8	-1	10	3604205	0	7	2050	3606255	562.538	562.538	297.888	297.888	774	26	3595839	1	1474	3597313	0	274.129	274.129	87.6616	87.6616	Q	NoTarget	0	1	2	8	-1	16	3605828	101	7	427
2	3	126	8	549	0	8	-1	0	3609091	0	7	279	3609370	0	8	-1	10	3608439	0	7	931	3609370	562.538	562.538	297.713	297.713	775	26	3595839	1	1474	3597313	0	274.129	274.129	87.2699	87.2699	N	NoTarget	0	1	2	8	-1	3	3608991	100	7	379
2	3	127	7	1641	0	7	-1	0	3613358	0	8	491	3613849	0	7	-1	10	3611601	0	8	2248	3613849	557.429	557.429	297.713	297.713	776	26	3595839	1	1474	3597313	0	264.068	264.068	87.2699	87.2699	F	Target	0	1	1	7	-1	16	3613258	100	8	591
2	3	128	8	503	0	8	-1	0	3616487	0	7	287	3616774	0	8	-1	10	3615868	0	7	906	3616774	557.429	557.429	297.615	297.615	777	26	3595839	1	1474	3597313	0	264.068	264.068	86.871	86.871	R	NoTarget	0	1	2	8	-1	16	3616387	100	7	387
2	3	129	8	813	0	8	-1	0	3619917	0	7	251	3620168	0	8	-1	10	3618997	0	7	1171	3620168	557.429	557.429	297.191	297.191	778	26	3595839	1	1474	3597313	0	264.068	264.068	86.5857	86.5857	B	NoTarget	0	1	2	8	-1	7	3619817	100	7	351
2	3	130	8	839	0	8	-1	0	3623381	0	7	370	3623751	0	8	-1	10	3622427	0	7	1324	3623751	557.429	557.429	297.847	297.847	779	26	3595839	1	1474	3597313	0	264.068	264.068	86.4679	86.4679	Q	NoTarget	0	1	2	8	-1	15	3623281	100	7	470
2	3	131	8	1080	0	8	-1	0	3627079	0	7	292	3627371	0	8	-1	10	3625891	0	7	1480	3627371	557.429	557.429	297.795	297.795	780	26	3595839	1	1474	3597313	0	264.068	264.068	86.0793	86.0793	Q	NoTarget	0	1	2	8	-1	8	3626979	100	7	392
2	3	132	8	1608	0	8	-1	0	3631312	0	7	291	3631603	0	8	-1	10	3629589	0	7	2014	3631603	557.429	557.429	297.735	297.735	781	26	3595839	1	1474	3597313	0	264.068	264.068	85.6965	85.6965	N	NoTarget	0	1	2	8	-1	15	3631212	100	7	391
2	3	133	8	1131	0	8	-1	1	3635061	0	7	340	3635401	0	8	-1	10	3633822	0	7	1579	3635401	557.429	557.429	298.105	298.105	782	26	3595839	1	1474	3597313	0	264.068	264.068	85.4083	85.4083	V	NoTarget	0	1	2	8	-1	7	3634960	101	7	441
2	3	134	8	841	0	8	-1	1	3638525	0	7	447	3638972	0	8	-1	10	3637571	0	7	1401	3638972	557.429	557.429	299.4	299.4	783	26	3595839	1	1474	3597313	0	264.068	264.068	86.159	86.159	B	NoTarget	0	1	2	8	-1	12	3638424	101	7	548
2	3	135	8	671	0	8	-1	1	3641821	0	7	238	3642059	0	8	-1	9	3641034	0	7	1025	3642059	557.429	557.429	298.871	298.871	784	26	3595839	1	1474	3597313	0	264.068	264.068	85.9727	85.9727	R	NoTarget	0	1	2	8	-1	15	3641720	101	7	339
2	3	136	8	820	0	8	-1	1	3645268	0	7	422	3645690	0	8	-1	10	3644331	0	7	1359	3645690	557.429	557.429	299.923	299.923	785	26	3595839	1	1474	3597313	0	264.068	264.068	86.3549	86.3549	Z	NoTarget	0	1	2	8	-1	16	3645167	101	7	523
2	3	137	8	1991	0	8	-1	16	3649886	0	7	304	3650190	0	8	-1	10	3647778	0	7	2412	3650190	557.429	557.429	299.958	299.958	786	26	3595839	1	1474	3597313	0	264.068	264.068	85.9859	85.9859	S	NoTarget	0	1	2	8	-1	1	3649770	116	7	420
2	3	138	8	1330	0	8	-1	1	3653835	0	7	240	3654075	0	8	-1	10	3652396	0	7	1679	3654075	557.429	557.429	299.454	299.454	787	26	3595839	1	1474	3597313	0	264.068	264.068	85.797	85.797	D	NoTarget	0	1	2	8	-1	8	3653734	101	7	341
2	3	139	8	1564	0	8	-1	0	3658018	0	7	286	3658304	0	8	-1	10	3656345	0	7	1959	3658304	557.429	557.429	299.342	299.342	788	26	3595839	1	1474	3597313	0	264.068	264.068	85.4446	85.4446	V	NoTarget	0	1	2	8	-1	9	3657918	100	7	386
2	3	140	7	1547	0	7	-1	1	3662185	0	8	477	3662662	0	7	-1	10	3660528	0	8	2134	3662662	552.067	552.067	299.342	299.342	789	26	3595839	1	1474	3597313	0	255.308	255.308	85.4446	85.4446	F	Target	0	1	1	7	-1	9	3662084	101	8	578
2	3	141	8	545	0	8	-1	0	3665347	0	7	233	3665580	0	8	-1	10	3664695	552	7	885	3665580	552.067	552.067	298.793	298.793	790	26	3595839	1	1474	3597313	0	255.308	255.308	85.3013	85.3013	S	NoTarget	0	1	2	8	-1	7	3665247	100	7	333
2	3	142	8	1279	0	8	-1	1	3669246	0	7	284	3669530	0	8	-1	10	3667857	0	7	1673	3669530	552.067	552.067	298.672	298.672	791	26	3595839	1	1474	3597313	0	255.308	255.308	84.9587	84.9587	Q	NoTarget	0	1	2	8	-1	9	3669145	101	7	385
2	3	143	8	1493	0	8	-1	0	3673362	0	7	308	3673670	0	8	-1	10	3671756	0	7	1914	3673670	552.067	552.067	298.748	298.748	792	26	3595839	1	1474	3597313	0	255.308	255.308	84.6139	84.6139	B	NoTarget	0	1	2	8	-1	13	3673262	100	7	408
2	3	144	8	1581	0	8	-1	0	3677562	0	7	389	3677951	0	8	-1	10	3675872	0	7	2079	3677951	552.067	552.067	299.476	299.476	793	26	3595839	1	1474	3597313	0	255.308	255.308	84.6581	84.6581	R	NoTarget	0	1	2	8	-1	9	3677462	100	7	489
2	3	145	8	862	0	8	-1	1	3681043	0	7	233	3681276	0	8	-1	10	3680072	0	7	1204	3681276	552.067	552.067	298.944	298.944	794	26	3595839	1	1474	3597313	0	255.308	255.308	84.5255	84.5255	R	NoTarget	0	1	2	8	-1	8	3680942	101	7	334
2	3	146	8	771	0	8	-1	1	3684440	0	7	214	3684654	0	8	-1	9	3683552	0	7	1102	3684654	552.067	552.067	298.27	298.27	795	26	3595839	1	1474	3597313	0	255.308	255.308	84.5261	84.5261	R	NoTarget	0	1	2	8	-1	16	3684339	101	7	315
2	3	147	8	1862	0	8	-1	1	3688924	0	7	233	3689157	0	8	-1	9	3686949	0	7	2208	3689157	552.067	552.067	297.756	297.756	796	26	3595839	1	1474	3597313	0	255.308	255.308	84.389	84.389	B	NoTarget	0	1	2	8	-1	12	3688823	101	7	334
2	3	148	8	1281	0	8	-1	1	3692823	0	7	417	3693240	0	8	-1	10	3691434	1288	7	1806	3693240	552.067	552.067	298.688	298.688	797	26	3595839	1	1474	3597313	0	255.308	255.308	84.7143	84.7143	Z	NoTarget	0	1	2	8	-1	7	3692722	101	7	518
2	3	149	8	1884	0	8	-1	1	3697324	0	7	210	3697534	0	8	-1	9	3695332	0	7	2202	3697534	552.067	552.067	298	298	798	26	3595839	1	1474	3597313	0	255.308	255.308	84.7433	84.7433	N	NoTarget	0	1	2	8	-1	7	3697223	101	7	311
2	3	150	8	1704	0	8	-1	1	3701641	0	7	287	3701928	0	8	-1	10	3699834	0	7	2094	3701928	552.067	552.067	297.915	297.915	799	26	3595839	1	1474	3597313	0	255.308	255.308	84.4197	84.4197	D	NoTarget	0	1	2	8	-1	2	3701540	101	7	388
2	3	151	8	1624	0	8	-1	0	3705891	0	7	290	3706181	0	8	-1	10	3704151	0	7	2030	3706181	552.067	552.067	297.855	297.855	800	26	3595839	1	1474	3597313	0	255.308	255.308	84.0972	84.0972	N	NoTarget	0	1	2	8	-1	16	3705791	100	7	390
2	3	152	8	1881	0	8	-1	0	3710392	0	7	236	3710628	0	8	-1	10	3708401	0	7	2227	3710628	552.067	552.067	297.386	297.386	801	26	3595839	1	1474	3597313	0	255.308	255.308	83.9484	83.9484	Q	NoTarget	0	1	2	8	-1	10	3710292	100	7	336
2	3	153	8	572	0	8	-1	0	3713588	0	7	369	3713957	0	8	-1	10	3712902	0	7	1055	3713957	552.067	552.067	297.925	297.925	802	26	3595839	1	1474	3597313	0	255.308	255.308	83.8601	83.8601	B	NoTarget	0	1	2	8	-1	14	3713488	100	7	469
2	3	154	8	1362	0	8	-1	1	3717571	0	7	260	3717831	0	8	-1	10	3716098	0	7	1733	3717831	552.067	552.067	297.642	297.642	803	26	3595839	1	1474	3597313	0	255.308	255.308	83.6084	83.6084	Z	NoTarget	0	1	2	8	-1	10	3717470	101	7	361
2	3	155	7	648	0	7	-1	1	3720834	0	8	677	3721511	0	7	-1	9	3720080	0	8	1431	3721511	559.875	559.875	297.642	297.642	804	26	3595839	1	1474	3597313	0	248.62	248.62	83.6084	83.6084	F	Target	0	1	1	7	-1	5	3720733	101	8	778
2	3	156	8	753	0	8	-1	0	3724197	0	7	259	3724456	0	8	-1	9	3723343	0	7	1113	3724456	559.875	559.875	297.356	297.356	805	26	3595839	1	1474	3597313	0	248.62	248.62	83.3622	83.3622	S	NoTarget	0	1	2	8	-1	1	3724097	100	7	359
2	3	157	8	1531	0	8	-1	0	3728346	0	7	440	3728786	0	8	-1	10	3726707	0	7	2079	3728786	559.875	559.875	298.404	298.404	806	26	3595839	1	1474	3597313	0	248.62	248.62	83.9488	83.9488	G	NoTarget	0	1	2	8	-1	8	3728246	100	7	540
2	3	158	8	1486	0	8	-1	0	3732446	0	7	226	3732672	0	8	-1	10	3730856	0	7	1816	3732672	559.875	559.875	297.876	297.876	807	26	3595839	1	1474	3597313	0	248.62	248.62	83.868	83.868	V	NoTarget	0	1	2	8	-1	4	3732346	100	7	326
2	3	159	8	928	0	8	-1	1	3735994	0	7	265	3736259	0	8	-1	10	3734956	0	7	1303	3736259	559.875	559.875	297.638	297.638	808	26	3595839	1	1474	3597313	0	248.62	248.62	83.6082	83.6082	R	NoTarget	0	1	2	8	-1	9	3735893	101	7	366
2	3	160	8	1377	0	8	-1	1	3739993	0	7	233	3740226	0	8	-1	9	3738503	0	7	1723	3740226	559.875	559.875	297.173	297.173	809	26	3595839	1	1474	3597313	0	248.62	248.62	83.485	83.485	D	NoTarget	0	1	2	8	-1	12	3739892	101	7	334
2	3	161	8	879	0	8	-1	1	3743490	0	7	315	3743805	0	8	-1	9	3742502	0	7	1303	3743805	559.875	559.875	297.3	297.3	810	26	3595839	1	1474	3597313	0	248.62	248.62	83.1978	83.1978	B	NoTarget	0	1	2	8	-1	8	3743389	101	7	416
2	3	162	7	670	0	8	-1	1	3746787	2526	7	266	3747053	0	8	-1	10	3746000	0	7	1053	3747053	559.875	559.875	297.078	297.078	811	26	3749313	5	2255	3751568	6	248.62	248.62	82.942	82.942	B	NoTarget	0	1	2	8	-1	16	3746686	101	7	367
2	3	163	8	674	0	8	-1	1	3752375	0	7	279	3752654	0	8	-1	19	3751588	0	7	1066	3752654	559.875	559.875	296.951	296.951	812	26	3749313	5	2255	3751568	0	248.62	248.62	82.6613	82.6613	R	NoTarget	0	1	2	8	-1	12	3752274	101	7	380
2	3	164	8	526	0	8	-1	1	3755521	0	7	285	3755806	0	8	-1	10	3754885	0	7	921	3755806	559.875	559.875	296.867	296.867	813	26	3749313	5	2255	3751568	0	248.62	248.62	82.3757	82.3757	G	NoTarget	0	1	2	8	-1	9	3755420	101	7	386
2	3	165	8	1723	0	8	-1	1	3759856	0	7	235	3760091	0	8	-1	10	3758031	0	7	2060	3760091	559.875	559.875	296.438	296.438	814	26	3749313	5	2255	3751568	0	248.62	248.62	82.249	82.249	B	NoTarget	0	1	2	8	-1	1	3759755	101	7	336
2	3	166	8	821	0	8	-1	0	3763301	0	7	224	3763525	0	8	-1	8	3762364	0	7	1161	3763525	559.875	559.875	295.938	295.938	815	26	3749313	5	2255	3751568	0	248.62	248.62	82.1833	82.1833	D	NoTarget	0	1	2	8	-1	16	3763201	100	7	324
2	3	167	8	952	0	8	-1	1	3766866	0	7	351	3767217	0	8	-1	10	3765811	0	7	1406	3767217	559.875	559.875	296.315	296.315	816	26	3749313	5	2255	3751568	0	248.62	248.62	82.0261	82.0261	Z	NoTarget	0	1	2	8	-1	2	3766765	101	7	452
2	3	168	8	1023	0	8	-1	0	3770513	0	7	243	3770756	0	8	-1	10	3769376	0	7	1380	3770756	559.875	559.875	295.952	295.952	817	26	3749313	5	2255	3751568	0	248.62	248.62	81.8629	81.8629	B	NoTarget	0	1	2	8	-1	14	3770413	100	7	343
2	3	169	8	1333	0	8	-1	0	3774462	0	7	273	3774735	0	8	-1	10	3773023	0	7	1712	3774735	559.875	559.875	295.797	295.797	818	26	3749313	5	2255	3751568	0	248.62	248.62	81.6058	81.6058	R	NoTarget	0	1	2	8	-1	6	3774362	100	7	373
2	3	170	8	1143	0	7	-1	1	3778228	2526	8	376	3778604	0	7	-1	10	3776972	0	8	1632	3778604	549.059	549.059	295.797	295.797	819	26	3780754	2	1353	3782107	3	244.822	244.822	81.6058	81.6058	F	Target	0	1	1	7	-1	12	3778127	101	8	477
2	3	171	8	1281	0	8	-1	1	3783515	0	7	299	3783814	0	8	-1	18	3782126	1288	7	1688	3783814	549.059	549.059	295.819	295.819	820	26	3780754	2	1353	3782107	0	244.822	244.822	81.3301	81.3301	N	NoTarget	0	1	2	8	-1	7	3783414	101	7	400
2	3	172	7	1141	0	8	-1	1	3787280	2511	7	339	3787619	0	8	-1	10	3786025	0	7	1594	3787619	549.059	549.059	296.107	296.107	821	11	3789791	2	4853	3794644	6	244.822	244.822	81.1333	81.1333	R	NoTarget	0	1	2	8	-1	13	3787179	101	7	440
2	3	173	8	1834	0	8	-1	0	3796600	0	7	340	3796940	0	8	-1	14	3794659	0	7	2281	3796940	549.059	549.059	296.397	296.397	822	11	3789791	2	4853	3794644	0	244.822	244.822	80.9413	80.9413	D	NoTarget	0	1	2	8	-1	7	3796500	100	7	440
2	3	174	8	1063	0	8	-1	1	3800282	0	7	286	3800568	0	8	-1	10	3799110	0	7	1458	3800568	549.059	549.059	296.329	296.329	823	11	3789791	2	4853	3794644	0	244.822	244.822	80.6772	80.6772	D	NoTarget	0	1	2	8	-1	8	3800181	101	7	387
2	3	175	8	1989	0	8	-1	1	3804883	0	7	333	3805216	0	8	-1	9	3802791	0	7	2425	3805216	549.059	549.059	296.569	296.569	824	11	3789791	2	4853	3794644	0	244.822	244.822	80.4661	80.4661	D	NoTarget	0	1	2	8	-1	2	3804782	101	7	434
2	3	176	8	1452	0	8	-1	1	3808949	0	7	246	3809195	0	8	-1	10	3807393	0	7	1802	3809195	549.059	549.059	296.24	296.24	825	11	3789791	2	4853	3794644	0	244.822	244.822	80.3061	80.3061	B	NoTarget	0	1	2	8	-1	3	3808848	101	7	347
2	3	177	8	672	0	8	-1	0	3812245	0	7	295	3812540	0	8	-1	10	3811459	0	7	1081	3812540	549.059	549.059	296.232	296.232	826	11	3789791	2	4853	3794644	0	244.822	244.822	80.045	80.045	N	NoTarget	0	1	2	8	-1	14	3812145	100	7	395
2	3	178	8	1999	0	8	-1	1	3816864	0	7	256	3817120	0	8	-1	10	3814755	0	7	2365	3817120	549.059	549.059	295.974	295.974	827	11	3789791	2	4853	3794644	0	244.822	244.822	79.8514	79.8514	G	NoTarget	0	1	2	8	-1	9	3816763	101	7	357
2	3	179	8	1808	0	8	-1	1	3821298	0	7	260	3821558	0	8	-1	9	3819373	0	7	2185	3821558	549.059	549.059	295.745	295.745	828	11	3789791	2	4853	3794644	0	244.822	244.822	79.6468	79.6468	V	NoTarget	0	1	2	8	-1	16	3821197	101	7	361
2	3	180	7	1236	0	7	-1	0	3825146	0	8	516	3825662	0	7	-1	10	3823808	0	8	1854	3825662	547.222	547.222	295.745	295.745	829	11	3789791	2	4853	3794644	0	237.64	237.64	79.6468	79.6468	F	Target	0	1	1	7	-1	2	3825046	100	8	616
2	3	181	7	513	0	8	-1	1	3828276	2526	7	518	3828794	0	8	-1	10	3827656	0	7	1138	3828794	547.222	547.222	297.152	297.152	830	26	3830802	2	1268	3832070	4	237.64	237.64	81.3379	81.3379	N	NoTarget	0	1	2	8	-1	6	3828175	101	7	619
2	3	182	8	609	0	8	-1	1	3832810	0	7	402	3833212	0	8	-1	19	3832090	0	7	1122	3833212	547.222	547.222	297.811	297.811	831	26	3830802	2	1268	3832070	0	237.64	237.64	81.5053	81.5053	B	NoTarget	0	1	2	8	-1	10	3832709	101	7	503
2	3	183	8	602	0	8	-1	0	3836023	0	7	293	3836316	0	8	-1	10	3835320	0	7	996	3836316	547.222	547.222	297.781	297.781	832	26	3830802	2	1268	3832070	0	237.64	237.64	81.2495	81.2495	B	NoTarget	0	1	2	8	-1	1	3835923	100	7	393
2	3	184	8	1011	0	8	-1	1	3839654	0	7	237	3839891	0	8	-1	10	3838533	1020	7	1358	3839891	547.222	547.222	297.404	297.404	833	26	3830802	2	1268	3832070	0	237.64	237.64	81.1367	81.1367	B	NoTarget	0	1	2	8	-1	9	3839553	101	7	338
2	3	185	8	975	0	8	-1	1	3843252	0	7	311	3843563	0	8	-1	10	3842164	0	7	1399	3843563	547.222	547.222	297.488	297.488	834	26	3830802	2	1268	3832070	0	237.64	237.64	80.8914	80.8914	G	NoTarget	0	1	2	8	-1	12	3843151	101	7	412
2	3	186	8	815	0	8	-1	0	3846681	0	7	324	3847005	0	8	-1	9	3845761	0	7	1244	3847005	547.222	547.222	297.65	297.65	835	26	3830802	2	1268	3832070	0	237.64	237.64	80.6681	80.6681	V	NoTarget	0	1	2	8	-1	5	3846581	100	7	424
2	3	187	7	922	0	7	-1	1	3850229	0	8	678	3850907	0	7	-1	10	3849191	0	8	1716	3850907	554.105	554.105	297.65	297.65	836	26	3830802	2	1268	3832070	0	232.885	232.885	80.6681	80.6681	F	Target	0	1	1	7	-1	15	3850128	101	8	779
2	3	188	8	1098	0	8	-1	1	3853944	0	7	227	3854171	0	8	-1	10	3852739	0	7	1432	3854171	554.105	554.105	297.22	297.22	837	26	3830802	2	1268	3832070	0	232.885	232.885	80.6093	80.6093	S	NoTarget	0	1	2	8	-1	6	3853843	101	7	328
2	3	189	8	920	0	8	-1	0	3857474	0	7	216	3857690	0	8	-1	9	3856453	0	7	1237	3857690	554.105	554.105	296.727	296.727	838	26	3830802	2	1268	3832070	0	232.885	232.885	80.6115	80.6115	R	NoTarget	0	1	2	8	-1	1	3857374	100	7	316
2	3	190	8	1897	0	8	-1	0	3861992	0	7	217	3862209	0	8	-1	10	3859984	0	7	2225	3862209	554.105	554.105	296.247	296.247	839	26	3830802	2	1268	3832070	0	232.885	232.885	80.6047	80.6047	G	NoTarget	0	1	2	8	-1	11	3861892	100	7	317
2	3	191	8	1156	0	8	-1	1	3865774	0	7	237	3866011	0	8	-1	10	3864502	0	7	1509	3866011	554.105	554.105	295.892	295.892	840	26	3830802	2	1268	3832070	0	232.885	232.885	80.4922	80.4922	B	NoTarget	0	1	2	8	-1	15	3865673	101	7	338
2	3	192	8	1627	0	8	-1	1	3870024	0	7	199	3870223	0	8	-1	10	3868284	0	7	1939	3870223	554.105	554.105	295.315	295.315	841	26	3830802	2	1268	3832070	0	232.885	232.885	80.5983	80.5983	N	NoTarget	0	1	2	8	-1	12	3869923	101	7	300
2	3	193	7	1003	0	8	-1	0	3873638	2511	7	306	3873944	0	8	-1	10	3872534	0	7	1410	3873944	554.105	554.105	295.379	295.379	842	11	3876149	3	1463	3877612	6	232.885	232.885	80.3623	80.3623	D	NoTarget	0	1	2	8	-1	1	3873538	100	7	406
2	3	194	8	1042	0	8	-1	1	3878776	0	7	277	3879053	0	8	-1	8	3877621	0	7	1432	3879053	554.105	554.105	295.271	295.271	843	11	3876149	3	1463	3877612	0	232.885	232.885	80.1366	80.1366	Q	NoTarget	0	1	2	8	-1	12	3878675	101	7	378
2	3	195	8	1618	0	8	-1	1	3883009	0	7	276	3883285	0	8	-1	9	3881285	0	7	2000	3883285	554.105	554.105	295.158	295.158	844	11	3876149	3	1463	3877612	0	232.885	232.885	79.9141	79.9141	N	NoTarget	0	1	2	8	-1	5	3882908	101	7	377
2	3	196	7	1206	0	7	-1	1	3886841	0	8	588	3887429	0	7	-1	10	3885519	0	8	1910	3887429	555.8	555.8	295.158	295.158	845	11	3876149	3	1463	3877612	0	226.8	226.8	79.9141	79.9141	F	Target	0	1	1	7	-1	15	3886740	101	8	689
2	3	197	8	1028	0		-1	0	3890488	0		0	0	0		-1	9	3889350	0		0	0	555.8	555.8	293.442	293.442	846	11	3876149	3	1463	3877612	0	226.8	226.8	82.7974	82.7974	Z	NoTarget	0	0	3		-1	10	3890388	100		0
2	3	198	8	713	0	8	-1	1	3893819	0	7	248	3894067	0	8	-1	10	3892998	0	7	1069	3894067	555.8	555.8	293.179	293.179	847	11	3876149	3	1463	3877612	0	226.8	226.8	82.6287	82.6287	S	NoTarget	0	1	2	8	-1	7	3893718	101	7	349
2	3	199	8	1400	0	8	-1	0	3897834	0	7	252	3898086	0	8	-1	9	3896328	0	7	1758	3898086	555.8	555.8	292.943	292.943	848	11	3876149	3	1463	3877612	0	226.8	226.8	82.4486	82.4486	N	NoTarget	0	1	2	8	-1	6	3897734	100	7	352
2	3	200	7	1887	0	8	-1	0	3902335	2511	7	202	3902537	0	8	-1	10	3900344	0	7	2193	3902537	555.8	555.8	292.423	292.423	849	11	3904846	2	2884	3907730	6	226.8	226.8	82.4983	82.4983	V	NoTarget	0	1	2	8	-1	4	3902235	100	7	302
2	3	201	8	735	0	8	-1	0	3908576	0	7	304	3908880	0	8	-1	9	3907740	0	7	1140	3908880	555.8	555.8	292.489	292.489	850	11	3904846	2	2884	3907730	0	226.8	226.8	82.2669	82.2669	G	NoTarget	0	1	2	8	-1	1	3908476	100	7	404
2	3	202	7	1193	0	7	-1	1	3912392	0	8	552	3912944	0	7	-1	10	3911086	0	8	1858	3912944	555.619	555.619	292.489	292.489	851	11	3904846	2	2884	3907730	0	221.059	221.059	82.2669	82.2669	F	Target	0	1	1	7	-1	12	3912291	101	8	653
2	3	203	8	561	0	8	-1	1	3915571	0	7	315	3915886	0	8	-1	9	3914901	0	7	985	3915886	555.619	555.619	292.616	292.616	852	11	3904846	2	2884	3907730	0	221.059	221.059	82.0503	82.0503	D	NoTarget	0	1	2	8	-1	8	3915470	101	7	416
2	3	204	8	1604	0	8	-1	1	3919788	0	7	214	3920002	0	8	-1	10	3918081	0	7	1921	3920002	555.619	555.619	292.174	292.174	853	11	3904846	2	2884	3907730	0	221.059	221.059	82.0301	82.0301	G	NoTarget	0	1	2	8	-1	2	3919687	101	7	315
2	3	205	8	1179	0	8	-1	1	3923586	0	7	253	3923839	0	8	-1	9	3922297	0	7	1542	3923839	555.619	555.619	291.955	291.955	854	11	3904846	2	2884	3907730	0	221.059	221.059	81.8517	81.8517	N	NoTarget	0	1	2	8	-1	9	3923485	101	7	354
2	3	206	8	580	0	8	-1	1	3926782	0	7	289	3927071	0	8	-1	10	3926096	0	7	975	3927071	555.619	555.619	291.939	291.939	855	11	3904846	2	2884	3907730	0	221.059	221.059	81.6231	81.6231	Z	NoTarget	0	1	2	8	-1	5	3926681	101	7	390
2	3	207	8	1416	0	8	-1	1	3930815	0	7	227	3931042	0	8	-1	10	3929292	0	7	1750	3931042	555.619	555.619	291.58	291.58	856	11	3904846	2	2884	3907730	0	221.059	221.059	81.539	81.539	B	NoTarget	0	1	2	8	-1	6	3930714	101	7	328
2	3	208	8	828	0	8	-1	1	3934262	0	7	351	3934613	0	8	-1	9	3933324	0	7	1289	3934613	555.619	555.619	291.907	291.907	857	11	3904846	2	2884	3907730	0	221.059	221.059	81.4327	81.4327	Z	NoTarget	0	1	2	8	-1	9	3934161	101	7	452
2	3	209	8	1200	0	8	-1	1	3938077	0	7	216	3938293	0	8	-1	9	3936771	0	7	1522	3938293	555.619	555.619	291.492	291.492	858	11	3904846	2	2884	3907730	0	221.059	221.059	81.4023	81.4023	N	NoTarget	0	1	2	8	-1	5	3937976	101	7	317
2	3	210	8	1098	0	8	-1	1	3941792	0	7	194	3941986	0	8	-1	9	3940586	0	7	1400	3941986	555.619	555.619	290.962	290.962	859	11	3904846	2	2884	3907730	0	221.059	221.059	81.4971	81.4971	Z	NoTarget	0	1	2	8	-1	7	3941691	101	7	295
2	3	211	8	551	0	8	-1	1	3944954	0	7	219	3945173	0	8	-1	9	3944301	0	7	872	3945173	555.619	555.619	290.573	290.573	860	11	3904846	2	2884	3907730	0	221.059	221.059	81.4473	81.4473	S	NoTarget	0	1	2	8	-1	1	3944853	101	7	320
2	3	212	8	633	0	8	-1	0	3948200	0	7	254	3948454	0	8	-1	10	3947464	0	7	990	3948454	555.619	555.619	290.376	290.376	861	11	3904846	2	2884	3907730	0	221.059	221.059	81.2712	81.2712	D	NoTarget	0	1	2	8	-1	3	3948100	100	7	354
2	3	213	8	1441	0	8	-1	0	3952266	0	7	191	3952457	0	8	-1	10	3950710	0	7	1747	3952457	555.619	555.619	289.845	289.845	862	11	3904846	2	2884	3907730	0	221.059	221.059	81.3775	81.3775	B	NoTarget	0	1	2	8	-1	15	3952166	100	7	291
2	3	214	8	1848	0	8	-1	1	3956734	0	7	230	3956964	0	8	-1	10	3954776	0	7	2188	3956964	555.619	555.619	289.527	289.527	863	11	3904846	2	2884	3907730	0	221.059	221.059	81.2769	81.2769	V	NoTarget	0	1	2	8	-1	9	3956633	101	7	331
[truncated: 30,140 more rows]
[truncated: 8 more columns]
